# Supplementary material for: Subsistence and population development from the Middle Neolithic B (2800–2350 BCE) to the Late Neolithic (2350–1700 BCE) in Southern Scandinavia
Source: PLoS One. 2024 Oct 28;19(10):e0301938. doi: 10.1371/journal.pone.0301938 (PMC11516014; doi:10.1371/journal.pone.0301938)
Supplement: S1 Supporting information — S1 File. SI_C01_SPD_KDE_models. R-script for analysing radiocarbon dates dates. The code performs the computation of over-regional and regional SPD and KDE models, as well as their export to CSV files (Rmd). S2 File. SI_C02_aoristic_dating. R-script for exporting aoristic time series derived from typochronological dated archaeological material as CSV files (Rmd). S3 File. SI_C03_vegetation_openness_score_example. R-script performing the computation of a vegetation openness score from pollen records and the export of the generated time series as CVS file (Rmd). S4 File. SI_C04_data_preparation. Jupyter Notebook performing the import and transformation of relevant data visualize plots exhibited in the paper (ipynb). S5 File. SI_C05_figures_extra. Jupyter Notebook visualizing the plots exhibited in the paper (ipynb). S1 Data. SI_D01_reg_data_no_dups. Spread sheet holding radiocarbon dates, with the information of laboratory identification, site name, geographical coordinates, site type, material, source and regional affiliation (csv). S2 Data. SI_D02_reg_axe_dagger_graves. Spread sheet holding entries of axes and daggers, with the information of context, site, parish, artefact identification, type, subtype, absolute dating, typochonological dating, references, geographical coordinates and regional affiliations (csv). S3 Data. SI_D03_pollen_example. Spread sheet holding sample entries of the pollen records from Krageholm (neotoma Site ID 3204) and Bjäresjöholmsjön (neotoma Site ID 3017) for example run of S3 File. Record can be access via the neotoma explorer (https://apps.neotomadb.org/explorer/) with their given IDs. Each entry holds the information of the records type, regional affiliation, absolute BP and BCE dating, as well as the counts of given plant taxa (csv). S4 Data. SI_D04_PAP_303600_TOC_LOI. Table holding sample entries of TOC content, LOI and SST reconstruction of sediment core PAP_303600 for correlations of population development with Baltic sea surface t [file pone.0301938.s001.zip]

Archive with 27 entries (20 files):
- support_information/data/
- support_information/data/data_derived/
- support_information/data/data_derived/figure/
- support_information/data/data_derived/meta/
- support_information/data/data_derived/table/
- support_information/data/data_raw/
- support_information/data/data_raw/SI_D01_reg_data_no_dups.csv
- support_information/data/data_raw/SI_D02_reg_axe_dagger_graves.csv
- support_information/data/data_raw/SI_D03_pollen_example.csv
- support_information/data/data_raw/SI_D04_PAP_303600_TOC_LOI.tab
- support_information/data/data_raw/SI_D05_vos_belau.csv
- support_information/data/data_raw/SI_D05_vos_north.csv
- support_information/data/data_raw/SI_D05_vos_vinge.csv
- support_information/data/data_raw/SI_D05_vos_zealand.csv
- support_information/functions/
- support_information/functions/__init__.py
- support_information/functions/SI_C06_func_multi_plotting.py
- support_information/SI_C01_SPD_KDE_models.html
- support_information/SI_C01_SPD_KDE_models.Rmd
- support_information/SI_C02_aoristic_dating.html
- support_information/SI_C02_aoristic_dating.Rmd
- support_information/SI_C03_vegetation_openness_score_example.html
- support_information/SI_C03_vegetation_openness_score_example.Rmd
- support_information/SI_C04_data_preparation.html
- support_information/SI_C04_data_preparation.ipynb
- support_information/SI_C05_figures_extra.html
- support_information/SI_C05_figures_extra.ipynb
