# Supplementary material for: Subsistence and population development from the Middle Neolithic B (2800–2350 BCE) to the Late Neolithic (2350–1700 BCE) in Southern Scandinavia
Source: PLoS One. 2024 Oct 28;19(10):e0301938. doi: 10.1371/journal.pone.0301938 (PMC11516014; doi:10.1371/journal.pone.0301938)
Supplement: S1 Supporting information — S1 File. SI_C01_SPD_KDE_models. R-script for analysing radiocarbon dates dates. The code performs the computation of over-regional and regional SPD and KDE models, as well as their export to CSV files (Rmd). S2 File. SI_C02_aoristic_dating. R-script for exporting aoristic time series derived from typochronological dated archaeological material as CSV files (Rmd). S3 File. SI_C03_vegetation_openness_score_example. R-script performing the computation of a vegetation openness score from pollen records and the export of the generated time series as CVS file (Rmd). S4 File. SI_C04_data_preparation. Jupyter Notebook performing the import and transformation of relevant data visualize plots exhibited in the paper (ipynb). S5 File. SI_C05_figures_extra. Jupyter Notebook visualizing the plots exhibited in the paper (ipynb). S1 Data. SI_D01_reg_data_no_dups. Spread sheet holding radiocarbon dates, with the information of laboratory identification, site name, geographical coordinates, site type, material, source and regional affiliation (csv). S2 Data. SI_D02_reg_axe_dagger_graves. Spread sheet holding entries of axes and daggers, with the information of context, site, parish, artefact identification, type, subtype, absolute dating, typochonological dating, references, geographical coordinates and regional affiliations (csv). S3 Data. SI_D03_pollen_example. Spread sheet holding sample entries of the pollen records from Krageholm (neotoma Site ID 3204) and Bjäresjöholmsjön (neotoma Site ID 3017) for example run of S3 File. Record can be access via the neotoma explorer (https://apps.neotomadb.org/explorer/) with their given IDs. Each entry holds the information of the records type, regional affiliation, absolute BP and BCE dating, as well as the counts of given plant taxa (csv). S4 Data. SI_D04_PAP_303600_TOC_LOI. Table holding sample entries of TOC content, LOI and SST reconstruction of sediment core PAP_303600 for correlations of population development with Baltic sea surface t [file pone.0301938.s001.zip › support_information/data/data_raw/SI_D01_reg_data_no_dups.csv]

	Unnamed: 0	lab	nr	bp	std	site	site_name	lng	lat	site_type	material	delta_c13	source	site_type_I	material_I	geometry	region_hinz_et_al_2012	region_geom_2	region_geom_3
117	12122	K	5322	4470	105	Penbjerg	PENBJERG	8262	56,8398	settlement	bone		MB			POINT (8.262 56.8398)	Northern Juland	Eastern Jutland	Northern Jutland
119	10098	AAR	6555	2855	45	Bjerre 4	BJERRE 4	8702	57,0828	settlement	charcoal		MB			POINT (8.702 57.0828)	Northern Juland	Eastern Jutland	Northern Jutland
120	11613	K	5950	2680	80	Bjerre 5	BJERRE 5	8704	57,0825	settlement	charcoal		MB			POINT (8.704000000000001 57.0825)	Northern Juland	Eastern Jutland	Northern Jutland
132	11697	K	4366	5800	95	Ertebølle	ERTEBØLLE	9183	56817	settlement	charcoal		MB			POINT (9.183 56.817)	Northern Juland	Eastern Jutland	Northern Jutland
133	21058	K	1530	5660	120	Ertebølle	ERTEBØLLE	9183	56817	settlement	shell	0	calpal			POINT (9.183 56.817)	Northern Juland	Eastern Jutland	Northern Jutland
134	21059	K	1531	5600	120	Ertebølle	ERTEBØLLE	9183	56817	settlement	shell	0	calpal			POINT (9.183 56.817)	Northern Juland	Eastern Jutland	Northern Jutland
135	21060	K	1532	5550	110	Ertebølle	ERTEBØLLE	9183	56817	settlement	shell	0	calpal			POINT (9.183 56.817)	Northern Juland	Eastern Jutland	Northern Jutland
136	21061	K	1533	5570	110	Ertebølle	ERTEBØLLE	9183	56817	settlement	shell	0	calpal			POINT (9.183 56.817)	Northern Juland	Eastern Jutland	Northern Jutland
137	21062	K	1534	5580	110	Ertebølle	ERTEBØLLE	9183	56817	settlement	shell	0	calpal			POINT (9.183 56.817)	Northern Juland	Eastern Jutland	Northern Jutland
138	21063	K	1535	5110	100	Ertebølle	ERTEBØLLE	9183	56817	settlement	shell	0	calpal			POINT (9.183 56.817)	Northern Juland	Eastern Jutland	Northern Jutland
139	21064	K	4305	5200	90	Ertebølle	ERTEBØLLE	9183	56817	settlement	shell	0	calpal			POINT (9.183 56.817)	Northern Juland	Eastern Jutland	Northern Jutland
140	21065	K	4306	5550	95	Ertebølle	ERTEBØLLE	9183	56817	settlement	shell	0	calpal			POINT (9.183 56.817)	Northern Juland	Eastern Jutland	Northern Jutland
141	21066	K	4307	5070	90	Ertebølle	ERTEBØLLE	9183	56817	settlement	shell	0	calpal			POINT (9.183 56.817)	Northern Juland	Eastern Jutland	Northern Jutland
142	21067	K	4308	5150	90	Ertebølle	ERTEBØLLE	9183	56817	settlement	shell	0	calpal			POINT (9.183 56.817)	Northern Juland	Eastern Jutland	Northern Jutland
143	21068	K	4309	5750	95	Ertebølle	ERTEBØLLE	9183	56817	settlement	shell	0	calpal			POINT (9.183 56.817)	Northern Juland	Eastern Jutland	Northern Jutland
144	21069	K	4310	5540	95	Ertebølle	ERTEBØLLE	9183	56817	settlement	shell	0	calpal			POINT (9.183 56.817)	Northern Juland	Eastern Jutland	Northern Jutland
145	21070	K	4311	5400	95	Ertebølle	ERTEBØLLE	9183	56817	settlement	shell	0	calpal			POINT (9.183 56.817)	Northern Juland	Eastern Jutland	Northern Jutland
146	21071	K	4312	5700	95	Ertebølle	ERTEBØLLE	9183	56817	settlement	shell	0	calpal			POINT (9.183 56.817)	Northern Juland	Eastern Jutland	Northern Jutland
147	21072	K	4313	5710	95	Ertebølle	ERTEBØLLE	9183	56817	settlement	shell	0	calpal			POINT (9.183 56.817)	Northern Juland	Eastern Jutland	Northern Jutland
148	21073	K	4314	5430	95	Ertebølle	ERTEBØLLE	9183	56817	settlement	shell	0	calpal			POINT (9.183 56.817)	Northern Juland	Eastern Jutland	Northern Jutland
149	21074	K	4315	5270	85	Ertebølle	ERTEBØLLE	9183	56817	settlement	shell	0	calpal			POINT (9.183 56.817)	Northern Juland	Eastern Jutland	Northern Jutland
150	21075	K	4316	5370	90	Ertebølle	ERTEBØLLE	9183	56817	settlement	shell	0	calpal			POINT (9.183 56.817)	Northern Juland	Eastern Jutland	Northern Jutland
151	21076	K	4317	5970	95	Ertebølle	ERTEBØLLE	9183	56817	settlement	shell	0	calpal			POINT (9.183 56.817)	Northern Juland	Eastern Jutland	Northern Jutland
152	21077	K	4318	6010	95	Ertebølle	ERTEBØLLE	9183	56817	settlement	shell	0	calpal			POINT (9.183 56.817)	Northern Juland	Eastern Jutland	Northern Jutland
153	21079	K	4519	5420	90	Ertebølle	ERTEBØLLE	9183	56817	settlement	shell	0	calpal			POINT (9.183 56.817)	Northern Juland	Eastern Jutland	Northern Jutland
154	21080	K	4520	5500	90	Ertebølle	ERTEBØLLE	9183	56817	settlement	shell	0	calpal			POINT (9.183 56.817)	Northern Juland	Eastern Jutland	Northern Jutland
155	21081	K	4521	5510	90	Ertebølle	ERTEBØLLE	9183	56817	settlement	shell	0	calpal			POINT (9.183 56.817)	Northern Juland	Eastern Jutland	Northern Jutland
156	21082	K	4522	5480	95	Ertebølle	ERTEBØLLE	9183	56817	settlement	shell	0	calpal			POINT (9.183 56.817)	Northern Juland	Eastern Jutland	Northern Jutland
157	21083	K	4523	5580	95	Ertebølle	ERTEBØLLE	9183	56817	settlement	shell	0	calpal			POINT (9.183 56.817)	Northern Juland	Eastern Jutland	Northern Jutland
158	21084	K	4524	5470	90	Ertebølle	ERTEBØLLE	9183	56817	settlement	shell	0	calpal			POINT (9.183 56.817)	Northern Juland	Eastern Jutland	Northern Jutland
159	21085	K	4525	5480	90	Ertebølle	ERTEBØLLE	9183	56817	settlement	shell	0	calpal			POINT (9.183 56.817)	Northern Juland	Eastern Jutland	Northern Jutland
160	21086	K	4526	5520	95	Ertebølle	ERTEBØLLE	9183	56817	settlement	shell	0	calpal			POINT (9.183 56.817)	Northern Juland	Eastern Jutland	Northern Jutland
161	21087	K	4527	5440	95	Ertebølle	ERTEBØLLE	9183	56817	settlement	shell	0	calpal			POINT (9.183 56.817)	Northern Juland	Eastern Jutland	Northern Jutland
162	21088	K	4528	5460	95	Ertebølle	ERTEBØLLE	9183	56817	settlement	shell	0	calpal			POINT (9.183 56.817)	Northern Juland	Eastern Jutland	Northern Jutland
163	21089	K	4529	5230	95	Ertebølle	ERTEBØLLE	9183	56817	settlement	shell	0	calpal			POINT (9.183 56.817)	Northern Juland	Eastern Jutland	Northern Jutland
164	21090	K	4933	5340	70	Ertebølle	ERTEBØLLE	9183	56817	settlement	shell	-16,5	calpal			POINT (9.183 56.817)	Northern Juland	Eastern Jutland	Northern Jutland
165	21091	K	1529a	5710	120	Ertebølle	ERTEBØLLE	9183	56817	settlement	shell	0	calpal			POINT (9.183 56.817)	Northern Juland	Eastern Jutland	Northern Jutland
166	21092	K	1529b	5810	120	Ertebølle	ERTEBØLLE	9183	56817	settlement	shell	0	calpal			POINT (9.183 56.817)	Northern Juland	Eastern Jutland	Northern Jutland
167	21093	K	1535a	5030	110	Ertebølle	ERTEBØLLE	9183	56817	settlement	shell	0	calpal			POINT (9.183 56.817)	Northern Juland	Eastern Jutland	Northern Jutland
168	21094	K	1535b	5180	110	Ertebølle	ERTEBØLLE	9183	56817	settlement	shell	0	calpal			POINT (9.183 56.817)	Northern Juland	Eastern Jutland	Northern Jutland
199	10134	AAR	4591	2450	35	Broddenbjerg Mose	BRODDENBJERG MOSE	9433	56,44154	settlement	wood		MB			POINT (9.433 56.44154)	Northern Juland	Eastern Jutland	Northern Jutland
203	13454	OXA	28258	3153	26	Sebber skole	SEBBER SKOLE	9552	56,97		bone		MB			POINT (9.552 56.97)	Northern Juland	Eastern Jutland	Northern Jutland
204	11584	K	2925	3530	85	Birkenæss (SB 141)	BIRKENÆSS (SB 141)	9701	55,9868	settlement	plant remains		MB			POINT (9.701000000000001 55.9868)	Northern Juland	Eastern Jutland	Northern Jutland
206	13376	OXA	28269	3701	26	Falshåj	FALSHÅJ	10034	56676		bone		MB			POINT (10.034 56.676)	Northern Juland	Eastern Jutland	Northern Jutland
213	15189	AAR	7215	5810	50	Dyngby	DYNGBY	10242	55,9544		shell	0	calpal			POINT (10.242 55.9544)	Northern Juland	Eastern Jutland	Northern Jutland
214	21039	K	6538	5540	70	Dyngby	DYNGBY	10242	55,9544		shell	0	calpal			POINT (10.242 55.9544)	Northern Juland	Eastern Jutland	Northern Jutland
215	21040	K	7132	5370	50	Dyngby	DYNGBY	10242	55,9544		shell	0	calpal			POINT (10.242 55.9544)	Northern Juland	Eastern Jutland	Northern Jutland
218	12329	K	6671	4710	70	Torshøj	TORSHØJ	10308	57,33732	burial	charcoal		MB			POINT (10.308 57.33732)	Northern Juland	Eastern Jutland	Northern Jutland
219	12331	K	6672	4720	70	Torshøj	TORSHØJ	10308	57,33732	burial	charcoal		MB			POINT (10.308 57.33732)	Northern Juland	Eastern Jutland	Northern Jutland
220	12330	K	6673	4590	75	Torshøj	TORSHØJ	10308	57,33732	burial	charcoal		MB			POINT (10.308 57.33732)	Northern Juland	Eastern Jutland	Northern Jutland
226	21185	K	3559	6020	100	Holmegaard-J	HOLMEGAARD-J	10749	56241		bone	-11,9	calpal			POINT (10.749 56.241)	Northern Juland	Eastern Jutland	Northern Jutland
227	26177	OXA	118	6200	130	Holmegaard-J	HOLMEGAARD-J	10749	56241		bone	-11,9	calpal			POINT (10.749 56.241)	Northern Juland	Eastern Jutland	Northern Jutland
228	26272	OXA	533	6080	80	Skovgaard, Hyllested s., Djurs sonder h., Randers amt, Jutland	SKOVGAARD, HYLLESTED S., DJURS SONDER H., RANDERS AMT, JUTLAND	10749	56241		bone	-11,9	calpal			POINT (10.749 56.241)	Northern Juland	Eastern Jutland	Northern Jutland
229	21184	K	3099	5870	95	Holmegaard-J	HOLMEGAARD-J	10749	56241		shell	0,6	calpal			POINT (10.749 56.241)	Northern Juland	Eastern Jutland	Northern Jutland
570	9587	AAR	19732	5175	30	120113‑76 ÅHM 6023 Skovgaard	SKOVGAARD	10,00302	57,0098				Sparrevohn_2019			POINT (10.00302 57.0098)	Northern Juland	Eastern Jutland	Northern Jutland
571	9588	AAR	19767	5028	28	120113‑76 ÅHM 6023 Skovgaard	SKOVGAARD	10,00302	57,0098				Sparrevohn_2019			POINT (10.00302 57.0098)	Northern Juland	Eastern Jutland	Northern Jutland
572	9589	AAR	19768	3566	25	120113‑76 ÅHM 6023 Skovgaard	SKOVGAARD	10,00302	57,0098	settlement			Sparrevohn_2019			POINT (10.00302 57.0098)	Northern Juland	Eastern Jutland	Northern Jutland
573	9590	AAR	19782	3849	25	120113‑76 ÅHM 6023 Skovgaard	SKOVGAARD	10,00302	57,0098	settlement			Sparrevohn_2019			POINT (10.00302 57.0098)	Northern Juland	Eastern Jutland	Northern Jutland
574	15351	AAR	7219	6250	50	Sindholt	SINDHOLT	10,0095	57,1852		shell	2,08	calpal			POINT (10.0095 57.1852)	Northern Juland	Eastern Jutland	Northern Jutland
575	9479	AAR	7028	4140	50	150501-35 Refshøjgård	REFSHØJGÅRD	10,02758	56,24125	burial	charcoal		Klassen_2005			POINT (10.02758 56.24125)	Northern Juland	Eastern Jutland	Northern Jutland
576	9480	AAR	7029	4175	50	150501-35 Refshøjgård	REFSHØJGÅRD	10,02758	56,24125	burial	charcoal		Klassen_2005			POINT (10.02758 56.24125)	Northern Juland	Eastern Jutland	Northern Jutland
577	9273	AAR	4156	3795	55	150304‑42 FHM 4012 Lyngbygård	LYNGBYGÅRD	10,02927	56,17661	settlement			Sparrevohn_2019			POINT (10.02927 56.17661)	Northern Juland	Eastern Jutland	Northern Jutland
578	10308	AAR	17460	1595	22	Kærhavegård III	KÆRHAVEGÅRD III	10,03156	57,01304	settlement			MB			POINT (10.03156 57.01304)	Northern Juland	Eastern Jutland	Northern Jutland
579	10310	AAR	17461	3094	28	Kærhavegård III	KÆRHAVEGÅRD III	10,03156	57,01304	settlement			MB			POINT (10.03156 57.01304)	Northern Juland	Eastern Jutland	Northern Jutland
580	8985	AAR	17459	3068	26	120110‑23 ÅHM 6146 Kærhavegård III	KÆRHAVEGÅRD III	10,03158	57,01304				Sparrevohn_2019			POINT (10.03158 57.01304)	Northern Juland	Eastern Jutland	Northern Jutland
581	9607	AAR	19863	3416	32	160205‑41 SBM 1003 Skovsgårde	SKOVSGÅRDE	10,04067	56,07559	settlement			Sparrevohn_2019			POINT (10.04067 56.07559)	Northern Juland	Eastern Jutland	Northern Jutland
582	9608	AAR	19864	3440	31	160205‑41 SBM 1003 Skovsgårde	SKOVSGÅRDE	10,04067	56,07559	settlement			Sparrevohn_2019			POINT (10.04067 56.07559)	Northern Juland	Eastern Jutland	Northern Jutland
613	10299	AAR	7026	2270	40	Hørkærgård V	HØRKÆRGÅRD V	10,08537	56,23806	settlement	charcoal		MB			POINT (10.08537 56.23806)	Northern Juland	Eastern Jutland	Northern Jutland
614	10300	AAR	7027	5095	45	Hørkærgård V	HØRKÆRGÅRD V	10,08537	56,23806	settlement	charcoal		MB			POINT (10.08537 56.23806)	Northern Juland	Eastern Jutland	Northern Jutland
651	10623	AAR	11776	2955	36	Ørum	ØRUM	10,10279	57,19013	settlement	plant remains		MB			POINT (10.10279 57.19013)	Northern Juland	Eastern Jutland	Northern Jutland
652	10624	AAR	11777	2982	35	Ørum	ØRUM	10,10279	57,19013	settlement	plant remains		MB			POINT (10.10279 57.19013)	Northern Juland	Eastern Jutland	Northern Jutland
653	11639	K	6810	5620	75	Brabrand	BRABRAND	10,1057	56,15306	settlement	wood		MB			POINT (10.1057 56.15306)	Northern Juland	Eastern Jutland	Northern Jutland
654	11640	K	6811	5590	70	Brabrand	BRABRAND	10,1057	56,15306	settlement	wood		MB			POINT (10.1057 56.15306)	Northern Juland	Eastern Jutland	Northern Jutland
655	11641	K	6812	5610	80	Brabrand	BRABRAND	10,1057	56,15306	settlement	wood		MB			POINT (10.1057 56.15306)	Northern Juland	Eastern Jutland	Northern Jutland
656	11642	K	6813	5410	75	Brabrand	BRABRAND	10,1057	56,15306	settlement	wood		MB			POINT (10.1057 56.15306)	Northern Juland	Eastern Jutland	Northern Jutland
657	15148	AAR	7216	6825	55	Åmølle	ÅMØLLE	10,1097	56,6824		shell	0,81	calpal			POINT (10.1097 56.6824)	Northern Juland	Eastern Jutland	Northern Jutland
658	15149	AAR	7217	6495	50	Åmølle	ÅMØLLE	10,1097	56,6824		shell	0	calpal			POINT (10.1097 56.6824)	Northern Juland	Eastern Jutland	Northern Jutland
659	15150	AAR	7218	6355	50	Åmølle	ÅMØLLE	10,1097	56,6824		shell	0,64	calpal			POINT (10.1097 56.6824)	Northern Juland	Eastern Jutland	Northern Jutland
660	10599	AAR	6265	6265	55	Norslund	NORSLUND	10,1138	55,9697	settlement	bone		MB			POINT (10.1138 55.9697)	Northern Juland	Eastern Jutland	Northern Jutland
661	12074	K	990	5730	120	Norslund	NORSLUND	10,1138	55,9697	settlement	charcoal		MB			POINT (10.1138 55.9697)	Northern Juland	Eastern Jutland	Northern Jutland
662	12073	K	991	5680	120	Norslund	NORSLUND	10,1138	55,9697	settlement	charcoal		MB			POINT (10.1138 55.9697)	Northern Juland	Eastern Jutland	Northern Jutland
663	21408	K	973	6420	130	Norslund	NORSLUND	10,1138	55,9697	settlement	shell	0	calpal			POINT (10.1138 55.9697)	Northern Juland	Eastern Jutland	Northern Jutland
664	9335	AAR	18549	3544	40	120311‑118 ÅHM 5958 Mølledalsgård	MØLLEDALSGÅRD	10,11523	56,77037	settlement			Sparrevohn_2019			POINT (10.11523 56.77037)	Northern Juland	Eastern Jutland	Northern Jutland
665	9336	AAR	18550	3424	25	120311‑118 ÅHM 5958 Mølledalsgård	MØLLEDALSGÅRD	10,11523	56,77037	settlement			Sparrevohn_2019			POINT (10.11523 56.77037)	Northern Juland	Eastern Jutland	Northern Jutland
666	9337	AAR	18551	3546	28	120311‑118 ÅHM 5958 Mølledalsgård	MØLLEDALSGÅRD	10,11523	56,77037	settlement			Sparrevohn_2019			POINT (10.11523 56.77037)	Northern Juland	Eastern Jutland	Northern Jutland
689	10465	AAR	7030	4130	60	Lisbjerggård IV	LISBJERGGÅRD IV	10,14553	56,21663	settlement	charcoal		MB			POINT (10.14553 56.21663)	Northern Juland	Eastern Jutland	Northern Jutland
690	10833	AAR	5004	4955	60	Visborg	VISBORG	10,14885	56,73682	settlement	bone		MB			POINT (10.14885 56.73682)	Northern Juland	Eastern Jutland	Northern Jutland
691	10834	AAR	5005	4925	55	Visborg	VISBORG	10,14885	56,73682	settlement	bone		MB			POINT (10.14885 56.73682)	Northern Juland	Eastern Jutland	Northern Jutland
692	10835	AAR	5006	4650	55	Visborg	VISBORG	10,14885	56,73682	settlement	bone		MB			POINT (10.14885 56.73682)	Northern Juland	Eastern Jutland	Northern Jutland
693	13630	POZ	22575	4700	35	Visborg	VISBORG	10,14885	56,73682	settlement	bone		MB			POINT (10.14885 56.73682)	Northern Juland	Eastern Jutland	Northern Jutland
694	13629	POZ	22576	4775	35	Visborg	VISBORG	10,14885	56,73682	settlement	bone		MB			POINT (10.14885 56.73682)	Northern Juland	Eastern Jutland	Northern Jutland
695	13631	POZ	22578	4910	40	Visborg	VISBORG	10,14885	56,73682	settlement	bone		MB			POINT (10.14885 56.73682)	Northern Juland	Eastern Jutland	Northern Jutland
696	10836	AAR	5386	4945	45	Visborg	VISBORG	10,14885	56,73682	settlement	charcoal		MB			POINT (10.14885 56.73682)	Northern Juland	Eastern Jutland	Northern Jutland
698	9454	AAR	22084	4516	29	150604‑156 FHM 5315 Parallelvejen Lisbjerg	PARALLELVEJEN LISBJERG	10,15517	56,21314	settlement	charcoal		Sparrevohn et al 2019			POINT (10.15517 56.21314)	Northern Juland	Eastern Jutland	Northern Jutland
699	9455	AAR	22085	3557	29	150604‑156 FHM 5315 Parallelvejen Lisbjerg	PARALLELVEJEN LISBJERG	10,15517	56,21314	settlement	charcoal		Sparrevohn_2019			POINT (10.15517 56.21314)	Northern Juland	Eastern Jutland	Northern Jutland
700	9451	AAR	22077	3584	29	150604‑156 FHM 5315 Parallelvejen Lisbjerg	PARALLELVEJEN LISBJERG	10,15517	56,21314	settlement	plant remains		Sparrevohn_2019			POINT (10.15517 56.21314)	Northern Juland	Eastern Jutland	Northern Jutland
701	9452	AAR	22078	3487	27	150604‑156 FHM 5315 Parallelvejen Lisbjerg	PARALLELVEJEN LISBJERG	10,15517	56,21314	settlement	plant remains		Sparrevohn_2019			POINT (10.15517 56.21314)	Northern Juland	Eastern Jutland	Northern Jutland
702	9453	AAR	22079	3195	26	150604‑156 FHM 5315 Parallelvejen Lisbjerg	PARALLELVEJEN LISBJERG	10,15517	56,21314	settlement	plant remains		Sparrevohn et al 2019			POINT (10.15517 56.21314)	Northern Juland	Eastern Jutland	Northern Jutland
703	9456	AAR	22086	3465	29	150604‑156 FHM 5315 Parallelvejen Lisbjerg	PARALLELVEJEN LISBJERG	10,15517	56,21314	settlement	plant remains		Sparrevohn_2019			POINT (10.15517 56.21314)	Northern Juland	Eastern Jutland	Northern Jutland
706	10442	AAR	10613	1265	31	Lisbjerg Bro	LISBJERG BRO	10,15579	56,22183	settlement	charcoal		MB			POINT (10.15579 56.22183)	Northern Juland	Eastern Jutland	Northern Jutland
707	10443	AAR	10611	1532	36	Lisbjerg Bro	LISBJERG BRO	10,15579	56,22183	settlement	wood		MB			POINT (10.15579 56.22183)	Northern Juland	Eastern Jutland	Northern Jutland
708	8403	AAR	21751	4108	35	140410-138 Ajstrup Krat	AJSTRUP KRAT	10,16185	56,70125	settlement	charcoal		Philippsen_Iversen_Klassen_2020			POINT (10.16185 56.70125)	Northern Juland	Eastern Jutland	Northern Jutland
709	8404	AAR	21752	3800	25	140410-138 Ajstrup Krat	AJSTRUP KRAT	10,16185	56,70125	settlement	charcoal		Philippsen_Iversen_Klassen_2020			POINT (10.16185 56.70125)	Northern Juland	Eastern Jutland	Northern Jutland
710	8405	AAR	21753	4364	27	140410-138 Ajstrup Krat	AJSTRUP KRAT	10,16185	56,70125	settlement	charcoal		Philippsen_Iversen_Klassen_2020			POINT (10.16185 56.70125)	Northern Juland	Eastern Jutland	Northern Jutland
711	8406	AAR	21754	3811	28	140410-138 Ajstrup Krat	AJSTRUP KRAT	10,16185	56,70125	settlement	charcoal		Philippsen_Iversen_Klassen_2020			POINT (10.16185 56.70125)	Northern Juland	Eastern Jutland	Northern Jutland
712	8407	AAR	21755	4854	29	140410-138 Ajstrup Krat	AJSTRUP KRAT	10,16185	56,70125	settlement	charcoal		Philippsen_Iversen_Klassen_2020			POINT (10.16185 56.70125)	Northern Juland	Eastern Jutland	Northern Jutland
713	8408	K	6788	4200	55	140410-138 Ajstrup Krat	AJSTRUP KRAT	10,16185	56,70125	settlement	shell		Hübner_2005			POINT (10.16185 56.70125)	Northern Juland	Eastern Jutland	Northern Jutland
714	8409	K	6789	4100	65	140410-138 Ajstrup Krat	AJSTRUP KRAT	10,16185	56,70125	settlement	shell		Hübner_2005			POINT (10.16185 56.70125)	Northern Juland	Eastern Jutland	Northern Jutland
715	8410	K	6790	4090	55	140410-138 Ajstrup Krat	AJSTRUP KRAT	10,16185	56,70125	settlement	shell		Hübner_2005			POINT (10.16185 56.70125)	Northern Juland	Eastern Jutland	Northern Jutland
716	10446	AAR	8544	4840	75	Lisbjerg Skole	LISBJERG SKOLE	10,1645	56,2218	settlement	charcoal		MB			POINT (10.1645 56.2218)	Northern Juland	Eastern Jutland	Northern Jutland
717	10445	AAR	10306	4420	80	Lisbjerg Skole	LISBJERG SKOLE	10,1645	56,2218	settlement	charcoal		MB			POINT (10.1645 56.2218)	Northern Juland	Eastern Jutland	Northern Jutland
718	10448	AAR	8543(A)	760	30	Lisbjerg Skole	LISBJERG SKOLE	10,1645	56,2218	settlement	charcoal		MB			POINT (10.1645 56.2218)	Northern Juland	Eastern Jutland	Northern Jutland
719	10444	AAR	9228(A)	4830	50	Lisbjerg Skole	LISBJERG SKOLE	10,1645	56,2218	settlement	charcoal		MB			POINT (10.1645 56.2218)	Northern Juland	Eastern Jutland	Northern Jutland
720	10449	AAR	8542	5190	90	Lisbjerg Skole	LISBJERG SKOLE	10,1645	56,2218	settlement	plant remains		MB			POINT (10.1645 56.2218)	Northern Juland	Eastern Jutland	Northern Jutland
721	10450	AAR	8550	5120	49	Lisbjerg Skole	LISBJERG SKOLE	10,1645	56,2218	settlement	plant remains		MB			POINT (10.1645 56.2218)	Northern Juland	Eastern Jutland	Northern Jutland
722	10453	AAR	9223	4740	50	Lisbjerg Skole	LISBJERG SKOLE	10,1645	56,2218	settlement	plant remains		MB			POINT (10.1645 56.2218)	Northern Juland	Eastern Jutland	Northern Jutland
723	10454	AAR	9224	4085	50	Lisbjerg Skole	LISBJERG SKOLE	10,1645	56,2218	settlement	plant remains		MB			POINT (10.1645 56.2218)	Northern Juland	Eastern Jutland	Northern Jutland
724	10451	AAR	9225	4975	55	Lisbjerg Skole	LISBJERG SKOLE	10,1645	56,2218	settlement	plant remains		MB			POINT (10.1645 56.2218)	Northern Juland	Eastern Jutland	Northern Jutland
725	10455	AAR	9226	4950	50	Lisbjerg Skole	LISBJERG SKOLE	10,1645	56,2218	settlement	plant remains		MB			POINT (10.1645 56.2218)	Northern Juland	Eastern Jutland	Northern Jutland
726	10452	AAR	9227	5075	50	Lisbjerg Skole	LISBJERG SKOLE	10,1645	56,2218	settlement	plant remains		MB			POINT (10.1645 56.2218)	Northern Juland	Eastern Jutland	Northern Jutland
752	10333	AAR	167	2440	100	Kjeldbækgård	KJELDBÆKGÅRD	10,17141	55,93413	burial	charcoal		MB			POINT (10.17141 55.93413)	Northern Juland	Eastern Jutland	Northern Jutland
753	10335	AAR	168	4730	120	Kjeldbækgård	KJELDBÆKGÅRD	10,17141	55,93413	burial	charcoal		MB			POINT (10.17141 55.93413)	Northern Juland	Eastern Jutland	Northern Jutland
754	10334	AAR	673	4610	140	Kjeldbækgård	KJELDBÆKGÅRD	10,17141	55,93413	burial	charcoal		MB			POINT (10.17141 55.93413)	Northern Juland	Eastern Jutland	Northern Jutland
755	9199	AAR	8540	4860	65	150604‑49 FHM 4397 Lisbjerg Skole	LISBJERG SKOLE	10,17573	56,21307	settlement	charcoal		Sparrevohn et al 2019			POINT (10.17573 56.21307)	Northern Juland	Eastern Jutland	Northern Jutland
768	10456	AAR	9119	2237	45	Lisbjerg Terp Vest	LISBJERG TERP VEST	10,17724	56,21716	settlement	bone		MB			POINT (10.17724 56.21716)	Northern Juland	Eastern Jutland	Northern Jutland
769	10462	AAR	9118	4885	54	Lisbjerg Terp Vest	LISBJERG TERP VEST	10,17724	56,21716	settlement	charcoal		MB			POINT (10.17724 56.21716)	Northern Juland	Eastern Jutland	Northern Jutland
770	10458	AAR	9120	2297	38	Lisbjerg Terp Vest	LISBJERG TERP VEST	10,17724	56,21716	settlement	charcoal		MB			POINT (10.17724 56.21716)	Northern Juland	Eastern Jutland	Northern Jutland
771	10463	AAR	9121	2228	44	Lisbjerg Terp Vest	LISBJERG TERP VEST	10,17724	56,21716	settlement	charcoal		MB			POINT (10.17724 56.21716)	Northern Juland	Eastern Jutland	Northern Jutland
772	10461	AAR	9122	4990	48	Lisbjerg Terp Vest	LISBJERG TERP VEST	10,17724	56,21716	settlement	charcoal		MB			POINT (10.17724 56.21716)	Northern Juland	Eastern Jutland	Northern Jutland
773	10464	AAR	9125	4965	49	Lisbjerg Terp Vest	LISBJERG TERP VEST	10,17724	56,21716	settlement	plant remains		MB			POINT (10.17724 56.21716)	Northern Juland	Eastern Jutland	Northern Jutland
774	9200	AAR	9116	4700	65	150604‑138 FHM 4194 Lisbjerg Terp Vest	LISBJERG TERP VEST	10,17726	56,21716	settlement	charcoal		Sparrevohn et al 2019			POINT (10.17726 56.21716)	Northern Juland	Eastern Jutland	Northern Jutland
775	9201	AAR	9117	4375	55	150604‑138 FHM 4194 Lisbjerg Terp Vest	LISBJERG TERP VEST	10,17726	56,21716	settlement	charcoal		Sparrevohn et al 2019			POINT (10.17726 56.21716)	Northern Juland	Eastern Jutland	Northern Jutland
776	9202	AAR	9124	4380	50	150604‑138 FHM 4194 Lisbjerg Terp Vest	LISBJERG TERP VEST	10,17726	56,21716	settlement	charcoal		Sparrevohn et al 2019			POINT (10.17726 56.21716)	Northern Juland	Eastern Jutland	Northern Jutland
789	10419	AAR	4321	4595	55	Langenaes	LANGENAES	10,18545	56,14249		bone		MB			POINT (10.18545 56.14249)	Northern Juland	Eastern Jutland	Northern Jutland
809	12169	K	3123(C)	4220	70	Rude	RUDE	10,22398	55,99275	settlement	bone		MB			POINT (10.22398 55.99275)	Northern Juland	Eastern Jutland	Northern Jutland
810	8661	K	4024	3420	20	150309‑30 FHM 2701 Engvang II	ENGVANG II	10,22521	56,21036	settlement	charcoal		Sparrevohn_2019			POINT (10.22521 56.21036)	Northern Juland	Eastern Jutland	Northern Jutland
811	14892	UBA	20175	4883	29	Havnø	HAVNØ	10,22547	56,7207	settlement	bone		MB			POINT (10.22547 56.7207)	Northern Juland	Eastern Jutland	Northern Jutland
812	14893	UBA	20320	4848	41	Havnø	HAVNØ	10,22547	56,7207	settlement	bone		MB			POINT (10.22547 56.7207)	Northern Juland	Eastern Jutland	Northern Jutland
813	10321	AAR	8512	4958	48	Kildevang	KILDEVANG	10,2283	56,2983	settlement	charcoal		MB			POINT (10.2283 56.2983)	Northern Juland	Eastern Jutland	Northern Jutland
814	10320	AAR	8513	4248	44	Kildevang	KILDEVANG	10,2283	56,2983	settlement	charcoal		MB			POINT (10.2283 56.2983)	Northern Juland	Eastern Jutland	Northern Jutland
815	10319	AAR	10005	4913	48	Kildevang	KILDEVANG	10,2283	56,2983	settlement	charcoal		MB			POINT (10.2283 56.2983)	Northern Juland	Eastern Jutland	Northern Jutland
816	10317	AAR	8511(A)	4935	55	Kildevang	KILDEVANG	10,2283	56,2983	settlement	charcoal		MB			POINT (10.2283 56.2983)	Northern Juland	Eastern Jutland	Northern Jutland
817	10318	AAR	8511(B)	4970	80	Kildevang	KILDEVANG	10,2283	56,2983	settlement	charcoal		MB			POINT (10.2283 56.2983)	Northern Juland	Eastern Jutland	Northern Jutland
818	10322	AAR	8515	4823	35	Kildevang	KILDEVANG	10,2283	56,2983	settlement	food remains		MB			POINT (10.2283 56.2983)	Northern Juland	Eastern Jutland	Northern Jutland
819	10326	AAR	8515(A)	4984	50	Kildevang	KILDEVANG	10,2283	56,2983	settlement	food remains		MB			POINT (10.2283 56.2983)	Northern Juland	Eastern Jutland	Northern Jutland
820	10323	AAR	8515(B)	4940	120	Kildevang	KILDEVANG	10,2283	56,2983	settlement	food remains		MB			POINT (10.2283 56.2983)	Northern Juland	Eastern Jutland	Northern Jutland
821	10325	AAR	8515(C)	4832	43	Kildevang	KILDEVANG	10,2283	56,2983	settlement	food remains		MB			POINT (10.2283 56.2983)	Northern Juland	Eastern Jutland	Northern Jutland
822	10324	AAR	8515(D)	4805	60	Kildevang	KILDEVANG	10,2283	56,2983	settlement	food remains		MB			POINT (10.2283 56.2983)	Northern Juland	Eastern Jutland	Northern Jutland
823	10327	AAR	8510	6500	65	Kildevang	KILDEVANG	10,2283	56,2983	settlement	plant remains		MB			POINT (10.2283 56.2983)	Northern Juland	Eastern Jutland	Northern Jutland
824	10628	AAR	8533	2692	46	Ørvadgård	ØRVADGÅRD	10,23117	56,22374	settlement	charcoal		MB			POINT (10.23117 56.22374)	Northern Juland	Eastern Jutland	Northern Jutland
825	10625	AAR	8534	2914	43	Ørvadgård	ØRVADGÅRD	10,23117	56,22374	settlement	charcoal		MB			POINT (10.23117 56.22374)	Northern Juland	Eastern Jutland	Northern Jutland
826	10630	AAR	8535	5205	55	Ørvadgård	ØRVADGÅRD	10,23117	56,22374	settlement	charcoal		MB			POINT (10.23117 56.22374)	Northern Juland	Eastern Jutland	Northern Jutland
827	10631	AAR	8536	4860	55	Ørvadgård	ØRVADGÅRD	10,23117	56,22374	settlement	charcoal		MB			POINT (10.23117 56.22374)	Northern Juland	Eastern Jutland	Northern Jutland
828	10629	AAR	8537	5370	50	Ørvadgård	ØRVADGÅRD	10,23117	56,22374	settlement	charcoal		MB			POINT (10.23117 56.22374)	Northern Juland	Eastern Jutland	Northern Jutland
829	10626	AAR	10408	4737	40	Ørvadgård	ØRVADGÅRD	10,23117	56,22374	settlement	charcoal		MB			POINT (10.23117 56.22374)	Northern Juland	Eastern Jutland	Northern Jutland
830	10627	AAR	10409	4760	55	Ørvadgård	ØRVADGÅRD	10,23117	56,22374	settlement	charcoal		MB			POINT (10.23117 56.22374)	Northern Juland	Eastern Jutland	Northern Jutland
832	10633	AAR	1220	3210	100	Østerkær	ØSTERKÆR	10,23291	57,58425	settlement	wood		MB			POINT (10.23291 57.58425)	Northern Juland	Eastern Jutland	Northern Jutland
833	10634	AAR	1223	5380	100	Østerkær	ØSTERKÆR	10,23291	57,58425	settlement	wood		MB			POINT (10.23291 57.58425)	Northern Juland	Eastern Jutland	Northern Jutland
850	21105	K	1450	5230	100	Flynderhage	FLYNDERHAGE	10,2333	56,0166		wood	0	calpal			POINT (10.2333 56.0166)	Northern Juland	Eastern Jutland	Northern Jutland
851	21106	K	1450a	5160	110	Flynderhage	FLYNDERHAGE	10,2333	56,0166		wood	0	calpal			POINT (10.2333 56.0166)	Northern Juland	Eastern Jutland	Northern Jutland
852	21107	K	1450b	5310	110	Flynderhage	FLYNDERHAGE	10,2333	56,0166			0	calpal			POINT (10.2333 56.0166)	Northern Juland	Eastern Jutland	Northern Jutland
853	21041	K	4555	6050	70	Dyrholmen	DYRHOLMEN	10,2338	56,4554	settlement	bone	-18,2	calpal			POINT (10.2338 56.4554)	Northern Juland	Eastern Jutland	Northern Jutland
854	11683	K	4556	6230	75	Dyrholmen	DYRHOLMEN	10,2338	56,4554	settlement	bone		MB			POINT (10.2338 56.4554)	Northern Juland	Eastern Jutland	Northern Jutland
855	11684	K	4557	6120	75	Dyrholmen	DYRHOLMEN	10,2338	56,4554	settlement	bone		MB			POINT (10.2338 56.4554)	Northern Juland	Eastern Jutland	Northern Jutland
857	9074	AAR	8516	4860	65	141102-53 FHM 4092 Kildevang	KILDEVANG	10,23648	56,2235	settlement	charcoal		Sparrevohn et al 2019			POINT (10.23648 56.2235)	Northern Juland	Eastern Jutland	Northern Jutland
858	11970	K	6335	5450	100	Lystrup	LYSTRUP	10,23778	56,2375	settlement	wood		MB			POINT (10.23778 56.2375)	Northern Juland	Eastern Jutland	Northern Jutland
859	15256	AAR	5099	6730	25	Kysing Fjord	KYSING FJORD	10,2443	56,0076		bone	-11,1	calpal			POINT (10.2443 56.0076)	Northern Juland	Eastern Jutland	Northern Jutland
860	15254	AAR	5097,1	6970	50	Kysing Fjord	KYSING FJORD	10,2443	56,0076		charcoal	-26,1	calpal			POINT (10.2443 56.0076)	Northern Juland	Eastern Jutland	Northern Jutland
861	15255	AAR	5097,2	6915	50	Kysing Fjord	KYSING FJORD	10,2443	56,0076		charcoal	-25,6	calpal			POINT (10.2443 56.0076)	Northern Juland	Eastern Jutland	Northern Jutland
862	10400	AAR	5782	6415	40	Kysing Fjord (near Aarhus)	KYSING FJORD (NEAR AARHUS)	10,24433	56,00761	settlement	bone		MB			POINT (10.24433 56.00761)	Northern Juland	Eastern Jutland	Northern Jutland
863	10402	AAR	5097(A)	6970	50	Kysing Fjord (near Aarhus)	KYSING FJORD (NEAR AARHUS)	10,24433	56,00761	settlement	charcoal		MB			POINT (10.24433 56.00761)	Northern Juland	Eastern Jutland	Northern Jutland
864	10401	AAR	5097(B)	6915	50	Kysing Fjord (near Aarhus)	KYSING FJORD (NEAR AARHUS)	10,24433	56,00761	settlement	charcoal		MB			POINT (10.24433 56.00761)	Northern Juland	Eastern Jutland	Northern Jutland
865	9141	K	2508	3850	65	150212-25 NM 1202/68 Kysinggård	KYSINGGÅRD	10,24938	56,01758	settlement	shell		Malmros_Tauber_1977			POINT (10.24938 56.01758)	Northern Juland	Eastern Jutland	Northern Jutland
866	8910	AAR	5735	4085	45	150206 FHM 4240 Hou	HOU	10,24944	55,91172	settlement	wood		Madsen_2019			POINT (10.24944 55.91172)	Northern Juland	Eastern Jutland	Northern Jutland
867	9521	K	3123A	4180	85	150212-6 FHM AM3435 Rude	RUDE	10,25039	55,99589	burial	bone		Madsen_2019			POINT (10.25039 55.99589)	Northern Juland	Eastern Jutland	Northern Jutland
868	9522	K	3123B	4260	85	150212-6 FHM AM3435 Rude	RUDE	10,25039	55,99589	burial	bone		Madsen_2019			POINT (10.25039 55.99589)	Northern Juland	Eastern Jutland	Northern Jutland
869	364	K	4125	4810	85	Rude	RUDE	10,25039	55,99589	burial	bone		Holocene2019	n.a	bone	POINT (10.25039 55.99589)	Northern Juland	Eastern Jutland	Northern Jutland
870	9520	K	3124	4910	90	150212-6 FHM AM3435 Rude	RUDE	10,25039	55,99589	burial	charcoal		Madsen_2019			POINT (10.25039 55.99589)	Northern Juland	Eastern Jutland	Northern Jutland
871	12172	K	3125	4810	70	Rude	RUDE	10,25039	55,99589	burial	charcoal		MB			POINT (10.25039 55.99589)	Northern Juland	Eastern Jutland	Northern Jutland
872	15337	AAR	5098	4995	50	Rude	RUDE	10,25039	55,99589	burial	shell	-0,9	calpal			POINT (10.25039 55.99589)	Northern Juland	Eastern Jutland	Northern Jutland
873	21521	K	7131	4770	55	Rude	RUDE	10,25039	55,99589	burial	shell	1,3	calpal			POINT (10.25039 55.99589)	Northern Juland	Eastern Jutland	Northern Jutland
874	9524	K	2507	3510	55	150212 FHM 1395 Rude Hede	RUDE HEDE	10,25075	56,01942	settlement	shell		Madsen_2019			POINT (10.25075 56.01942)	Northern Juland	Eastern Jutland	Northern Jutland
875	8478	AAR	16824	3523	25	150602‑34 FHM 5193 Blåbærhaven	BLÅBÆRHAVEN	10,25267	56,24552	settlement	charcoal		Sparrevohn et al 2019			POINT (10.25267 56.24552)	Northern Juland	Eastern Jutland	Northern Jutland
876	8479	AAR	16826	3741	30	150602‑34 FHM 5193 Blåbærhaven	BLÅBÆRHAVEN	10,25267	56,24552	settlement	plant remains		Sparrevohn et al 2019			POINT (10.25267 56.24552)	Northern Juland	Eastern Jutland	Northern Jutland
877	10105	AAR	16825	3741	30	Blåbærhaven, Lystrup Boldbaner	BLÅBÆRHAVEN, LYSTRUP BOLDBANER	10,25267	56,24552	settlement	plant remains		MB			POINT (10.25267 56.24552)	Northern Juland	Eastern Jutland	Northern Jutland
878	11972	K	5730	6110	100	Lystrup Enge	LYSTRUP ENGE	10,2531	56,2858	settlement	wood		MB			POINT (10.2531 56.2858)	Northern Juland	Eastern Jutland	Northern Jutland
879	11971	K	6012	6550	105	Lystrup Enge	LYSTRUP ENGE	10,2531	56,2858	settlement	wood		MB			POINT (10.2531 56.2858)	Northern Juland	Eastern Jutland	Northern Jutland
880	10486	AAR	7977	5535	50	Lystrup Enge III	LYSTRUP ENGE III	10,2531	56,2858	settlement	wood		MB			POINT (10.2531 56.2858)	Northern Juland	Eastern Jutland	Northern Jutland
881	10485	AAR	8538	6330	80	Lystrup Enge III	LYSTRUP ENGE III	10,2531	56,2858	settlement	wood		MB			POINT (10.2531 56.2858)	Northern Juland	Eastern Jutland	Northern Jutland
882	8414	AAR	9099	4190	55	141102-55 Aldersro I	ALDERSRO I	10,25323	56,22774	settlement	charcoal		Iversen_2015			POINT (10.25323 56.22774)	Northern Juland	Eastern Jutland	Northern Jutland
883	8415	AAR	9104	4165	44	141102-55 Aldersro I	ALDERSRO I	10,25323	56,22774	settlement	charcoal		Iversen_2015			POINT (10.25323 56.22774)	Northern Juland	Eastern Jutland	Northern Jutland
884	8416	AAR	9105	4391	37	141102-55 Aldersro I	ALDERSRO I	10,25323	56,22774	settlement	charcoal		Iversen_2015			POINT (10.25323 56.22774)	Northern Juland	Eastern Jutland	Northern Jutland
885	8417	AAR	9108	4115	55	141102-55 Aldersro I	ALDERSRO I	10,25323	56,22774	settlement	charcoal		Iversen_2015			POINT (10.25323 56.22774)	Northern Juland	Eastern Jutland	Northern Jutland
886	11319	BETA	237885	2890	40	Ulsted	ULSTED	10,25577	57,07638	settlement	charcoal		MB			POINT (10.25577 57.07638)	Northern Juland	Eastern Jutland	Northern Jutland
887	10066	AAR	8528	2452	25	Aldersro II	ALDERSRO II	10,25616	56,22895	settlement	bone		MB			POINT (10.25616 56.22895)	Northern Juland	Eastern Jutland	Northern Jutland
888	10071	AAR	8526	2335	40	Aldersro II	ALDERSRO II	10,25616	56,22895	settlement	charcoal		MB			POINT (10.25616 56.22895)	Northern Juland	Eastern Jutland	Northern Jutland
889	10069	AAR	9109	4451	46	Aldersro II	ALDERSRO II	10,25616	56,22895	settlement	charcoal		MB			POINT (10.25616 56.22895)	Northern Juland	Eastern Jutland	Northern Jutland
890	10070	AAR	9110	4570	80	Aldersro II	ALDERSRO II	10,25616	56,22895	settlement	charcoal		MB			POINT (10.25616 56.22895)	Northern Juland	Eastern Jutland	Northern Jutland
891	10067	AAR	9852	4391	43	Aldersro II	ALDERSRO II	10,25616	56,22895	settlement	charcoal		MB			POINT (10.25616 56.22895)	Northern Juland	Eastern Jutland	Northern Jutland
892	8418	AAR	8525	4560	50	141102‑51 FHM 4097 Aldersro II	ALDERSRO II	10,25617	56,22895	settlement			Sparrevohn et al 2019			POINT (10.25617 56.22895)	Northern Juland	Eastern Jutland	Northern Jutland
893	12075	K	2194	5500	100	Norsminde	NORSMINDE	10,2621	56,02696	settlement	bone		MB			POINT (10.2621 56.02696)	Northern Juland	Eastern Jutland	Northern Jutland
894	13419	OXA	27118	4927	34	Norsminde	NORSMINDE	10,2621	56,02696	settlement	bone		MB			POINT (10.2621 56.02696)	Northern Juland	Eastern Jutland	Northern Jutland
895	10600	AAR	5364	5075	45	Norsminde	NORSMINDE	10,2621	56,02696	settlement	charcoal		MB			POINT (10.2621 56.02696)	Northern Juland	Eastern Jutland	Northern Jutland
896	10601	AAR	5365	5010	45	Norsminde	NORSMINDE	10,2621	56,02696	settlement	charcoal		MB			POINT (10.2621 56.02696)	Northern Juland	Eastern Jutland	Northern Jutland
897	15300	AAR	6712	5100	50	Norsminde	NORSMINDE	10,2621	56,02696	settlement	shell	0,27	calpal			POINT (10.2621 56.02696)	Northern Juland	Eastern Jutland	Northern Jutland
898	21411	K	2186	5400	100	Norsminde	NORSMINDE	10,2621	56,02696	settlement	shell	0	calpal			POINT (10.2621 56.02696)	Northern Juland	Eastern Jutland	Northern Jutland
899	21412	K	2187	5770	100	Norsminde	NORSMINDE	10,2621	56,02696	settlement	shell	0	calpal			POINT (10.2621 56.02696)	Northern Juland	Eastern Jutland	Northern Jutland
900	21413	K	2188	4400	100	Norsminde	NORSMINDE	10,2621	56,02696	settlement	shell	0	calpal			POINT (10.2621 56.02696)	Northern Juland	Eastern Jutland	Northern Jutland
901	21414	K	2189	4710	80	Norsminde	NORSMINDE	10,2621	56,02696	settlement	shell	0	calpal			POINT (10.2621 56.02696)	Northern Juland	Eastern Jutland	Northern Jutland
902	21415	K	2190	4750	80	Norsminde	NORSMINDE	10,2621	56,02696	settlement	shell	0	calpal			POINT (10.2621 56.02696)	Northern Juland	Eastern Jutland	Northern Jutland
903	21416	K	2191	4740	100	Norsminde	NORSMINDE	10,2621	56,02696	settlement	shell	0	calpal			POINT (10.2621 56.02696)	Northern Juland	Eastern Jutland	Northern Jutland
904	21417	K	2192	4960	100	Norsminde	NORSMINDE	10,2621	56,02696	settlement	shell	0	calpal			POINT (10.2621 56.02696)	Northern Juland	Eastern Jutland	Northern Jutland
905	21418	K	2193	5370	100	Norsminde	NORSMINDE	10,2621	56,02696	settlement	shell	0	calpal			POINT (10.2621 56.02696)	Northern Juland	Eastern Jutland	Northern Jutland
906	21420	K	2447	5470	100	Norsminde	NORSMINDE	10,2621	56,02696	settlement	shell	0	calpal			POINT (10.2621 56.02696)	Northern Juland	Eastern Jutland	Northern Jutland
907	21421	K	2505	5180	95	Norsminde	NORSMINDE	10,2621	56,02696	settlement	shell	0	calpal			POINT (10.2621 56.02696)	Northern Juland	Eastern Jutland	Northern Jutland
908	21422	K	2506	5150	70	Norsminde	NORSMINDE	10,2621	56,02696	settlement	shell	0	calpal			POINT (10.2621 56.02696)	Northern Juland	Eastern Jutland	Northern Jutland
909	21423	K	2663	5040	90	Norsminde	NORSMINDE	10,2621	56,02696	settlement	shell	0	calpal			POINT (10.2621 56.02696)	Northern Juland	Eastern Jutland	Northern Jutland
910	21424	K	2664	4600	85	Norsminde	NORSMINDE	10,2621	56,02696	settlement	shell	0	calpal			POINT (10.2621 56.02696)	Northern Juland	Eastern Jutland	Northern Jutland
911	21425	K	2665	4480	85	Norsminde	NORSMINDE	10,2621	56,02696	settlement	shell	0	calpal			POINT (10.2621 56.02696)	Northern Juland	Eastern Jutland	Northern Jutland
912	21426	K	2666	5170	90	Norsminde	NORSMINDE	10,2621	56,02696	settlement	shell	0	calpal			POINT (10.2621 56.02696)	Northern Juland	Eastern Jutland	Northern Jutland
913	21427	K	2668	4860	85	Norsminde	NORSMINDE	10,2621	56,02696	settlement	shell	0	calpal			POINT (10.2621 56.02696)	Northern Juland	Eastern Jutland	Northern Jutland
914	21428	K	2669	4890	85	Norsminde	NORSMINDE	10,2621	56,02696	settlement	shell	0	calpal			POINT (10.2621 56.02696)	Northern Juland	Eastern Jutland	Northern Jutland
915	21429	K	3141	5320	65	Norsminde	NORSMINDE	10,2621	56,02696	settlement	shell	0	calpal			POINT (10.2621 56.02696)	Northern Juland	Eastern Jutland	Northern Jutland
916	21430	K	3142	5380	95	Norsminde	NORSMINDE	10,2621	56,02696	settlement	shell	0	calpal			POINT (10.2621 56.02696)	Northern Juland	Eastern Jutland	Northern Jutland
917	21431	K	3143	5400	95	Norsminde	NORSMINDE	10,2621	56,02696	settlement	shell	0	calpal			POINT (10.2621 56.02696)	Northern Juland	Eastern Jutland	Northern Jutland
918	21435	K	4035	5260	65	Norsminde	NORSMINDE	10,2621	56,02696	settlement	shell	0	calpal			POINT (10.2621 56.02696)	Northern Juland	Eastern Jutland	Northern Jutland
919	21437	K	4037	5080	95	Norsminde	NORSMINDE	10,2621	56,02696	settlement	shell	0	calpal			POINT (10.2621 56.02696)	Northern Juland	Eastern Jutland	Northern Jutland
920	21438	K	4038	5130	90	Norsminde	NORSMINDE	10,2621	56,02696	settlement	shell	0	calpal			POINT (10.2621 56.02696)	Northern Juland	Eastern Jutland	Northern Jutland
921	21439	K	4039	5490	95	Norsminde	NORSMINDE	10,2621	56,02696	settlement	shell	0	calpal			POINT (10.2621 56.02696)	Northern Juland	Eastern Jutland	Northern Jutland
922	21440	K	5199	5790	95	Norsminde	NORSMINDE	10,2621	56,02696	settlement	shell	0	calpal			POINT (10.2621 56.02696)	Northern Juland	Eastern Jutland	Northern Jutland
923	21441	K	5300	5370	90	Norsminde	NORSMINDE	10,2621	56,02696	settlement	shell	0	calpal			POINT (10.2621 56.02696)	Northern Juland	Eastern Jutland	Northern Jutland
924	21442	K	5301	5360	95	Norsminde	NORSMINDE	10,2621	56,02696	settlement	shell	0	calpal			POINT (10.2621 56.02696)	Northern Juland	Eastern Jutland	Northern Jutland
925	21445	K	7159	5410	60	Norsminde	NORSMINDE	10,2621	56,02696	settlement	shell	1,3	calpal			POINT (10.2621 56.02696)	Northern Juland	Eastern Jutland	Northern Jutland
926	21446	K	7160	4380	40	Norsminde	NORSMINDE	10,2621	56,02696	settlement	shell	0,3	calpal			POINT (10.2621 56.02696)	Northern Juland	Eastern Jutland	Northern Jutland
927	21447	K	7161	5640	60	Norsminde	NORSMINDE	10,2621	56,02696	settlement	shell	0,4	calpal			POINT (10.2621 56.02696)	Northern Juland	Eastern Jutland	Northern Jutland
928	12080	K	7044	1400	55	Norsminde	NORSMINDE	10,2621	56,02696	settlement	wood		MB			POINT (10.2621 56.02696)	Northern Juland	Eastern Jutland	Northern Jutland
929	12078	K	3145	4830	85	Norsminde	NORSMINDE	10,2621	56,02696	settlement			MB			POINT (10.2621 56.02696)	Northern Juland	Eastern Jutland	Northern Jutland
930	12077	K	4034	4780	85	Norsminde	NORSMINDE	10,2621	56,02696	settlement			MB			POINT (10.2621 56.02696)	Northern Juland	Eastern Jutland	Northern Jutland
931	12079	K	4036	5480	95	Norsminde	NORSMINDE	10,2621	56,02696	settlement			MB			POINT (10.2621 56.02696)	Northern Juland	Eastern Jutland	Northern Jutland
932	12076	K	5302	4540	85	Norsminde	NORSMINDE	10,2621	56,02696	settlement			MB			POINT (10.2621 56.02696)	Northern Juland	Eastern Jutland	Northern Jutland
933	11911	K	5362(A)	4250	85	Langagergård	LANGAGERGÅRD	10,2626	57,5613	settlement	charcoal		MB			POINT (10.2626 57.5613)	Northern Juland	Eastern Jutland	Northern Jutland
938	10329	AAR	9851	4428	48	Kirstineborg	KIRSTINEBORG	10,26779	56,23388	settlement	charcoal		MB			POINT (10.26779 56.23388)	Northern Juland	Eastern Jutland	Northern Jutland
939	10328	AAR	10307	4970	80	Kirstineborg	KIRSTINEBORG	10,26779	56,23388	settlement	charcoal		MB			POINT (10.26779 56.23388)	Northern Juland	Eastern Jutland	Northern Jutland
940	10331	AAR	10308	1287	43	Kirstineborg	KIRSTINEBORG	10,26779	56,23388	settlement	charcoal		MB			POINT (10.26779 56.23388)	Northern Juland	Eastern Jutland	Northern Jutland
941	10330	AAR	10310	4710	90	Kirstineborg	KIRSTINEBORG	10,26779	56,23388	settlement	charcoal		MB			POINT (10.26779 56.23388)	Northern Juland	Eastern Jutland	Northern Jutland
942	10332	AAR	10309	5027	48	Kirstineborg	KIRSTINEBORG	10,26779	56,23388	settlement	food remains		MB			POINT (10.26779 56.23388)	Northern Juland	Eastern Jutland	Northern Jutland
943	9090	AAR	11096	4669	43	141102‑49 FHM 4099 Kirstineborg	KIRSTINEBORG	10,26779	56,23388	settlement	plant remains		Sparrevohn_2019, Rasmussen 2012			POINT (10.26779 56.23388)	Northern Juland	Eastern Jutland	Northern Jutland
947	10826	AAR	13858	3101	28	Vestermark	VESTERMARK	10,29004	57,00908	settlement	plant remains		MB			POINT (10.29004 57.00908)	Northern Juland	Eastern Jutland	Northern Jutland
948	11320	BETA	257038	2860	40	Vestermark	VESTERMARK	10,29004	57,00908	settlement	plant remains		MB			POINT (10.29004 57.00908)	Northern Juland	Eastern Jutland	Northern Jutland
949	11321	BETA	257039	3080	40	Vestermark	VESTERMARK	10,29004	57,00908	settlement	plant remains		MB			POINT (10.29004 57.00908)	Northern Juland	Eastern Jutland	Northern Jutland
981	12305	K	5472	3190	75	Store Tyrrestrup	STORE TYRRESTRUP	10,2996	57,33289	settlement	charcoal		MB			POINT (10.2996 57.33289)	Northern Juland	Eastern Jutland	Northern Jutland
982	12306	K	5473	3180	75	Store Tyrrestrup	STORE TYRRESTRUP	10,2996	57,33289	settlement	charcoal		MB			POINT (10.2996 57.33289)	Northern Juland	Eastern Jutland	Northern Jutland
983	12307	K	5474	3100	75	Store Tyrrestrup	STORE TYRRESTRUP	10,2996	57,33289	settlement	charcoal		MB			POINT (10.2996 57.33289)	Northern Juland	Eastern Jutland	Northern Jutland
984	12308	K	5475	3040	75	Store Tyrrestrup	STORE TYRRESTRUP	10,2996	57,33289	settlement	charcoal		MB			POINT (10.2996 57.33289)	Northern Juland	Eastern Jutland	Northern Jutland
985	12309	K	5476	2990	80	Store Tyrrestrup	STORE TYRRESTRUP	10,2996	57,33289	settlement	charcoal		MB			POINT (10.2996 57.33289)	Northern Juland	Eastern Jutland	Northern Jutland
1009	10843	AAR	1999	6100	80	Yderhede	YDERHEDE	10,31692	57,48348	settlement	bone		MB			POINT (10.31692 57.48348)	Northern Juland	Eastern Jutland	Northern Jutland
1010	10844	AAR	2462	6060	80	Yderhede	YDERHEDE	10,31692	57,48348	settlement	bone		MB			POINT (10.31692 57.48348)	Northern Juland	Eastern Jutland	Northern Jutland
1011	10845	AAR	2460	10050	90	Yderhede	YDERHEDE	10,31692	57,48348	settlement	charcoal		MB			POINT (10.31692 57.48348)	Northern Juland	Eastern Jutland	Northern Jutland
1012	10846	AAR	2464	6080	100	Yderhede	YDERHEDE	10,31692	57,48348	settlement	charcoal		MB			POINT (10.31692 57.48348)	Northern Juland	Eastern Jutland	Northern Jutland
1013	10847	AAR	1222	6500	80	Yderhede	YDERHEDE	10,31692	57,48348	settlement	wood		MB			POINT (10.31692 57.48348)	Northern Juland	Eastern Jutland	Northern Jutland
1014	10848	AAR	2461	6440	80	Yderhede	YDERHEDE	10,31692	57,48348	settlement	wood		MB			POINT (10.31692 57.48348)	Northern Juland	Eastern Jutland	Northern Jutland
1015	10849	AAR	2463	6210	65	Yderhede	YDERHEDE	10,31692	57,48348	settlement	wood		MB			POINT (10.31692 57.48348)	Northern Juland	Eastern Jutland	Northern Jutland
1231	12345	K	718	4390	120	Tustrup	TUSTRUP	10,51377	56,49025	settlement	charcoal		MB			POINT (10.51377 56.49025)	Northern Juland	Eastern Jutland	Northern Jutland
1232	12344	K	1762	4700	110	Tustrup	TUSTRUP	10,51377	56,49025	burial	charcoal		MB			POINT (10.51377 56.49025)	Northern Juland	Eastern Jutland	Northern Jutland
1233	12343	K	1763	4680	110	Tustrup	TUSTRUP	10,51377	56,49025	burial	charcoal		MB			POINT (10.51377 56.49025)	Northern Juland	Eastern Jutland	Northern Jutland
1234	12346	K	727	4440	120	Tustrup	TUSTRUP	10,51377	56,49025	settlement			MB			POINT (10.51377 56.49025)	Northern Juland	Eastern Jutland	Northern Jutland
1235	13480	OXA	117	5475	130	Vaenge	VAENGE	10,51667	56,13333	settlement	bone		MB			POINT (10.51667 56.13333)	Northern Juland	Eastern Jutland	Northern Jutland
1236	13479	OXA	532	5420	80	Vaenge	VAENGE	10,51667	56,13333	burial	bone		MB			POINT (10.51667 56.13333)	Northern Juland	Eastern Jutland	Northern Jutland
1271	15376	AAR	4499	5805	45	Vaengesö	VAENGESÖ	10,5427	56,1479		bone	-11,4	calpal			POINT (10.5427 56.1479)	Northern Juland	Eastern Jutland	Northern Jutland
1272	21662	K	3920	5500	70	Vaengesö	VAENGESÖ	10,5427	56,1479		bone	-11,1	calpal			POINT (10.5427 56.1479)	Northern Juland	Eastern Jutland	Northern Jutland
1273	21663	K	3921	5540	65	Vaengesö	VAENGESÖ	10,5427	56,1479		bone	-11,2	calpal			POINT (10.5427 56.1479)	Northern Juland	Eastern Jutland	Northern Jutland
1281	11897	K	3750	6200	75	Koed	KOED	10,5687	56,3747		bone		MB			POINT (10.5687 56.3747)	Northern Juland	Eastern Jutland	Northern Jutland
1282	11575	K	1008	2560	130	Barkær	BARKÆR	10,56975	56,30114	burial	charcoal		MB			POINT (10.56975 56.30114)	Northern Juland	Eastern Jutland	Northern Jutland
1283	11576	K	3053	7580	130	Barkær	BARKÆR	10,56975	56,30114	burial	charcoal		MB			POINT (10.56975 56.30114)	Northern Juland	Eastern Jutland	Northern Jutland
1284	11572	K	3054	5850	95	Barkær	BARKÆR	10,56975	56,30114	burial	charcoal		MB			POINT (10.56975 56.30114)	Northern Juland	Eastern Jutland	Northern Jutland
1285	11573	K	?	5150	80	Barkær	BARKÆR	10,56975	56,30114	burial	charcoal		MB			POINT (10.56975 56.30114)	Northern Juland	Eastern Jutland	Northern Jutland
1286	20934	K	2633	5100	75	Barkaer	BARKÆR	10,56975	56,30114	burial	shell	0	calpal			POINT (10.56975 56.30114)	Northern Juland	Eastern Jutland	Northern Jutland
1287	20935	K	2634	5270	75	Barkaer	BARKÆR	10,56975	56,30114	burial	shell	0	calpal			POINT (10.56975 56.30114)	Northern Juland	Eastern Jutland	Northern Jutland
1288	20936	K	2635	5090	100	Barkaer	BARKÆR	10,56975	56,30114	burial	shell	0	calpal			POINT (10.56975 56.30114)	Northern Juland	Eastern Jutland	Northern Jutland
1289	20937	K	2636	5010	100	Barkaer	BARKÆR	10,56975	56,30114	burial	shell	0	calpal			POINT (10.56975 56.30114)	Northern Juland	Eastern Jutland	Northern Jutland
1333	11901	K	919	4850	100	Konens Høj	KONENS HØJ	10,66908	56,26114	burial	charcoal		MB			POINT (10.66908 56.26114)	Northern Juland	Eastern Jutland	Northern Jutland
1334	11902	K	923	5260	100	Konens Høj	KONENS HØJ	10,66908	56,26114	settlement	charcoal		MB			POINT (10.66908 56.26114)	Northern Juland	Eastern Jutland	Northern Jutland
1354	11701	K	4049	4390	70	Fannerup I	FANNERUP I	10,7142	56,4014	settlement	bone		MB			POINT (10.7142 56.4014)	Northern Juland	Eastern Jutland	Northern Jutland
1355	11700	K	4050	4420	95	Fannerup I	FANNERUP I	10,7142	56,4014	settlement	bone		MB			POINT (10.7142 56.4014)	Northern Juland	Eastern Jutland	Northern Jutland
1356	11702	K	4051	4350	65	Fannerup II	FANNERUP II	10,7142	56,4014		bone		MB			POINT (10.7142 56.4014)	Northern Juland	Eastern Jutland	Northern Jutland
1358	12417	K	1529(C)	4170	100	Vestenso	VESTENSO	10,7166	56,15		bone		MB			POINT (10.7166 56.15)	Northern Juland	Eastern Jutland	Northern Jutland
1360	8640	K	2238	3160	100	140110‑2 KHM 160/69 Egehøj	EGEHØJ	10,73575	56,50004	settlement	charcoal		Sparrevohn_2019			POINT (10.73575 56.50004)	Northern Juland	Eastern Jutland	Northern Jutland
1361	8641	K	2239	3340	100	140110‑2 KHM 160/69 Egehøj	EGEHØJ	10,73575	56,50004	settlement	charcoal		Sparrevohn_2019			POINT (10.73575 56.50004)	Northern Juland	Eastern Jutland	Northern Jutland
1362	8642	K	2240	3240	100	140110‑2 KHM 160/69 Egehøj	EGEHØJ	10,73575	56,50004	settlement	charcoal		Sparrevohn_2019			POINT (10.73575 56.50004)	Northern Juland	Eastern Jutland	Northern Jutland
1363	8766	AAR	24734	4503	27	140105-163 Ginnerup	GINNERUP	10,74255	56,41131	settlement	bone		Philippsen_Iversen_Klassen_2020			POINT (10.74255 56.41131)	Northern Juland	Eastern Jutland	Northern Jutland
1364	8767	AAR	24735	4399	28	140105-163 Ginnerup	GINNERUP	10,74255	56,41131	settlement	bone		Philippsen_Iversen_Klassen_2020			POINT (10.74255 56.41131)	Northern Juland	Eastern Jutland	Northern Jutland
1365	8768	AAR	24736	4500	31	140105-163 Ginnerup	GINNERUP	10,74255	56,41131	settlement	bone		Philippsen_Iversen_Klassen_2020			POINT (10.74255 56.41131)	Northern Juland	Eastern Jutland	Northern Jutland
1366	8769	AAR	24737	4511	28	140105-163 Ginnerup	GINNERUP	10,74255	56,41131	settlement	bone		Philippsen_Iversen_Klassen_2020			POINT (10.74255 56.41131)	Northern Juland	Eastern Jutland	Northern Jutland
1367	8770	AAR	24738	4431	31	140105-163 Ginnerup	GINNERUP	10,74255	56,41131	settlement	bone		Philippsen_Iversen_Klassen_2020			POINT (10.74255 56.41131)	Northern Juland	Eastern Jutland	Northern Jutland
1368	8771	AAR	24739	4472	29	140105-163 Ginnerup	GINNERUP	10,74255	56,41131	settlement	bone		Philippsen_Iversen_Klassen_2020			POINT (10.74255 56.41131)	Northern Juland	Eastern Jutland	Northern Jutland
1369	8765	AAR	24733	4769	32	140105-163 Ginnerup	GINNERUP	10,74255	56,41131	settlement	shell		Philippsen_Iversen_Klassen_2020			POINT (10.74255 56.41131)	Northern Juland	Eastern Jutland	Northern Jutland
1370	8875	K	5782	3350	80	140110‑146 DJM 2215 Hemmed Kirke	HEMMED KIRKE	10,74459	56,49521	settlement	charcoal		Sparrevohn_2019			POINT (10.74459 56.49521)	Northern Juland	Eastern Jutland	Northern Jutland
1371	8876	K	5783	3150	80	140110‑146 DJM 2215 Hemmed Kirke	HEMMED KIRKE	10,74459	56,49521	settlement	charcoal		Sparrevohn_2019			POINT (10.74459 56.49521)	Northern Juland	Eastern Jutland	Northern Jutland
1372	8877	K	5784	3370	80	140110‑146 DJM 2215 Hemmed Kirke	HEMMED KIRKE	10,74459	56,49521	settlement	charcoal		Sparrevohn_2019			POINT (10.74459 56.49521)	Northern Juland	Eastern Jutland	Northern Jutland
1373	8878	K	5785	3400	100	140110‑146 DJM 2215 Hemmed Kirke	HEMMED KIRKE	10,74459	56,49521	settlement	charcoal		Sparrevohn_2019			POINT (10.74459 56.49521)	Northern Juland	Eastern Jutland	Northern Jutland
1374	11797	K	5168	3270	80	Hemmed Kirke	HEMMED KIRKE	10,74459	56,49521	settlement	charcoal		MB			POINT (10.74459 56.49521)	Northern Juland	Eastern Jutland	Northern Jutland
1375	11794	K	5169	2840	75	Hemmed Kirke	HEMMED KIRKE	10,74459	56,49521	settlement	charcoal		MB			POINT (10.74459 56.49521)	Northern Juland	Eastern Jutland	Northern Jutland
1376	11795	K	5170	2810	75	Hemmed Kirke	HEMMED KIRKE	10,74459	56,49521	settlement	charcoal		MB			POINT (10.74459 56.49521)	Northern Juland	Eastern Jutland	Northern Jutland
1377	11796	K	5786	3040	80	Hemmed Kirke	HEMMED KIRKE	10,74459	56,49521	settlement	charcoal		MB			POINT (10.74459 56.49521)	Northern Juland	Eastern Jutland	Northern Jutland
1378	8880	K	5787	3560	85	140110‑146 DJM 2215 Hemmed Kirke	HEMMED KIRKE	10,74459	56,49521	settlement	plant remains		Sparrevohn_2019			POINT (10.74459 56.49521)	Northern Juland	Eastern Jutland	Northern Jutland
1379	10285	AAR	5518	3650	45	Hemmed Kirke	HEMMED KIRKE	10,74459	56,49521	settlement	plant remains		MB			POINT (10.74459 56.49521)	Northern Juland	Eastern Jutland	Northern Jutland
1380	8881	K	5797	3480	80	140110‑161 DJM 2049 Hemmed Plantage	HEMMED PLANTAGE	10,75012	56,49422	settlement	charcoal		Sparrevohn_2019			POINT (10.75012 56.49422)	Northern Juland	Eastern Jutland	Northern Jutland
1381	8882	K	5798	3390	85	140110‑161 DJM 2049 Hemmed Plantage	HEMMED PLANTAGE	10,75012	56,49422	settlement	charcoal		Sparrevohn_2019			POINT (10.75012 56.49422)	Northern Juland	Eastern Jutland	Northern Jutland
1382	8883	K	5799	3360	80	140110‑161 DJM 2049 Hemmed Plantage	HEMMED PLANTAGE	10,75012	56,49422	settlement	charcoal		Sparrevohn_2019			POINT (10.75012 56.49422)	Northern Juland	Eastern Jutland	Northern Jutland
1383	8884	K	5800	3470	85	140110‑161 DJM 2049 Hemmed Plantage	HEMMED PLANTAGE	10,75012	56,49422	settlement	charcoal		Sparrevohn_2019			POINT (10.75012 56.49422)	Northern Juland	Eastern Jutland	Northern Jutland
1384	8885	K	5801	3680	85	140110‑161 DJM 2049 Hemmed Plantage	HEMMED PLANTAGE	10,75012	56,49422	settlement	charcoal		Sparrevohn_2019			POINT (10.75012 56.49422)	Northern Juland	Eastern Jutland	Northern Jutland
1430	8992	AAR	20512	4427	28	140105-117 Kainsbakke	KAINSBAKKE	10,78428	56,43334	ritual	bone		Philippsen_Iversen_Klassen_2020			POINT (10.78428 56.43334)	Northern Juland	Eastern Jutland	Northern Jutland
1431	8999	AAR	20523	4333	28	140105-117 Kainsbakke	KAINSBAKKE	10,78428	56,43334	ritual	bone		Philippsen_Iversen_Klassen_2020			POINT (10.78428 56.43334)	Northern Juland	Eastern Jutland	Northern Jutland
1432	9000	AAR	21424	4464	29	140105-117 Kainsbakke	KAINSBAKKE	10,78428	56,43334	ritual	bone		Philippsen_Iversen_Klassen_2020			POINT (10.78428 56.43334)	Northern Juland	Eastern Jutland	Northern Jutland
1433	9008	AAR	23040	4430	38	140105-117 Kainsbakke	KAINSBAKKE	10,78428	56,43334	ritual	bone		Philippsen_Iversen_Klassen_2020			POINT (10.78428 56.43334)	Northern Juland	Eastern Jutland	Northern Jutland
1434	9018	K	3719	4140	85	140105-117 Kainsbakke	KAINSBAKKE	10,78428	56,43334	ritual	bone		Hübner_2005			POINT (10.78428 56.43334)	Northern Juland	Eastern Jutland	Northern Jutland
1435	9027	K	4463	4150	70	140105-117 Kainsbakke	KAINSBAKKE	10,78428	56,43334	ritual	bone		Hübner_2005			POINT (10.78428 56.43334)	Northern Juland	Eastern Jutland	Northern Jutland
1436	9028	K	4464	4310	80	140105-117 Kainsbakke	KAINSBAKKE	10,78428	56,43334	ritual	bone		Hübner_2005			POINT (10.78428 56.43334)	Northern Juland	Eastern Jutland	Northern Jutland
1437	9029	K	4465	4190	80	140105-117 Kainsbakke	KAINSBAKKE	10,78428	56,43334	ritual	bone		Hübner_2005			POINT (10.78428 56.43334)	Northern Juland	Eastern Jutland	Northern Jutland
1438	8988	AAR	20506	4459	29	140105-117 Kainsbakke	KAINSBAKKE	10,78428	56,43334	ritual	charcoal		Philippsen_Iversen_Klassen_2020			POINT (10.78428 56.43334)	Northern Juland	Eastern Jutland	Northern Jutland
1439	8989	AAR	20508	4430	29	140105-117 Kainsbakke	KAINSBAKKE	10,78428	56,43334	ritual	charcoal		Philippsen_Iversen_Klassen_2020			POINT (10.78428 56.43334)	Northern Juland	Eastern Jutland	Northern Jutland
1440	8990	AAR	20509	4350	28	140105-117 Kainsbakke	KAINSBAKKE	10,78428	56,43334	ritual	charcoal		Philippsen_Iversen_Klassen_2020			POINT (10.78428 56.43334)	Northern Juland	Eastern Jutland	Northern Jutland
1441	8991	AAR	20511	4464	28	140105-117 Kainsbakke	KAINSBAKKE	10,78428	56,43334	ritual	charcoal		Philippsen_Iversen_Klassen_2020			POINT (10.78428 56.43334)	Northern Juland	Eastern Jutland	Northern Jutland
1442	8993	AAR	20514	4382	29	140105-117 Kainsbakke	KAINSBAKKE	10,78428	56,43334	ritual	charcoal		Philippsen_Iversen_Klassen_2020			POINT (10.78428 56.43334)	Northern Juland	Eastern Jutland	Northern Jutland
1443	8995	AAR	20517	4471	30	140105-117 Kainsbakke	KAINSBAKKE	10,78428	56,43334	ritual	charcoal		Philippsen_Iversen_Klassen_2020			POINT (10.78428 56.43334)	Northern Juland	Eastern Jutland	Northern Jutland
1444	8997	AAR	20520	4494	28	140105-117 Kainsbakke	KAINSBAKKE	10,78428	56,43334	ritual	charcoal		Philippsen_Iversen_Klassen_2020			POINT (10.78428 56.43334)	Northern Juland	Eastern Jutland	Northern Jutland
1445	8998	AAR	20522	4425	28	140105-117 Kainsbakke	KAINSBAKKE	10,78428	56,43334	ritual	charcoal		Philippsen_Iversen_Klassen_2020			POINT (10.78428 56.43334)	Northern Juland	Eastern Jutland	Northern Jutland
1446	9009	AAR	24757	4465	29	140105-117 Kainsbakke	KAINSBAKKE	10,78428	56,43334	ritual	food remains		Philippsen_Iversen_Klassen_2020			POINT (10.78428 56.43334)	Northern Juland	Eastern Jutland	Northern Jutland
1447	9010	AAR	24759	3924	31	140105-117 Kainsbakke	KAINSBAKKE	10,78428	56,43334	ritual	food remains		Philippsen_Iversen_Klassen_2020			POINT (10.78428 56.43334)	Northern Juland	Eastern Jutland	Northern Jutland
1448	9011	AAR	24760	4260	29	140105-117 Kainsbakke	KAINSBAKKE	10,78428	56,43334	ritual	food remains		Philippsen_Iversen_Klassen_2020			POINT (10.78428 56.43334)	Northern Juland	Eastern Jutland	Northern Jutland
1449	9012	AAR	24761	4439	29	140105-117 Kainsbakke	KAINSBAKKE	10,78428	56,43334	ritual	food remains		Philippsen_Iversen_Klassen_2020			POINT (10.78428 56.43334)	Northern Juland	Eastern Jutland	Northern Jutland
1450	9015	AAR	247589	4249	31	140105-117 Kainsbakke	KAINSBAKKE	10,78428	56,43334	ritual	food remains		Philippsen_Iversen_Klassen_2020			POINT (10.78428 56.43334)	Northern Juland	Eastern Jutland	Northern Jutland
1451	8994	AAR	20515	4218	28	140105-117 Kainsbakke	KAINSBAKKE	10,78428	56,43334	ritual	plant remains		Philippsen_Iversen_Klassen_2020			POINT (10.78428 56.43334)	Northern Juland	Eastern Jutland	Northern Jutland
1452	8996	AAR	20518	3896	32	140105-117 Kainsbakke	KAINSBAKKE	10,78428	56,43334	ritual	plant remains		Philippsen_Iversen_Klassen_2020			POINT (10.78428 56.43334)	Northern Juland	Eastern Jutland	Northern Jutland
1453	9001	AAR	21674	4195	28	140105-117 Kainsbakke	KAINSBAKKE	10,78428	56,43334	ritual	plant remains		Philippsen_Iversen_Klassen_2020			POINT (10.78428 56.43334)	Northern Juland	Eastern Jutland	Northern Jutland
1454	9002	AAR	21675	4228	35	140105-117 Kainsbakke	KAINSBAKKE	10,78428	56,43334	ritual	plant remains		Philippsen_Iversen_Klassen_2020			POINT (10.78428 56.43334)	Northern Juland	Eastern Jutland	Northern Jutland
1455	9003	AAR	21676	4482	28	140105-117 Kainsbakke	KAINSBAKKE	10,78428	56,43334	ritual	plant remains		Philippsen_Iversen_Klassen_2020			POINT (10.78428 56.43334)	Northern Juland	Eastern Jutland	Northern Jutland
1456	9004	AAR	21677	4324	31	140105-117 Kainsbakke	KAINSBAKKE	10,78428	56,43334	ritual	plant remains		Philippsen_Iversen_Klassen_2020			POINT (10.78428 56.43334)	Northern Juland	Eastern Jutland	Northern Jutland
1457	9005	AAR	21678	4630	32	140105-117 Kainsbakke	KAINSBAKKE	10,78428	56,43334	ritual	plant remains		Philippsen_Iversen_Klassen_2020			POINT (10.78428 56.43334)	Northern Juland	Eastern Jutland	Northern Jutland
1458	9006	AAR	23038	4822	36	140105-117 Kainsbakke	KAINSBAKKE	10,78428	56,43334	ritual	shell		Philippsen_Iversen_Klassen_2020			POINT (10.78428 56.43334)	Northern Juland	Eastern Jutland	Northern Jutland
1459	9007	AAR	23039	4951	30	140105-117 Kainsbakke	KAINSBAKKE	10,78428	56,43334	ritual	shell		Philippsen_Iversen_Klassen_2020			POINT (10.78428 56.43334)	Northern Juland	Eastern Jutland	Northern Jutland
1460	9013	AAR	25132	4625	28	140105-117 Kainsbakke	KAINSBAKKE	10,78428	56,43334	ritual	shell		Philippsen_Iversen_Klassen_2020			POINT (10.78428 56.43334)	Northern Juland	Eastern Jutland	Northern Jutland
1461	9014	AAR	25133	4914	27	140105-117 Kainsbakke	KAINSBAKKE	10,78428	56,43334	ritual	shell		Philippsen_Iversen_Klassen_2020			POINT (10.78428 56.43334)	Northern Juland	Eastern Jutland	Northern Jutland
1462	9016	K	3686	4180	85	140105-117 Kainsbakke	KAINSBAKKE	10,78428	56,43334	ritual	shell		Hübner_2005			POINT (10.78428 56.43334)	Northern Juland	Eastern Jutland	Northern Jutland
1463	9017	K	3687	4140	80	140105-117 Kainsbakke	KAINSBAKKE	10,78428	56,43334	ritual	shell		Hübner_2005			POINT (10.78428 56.43334)	Northern Juland	Eastern Jutland	Northern Jutland
1464	9019	K	3929	4050	85	140105-117 Kainsbakke	KAINSBAKKE	10,78428	56,43334	ritual	shell		Hübner_2005			POINT (10.78428 56.43334)	Northern Juland	Eastern Jutland	Northern Jutland
1465	9020	K	3930	4070	85	140105-117 Kainsbakke	KAINSBAKKE	10,78428	56,43334	ritual	shell		Hübner_2005			POINT (10.78428 56.43334)	Northern Juland	Eastern Jutland	Northern Jutland
1466	9022	K	3932	3970	85	140105-117 Kainsbakke	KAINSBAKKE	10,78428	56,43334	ritual	shell		Hübner_2005			POINT (10.78428 56.43334)	Northern Juland	Eastern Jutland	Northern Jutland
1467	9023	K	3933	4030	85	140105-117 Kainsbakke	KAINSBAKKE	10,78428	56,43334	ritual	shell		Hübner_2005			POINT (10.78428 56.43334)	Northern Juland	Eastern Jutland	Northern Jutland
1468	9024	K	3935	3970	90	140105-117 Kainsbakke	KAINSBAKKE	10,78428	56,43334	ritual	shell		Hübner_2005			POINT (10.78428 56.43334)	Northern Juland	Eastern Jutland	Northern Jutland
1469	9025	K	3936	4040	75	140105-117 Kainsbakke	KAINSBAKKE	10,78428	56,43334	ritual	shell		Hübner_2005			POINT (10.78428 56.43334)	Northern Juland	Eastern Jutland	Northern Jutland
1470	9031	K	4553	4320	85	140105-117 Kainsbakke	KAINSBAKKE	10,78428	56,43334	ritual	shell		Hübner_2005			POINT (10.78428 56.43334)	Northern Juland	Eastern Jutland	Northern Jutland
1471	9032	K	4554	4270	60	140105-117 Kainsbakke	KAINSBAKKE	10,78428	56,43334	ritual	shell		Hübner_2005			POINT (10.78428 56.43334)	Northern Juland	Eastern Jutland	Northern Jutland
1472	21226	K	3934	5240	95	Kainsbakke	KAINSBAKKE	10,78428	56,43334	ritual	shell	0	calpal			POINT (10.78428 56.43334)	Northern Juland	Eastern Jutland	Northern Jutland
1521	8621	K	4717	3630	80	140206‑18 DJM 2025 Diverhøj	DIVERHØJ	10,79653	56,35089	settlement	charcoal		Sparrevohn_2019			POINT (10.79653 56.35089)	Northern Juland	Eastern Jutland	Northern Jutland
1522	8623	K	4719	3560	80	140206‑18 DJM 2025 Diverhøj	DIVERHØJ	10,79653	56,35089	settlement	charcoal		Sparrevohn_2019			POINT (10.79653 56.35089)	Northern Juland	Eastern Jutland	Northern Jutland
1523	8624	K	4720	3690	75	140206‑18 DJM 2025 Diverhøj	DIVERHØJ	10,79653	56,35089	settlement	charcoal		Sparrevohn_2019			POINT (10.79653 56.35089)	Northern Juland	Eastern Jutland	Northern Jutland
1524	11672	K	4718	3870	80	Diverhøj	DIVERHØJ	10,79706	56,3512	burial	charcoal		MB			POINT (10.79706 56.3512)	Northern Juland	Eastern Jutland	Northern Jutland
1572	9082	AAR	20503	4542	28	140102-35 Kirial Bro	KIRIAL BRO	10,81302	56,42981	settlement	bone		Philippsen_Iversen_Klassen_2020			POINT (10.81302 56.42981)	Northern Juland	Eastern Jutland	Northern Jutland
1573	9089	K	3720	4100	55	140102-35 Kirial Bro	KIRIAL BRO	10,81302	56,42981	settlement	bone		Hübner_2005			POINT (10.81302 56.42981)	Northern Juland	Eastern Jutland	Northern Jutland
1574	9078	AAR	20499	4488	28	140102-35 Kirial Bro	KIRIAL BRO	10,81302	56,42981	settlement	charcoal		Philippsen_Iversen_Klassen_2020			POINT (10.81302 56.42981)	Northern Juland	Eastern Jutland	Northern Jutland
1575	9080	AAR	20501	4376	29	140102-35 Kirial Bro	KIRIAL BRO	10,81302	56,42981	settlement	charcoal		Philippsen_Iversen_Klassen_2020			POINT (10.81302 56.42981)	Northern Juland	Eastern Jutland	Northern Jutland
1576	9083	AAR	21680	4299	26	140102-35 Kirial Bro	KIRIAL BRO	10,81302	56,42981	settlement	plant remains		Philippsen_Iversen_Klassen_2020			POINT (10.81302 56.42981)	Northern Juland	Eastern Jutland	Northern Jutland
1577	9084	AAR	21681	4363	28	140102-35 Kirial Bro	KIRIAL BRO	10,81302	56,42981	settlement	plant remains		Philippsen_Iversen_Klassen_2020			POINT (10.81302 56.42981)	Northern Juland	Eastern Jutland	Northern Jutland
1578	9085	AAR	21682	4319	27	140102-35 Kirial Bro	KIRIAL BRO	10,81302	56,42981	settlement	plant remains		Philippsen_Iversen_Klassen_2020			POINT (10.81302 56.42981)	Northern Juland	Eastern Jutland	Northern Jutland
1579	9079	AAR	20500	4233	30	140102-35 Kirial Bro	KIRIAL BRO	10,81302	56,42981	settlement	shell		Philippsen_Iversen_Klassen_2020			POINT (10.81302 56.42981)	Northern Juland	Eastern Jutland	Northern Jutland
1580	9081	AAR	20502	4295	26	140102-35 Kirial Bro	KIRIAL BRO	10,81302	56,42981	settlement	shell		Philippsen_Iversen_Klassen_2020			POINT (10.81302 56.42981)	Northern Juland	Eastern Jutland	Northern Jutland
1581	9086	K	3683	4040	85	140102-35 Kirial Bro	KIRIAL BRO	10,81302	56,42981	settlement	shell		Hübner_2005			POINT (10.81302 56.42981)	Northern Juland	Eastern Jutland	Northern Jutland
1582	9087	K	3684	4020	80	140102-35 Kirial Bro	KIRIAL BRO	10,81302	56,42981	settlement	shell		Hübner_2005			POINT (10.81302 56.42981)	Northern Juland	Eastern Jutland	Northern Jutland
1583	9088	K	3685	4100	75	140102-35 Kirial Bro	KIRIAL BRO	10,81302	56,42981	settlement	shell		Hübner_2005			POINT (10.81302 56.42981)	Northern Juland	Eastern Jutland	Northern Jutland
1597	12441	K	4765	2480	75	Vossevangen	VOSSEVANGEN	10,82082	56,51717	settlement	charcoal		MB			POINT (10.82082 56.51717)	Northern Juland	Eastern Jutland	Northern Jutland
1602	21638	K	3558	6740	80	Tybrind Vig	TYBRIND VIG	10,83	56,3953	settlement	plant remains	-15,7	calpal			POINT (10.83 56.3953)	Northern Juland	Eastern Jutland	Northern Jutland
13442	11596	K	4940	2720	75	Bjerg B	BJERG B	8,20901	56,59704	settlement	charcoal		MB			POINT (8.209009999999999 56.59704)	Northern Juland	Eastern Jutland	Northern Jutland
13443	11597	K	4941	2530	70	Bjerg B	BJERG B	8,20901	56,59704	settlement	charcoal		MB			POINT (8.209009999999999 56.59704)	Northern Juland	Eastern Jutland	Northern Jutland
13444	11598	K	4942	2740	55	Bjerg B	BJERG B	8,20901	56,59704	settlement	charcoal		MB			POINT (8.209009999999999 56.59704)	Northern Juland	Eastern Jutland	Northern Jutland
13445	11599	K	4943	2520	70	Bjerg B	BJERG B	8,20901	56,59704	settlement	charcoal		MB			POINT (8.209009999999999 56.59704)	Northern Juland	Eastern Jutland	Northern Jutland
13446	11600	K	4944	2470	75	Bjerg B	BJERG B	8,20901	56,59704	settlement	charcoal		MB			POINT (8.209009999999999 56.59704)	Northern Juland	Eastern Jutland	Northern Jutland
13447	11586	K	4935	2460	75	Bjerg A	BJERG A	8,21335	56,5981	settlement	charcoal		MB			POINT (8.21335 56.5981)	Northern Juland	Eastern Jutland	Northern Jutland
13448	11587	K	4936	2700	75	Bjerg A	BJERG A	8,21335	56,5981	settlement	charcoal		MB			POINT (8.21335 56.5981)	Northern Juland	Eastern Jutland	Northern Jutland
13449	11588	K	4937	2570	55	Bjerg A	BJERG A	8,21335	56,5981	settlement	charcoal		MB			POINT (8.21335 56.5981)	Northern Juland	Eastern Jutland	Northern Jutland
13450	11589	K	4938	2500	75	Bjerg A	BJERG A	8,21335	56,5981	settlement	charcoal		MB			POINT (8.21335 56.5981)	Northern Juland	Eastern Jutland	Northern Jutland
13451	11590	K	4939	2440	75	Bjerg A	BJERG A	8,21335	56,5981	settlement	charcoal		MB			POINT (8.21335 56.5981)	Northern Juland	Eastern Jutland	Northern Jutland
13452	11592	K	5147	2490	75	Bjerg A	BJERG A	8,21335	56,5981	settlement	charcoal		MB			POINT (8.21335 56.5981)	Northern Juland	Eastern Jutland	Northern Jutland
13453	11593	K	5148	2800	60	Bjerg A	BJERG A	8,21335	56,5981	settlement	charcoal		MB			POINT (8.21335 56.5981)	Northern Juland	Eastern Jutland	Northern Jutland
13454	11594	K	5149	2680	75	Bjerg A	BJERG A	8,21335	56,5981	settlement	charcoal		MB			POINT (8.21335 56.5981)	Northern Juland	Eastern Jutland	Northern Jutland
13455	11595	K	5150	2510	75	Bjerg A	BJERG A	8,21335	56,5981	settlement	charcoal		MB			POINT (8.21335 56.5981)	Northern Juland	Eastern Jutland	Northern Jutland
13524	8772	K	1203	3440	120	401104-33 NM 659/66 Gjævhul Bakker	GJÆVHUL BAKKER	8,25089	56,82748	settlement	charcoal		Vandkilde_1996			POINT (8.25089 56.82748)	Northern Juland	Eastern Jutland	Northern Jutland
13525	8773	K	1204	3560	120	401104-33 NM 659/66 Gjævhul Bakker	GJÆVHUL BAKKER	8,25089	56,82748	settlement	charcoal		Vandkilde_1996			POINT (8.25089 56.82748)	Northern Juland	Eastern Jutland	Northern Jutland
13526	9404	K	5948	3590	80	401104-24 NM 1250/75 Olietøndeplads	OLIETØNDEPLADS	8,26086	56,84351	settlement	charcoal		Rahbek_&_Rasmussen_1994_Vandkilde_1996			POINT (8.260859999999999 56.84351)	Northern Juland	Eastern Jutland	Northern Jutland
13527	9403	K	5949	3860	85	401104-24 NM 1250/75 Olietøndeplads	OLIETØNDEPLADS	8,26086	56,84351	settlement	charcoal		Rahbek_&_Rasmussen_1994_Vandkilde_1996			POINT (8.260859999999999 56.84351)	Northern Juland	Eastern Jutland	Northern Jutland
13528	9635	K	3533	3650	80	110108-22 Stålgjæv rende	STÅLGJÆV RENDE	8,26636	56,84984	settlement	charcoal		Liversage_Liversage_1989_Vandkilde_1996			POINT (8.266360000000001 56.84984)	Northern Juland	Eastern Jutland	Northern Jutland
13529	9636	K	3534	3680	85	110108-22 Stålgjæv rende	STÅLGJÆV RENDE	8,26636	56,84984	settlement	charcoal		Liversage_Liversage_1989_Vandkilde_1996			POINT (8.266360000000001 56.84984)	Northern Juland	Eastern Jutland	Northern Jutland
13530	9340	K	4766	3830	85	110108-38 Mortens Sande 2	MORTENS SANDE 3	8,26654	56,85021	settlement	charcoal		Hübner_2005			POINT (8.266540000000001 56.85021)	Northern Juland	Eastern Jutland	Northern Jutland
13531	9341	K	4767	3860	85	110108-38 Mortens Sande 2	MORTENS SANDE 3	8,26654	56,85021	settlement	charcoal		Hübner_2005			POINT (8.266540000000001 56.85021)	Northern Juland	Eastern Jutland	Northern Jutland
13532	9342	K	4768	4060	85	110108-38 Mortens Sande 2	MORTENS SANDE 3	8,26654	56,85021	settlement	charcoal		Hübner_2005			POINT (8.266540000000001 56.85021)	Northern Juland	Eastern Jutland	Northern Jutland
13533	9220	K	3273	3690	80	110108-21 Lodbjerg Thisted county	LODBJERG THISTED COUNTY	8,26678	56,85043	settlement	charcoal		Liversage_Liversage_1989_Vandkilde_1996			POINT (8.266780000000001 56.85043)	Northern Juland	Eastern Jutland	Northern Jutland
13534	9221	K	3274	3620	95	110108-21 Lodbjerg Thisted county	LODBJERG THISTED COUNTY	8,26678	56,85043	settlement	charcoal		Liversage_Liversage_1989_Vandkilde_1996			POINT (8.266780000000001 56.85043)	Northern Juland	Eastern Jutland	Northern Jutland
13541	9339	K	4047	3660	80	110115-29 NM 594/72 Mortens Sande	MORTENS SANDE	8,26821	56,85204	settlement	charcoal		Liversage_Liversage_1989_Vandkilde_1996			POINT (8.26821 56.85204)	Northern Juland	Eastern Jutland	Northern Jutland
13542	9219	K	3537	3720	85	401104-37 NM 1250/75 Lodbjerg	LODBJERG	8,29575	56,81786	settlement	charcoal		Vandkilde_1996			POINT (8.29575 56.81786)	Northern Juland	Eastern Jutland	Northern Jutland
13543	11936	K	3275	3140	80	Lodbjerg	LODBJERG	8,29575	56,81786	settlement	charcoal		MB			POINT (8.29575 56.81786)	Northern Juland	Eastern Jutland	Northern Jutland
13544	11937	K	3536	3530	85	Lodbjerg	LODBJERG	8,29575	56,81786	settlement	charcoal		MB			POINT (8.29575 56.81786)	Northern Juland	Eastern Jutland	Northern Jutland
13551	10673	AAR	8111	2805	45	Rom D1	ROM D1	8,3091	56,52291	burial	bone		MB			POINT (8.309100000000001 56.52291)	Northern Juland	Eastern Jutland	Northern Jutland
13552	10675	AAR	8110	2882	47	Rom D2	ROM D2	8,3091	56,52291	burial	bone		MB			POINT (8.309100000000001 56.52291)	Northern Juland	Eastern Jutland	Northern Jutland
13553	10677	AAR	9524	2886	34	Rom D3	ROM D3	8,3091	56,52291	burial	bone		MB			POINT (8.309100000000001 56.52291)	Northern Juland	Eastern Jutland	Northern Jutland
13554	10674	AAR	4682	2815	40	Rom D1	ROM D1	8,3091	56,52291	burial	charcoal		MB			POINT (8.309100000000001 56.52291)	Northern Juland	Eastern Jutland	Northern Jutland
13555	10676	AAR	4681	2790	45	Rom D2	ROM D2	8,3091	56,52291	burial	charcoal		MB			POINT (8.309100000000001 56.52291)	Northern Juland	Eastern Jutland	Northern Jutland
13566	12424	K	5033	2240	75	Vestervig	VESTERVIG	8,37896	56,74841	settlement	charcoal		MB			POINT (8.378959999999999 56.74841)	Northern Juland	Eastern Jutland	Northern Jutland
13567	12425	K	5034	2100	70	Vestervig	VESTERVIG	8,37896	56,74841	settlement	charcoal		MB			POINT (8.378959999999999 56.74841)	Northern Juland	Eastern Jutland	Northern Jutland
13568	12426	K	5035	2110	70	Vestervig	VESTERVIG	8,37896	56,74841	settlement	wood		MB			POINT (8.378959999999999 56.74841)	Northern Juland	Eastern Jutland	Northern Jutland
13569	12427	K	5036	2230	70	Vestervig	VESTERVIG	8,37896	56,74841	settlement	wood		MB			POINT (8.378959999999999 56.74841)	Northern Juland	Eastern Jutland	Northern Jutland
13588	11851	K	1490	2220	130	Hurup	HURUP	8,41949	56,75135	settlement	charcoal		MB			POINT (8.41949 56.75135)	Northern Juland	Eastern Jutland	Northern Jutland
13589	11850	K	1491	2200	110	Hurup	HURUP	8,41949	56,75135	settlement	charcoal		MB			POINT (8.41949 56.75135)	Northern Juland	Eastern Jutland	Northern Jutland
13590	10545	AAR	9521	2697	42	Nørhaagaard	NØRHAAGAARD	8,42326	56,89928	burial	bone		MB			POINT (8.423260000000001 56.89928)	Northern Juland	Eastern Jutland	Northern Jutland
13593	11791	K	4621	2100	75	Heltborg	HELTBORG	8,4498	56,75329	settlement	charcoal		MB			POINT (8.4498 56.75329)	Northern Juland	Eastern Jutland	Northern Jutland
13594	11792	K	4620(B)	2050	65	Heltborg	HELTBORG	8,4498	56,75329	settlement	charcoal		MB			POINT (8.4498 56.75329)	Northern Juland	Eastern Jutland	Northern Jutland
13595	10745	AAR	6552	3080	55	Sønderhå	SØNDERHÅ	8,45148	56,86876	settlement	charcoal		MB			POINT (8.45148 56.86876)	Northern Juland	Eastern Jutland	Northern Jutland
13596	10748	AAR	6553	3520	45	Sønderhå	SØNDERHÅ	8,45148	56,86876	settlement	charcoal		MB			POINT (8.45148 56.86876)	Northern Juland	Eastern Jutland	Northern Jutland
13597	10746	AAR	6564	3065	50	Sønderhå	SØNDERHÅ	8,45148	56,86876	settlement	charcoal		MB			POINT (8.45148 56.86876)	Northern Juland	Eastern Jutland	Northern Jutland
13598	10747	AAR	6565	3195	50	Sønderhå	SØNDERHÅ	8,45148	56,86876	settlement	charcoal		MB			POINT (8.45148 56.86876)	Northern Juland	Eastern Jutland	Northern Jutland
13599	13282	LUA	6106	4765	60	Sønderhå	SØNDERHÅ	8,45148	56,86876	settlement	charcoal		MB			POINT (8.45148 56.86876)	Northern Juland	Eastern Jutland	Northern Jutland
13600	13283	LUA	6107	2170	50	Sønderhå	SØNDERHÅ	8,45148	56,86876	settlement	charcoal		MB			POINT (8.45148 56.86876)	Northern Juland	Eastern Jutland	Northern Jutland
13601	13284	LUA	6108	3010	50	Sønderhå	SØNDERHÅ	8,45148	56,86876	settlement	plant remains		MB			POINT (8.45148 56.86876)	Northern Juland	Eastern Jutland	Northern Jutland
13602	8947	TUA	3018	3840	75	110104-98 THY 3862 Ingersminde	INGERSMINDE	8,45427	56,82563				Sparrevohn_2019			POINT (8.454269999999999 56.82563)	Northern Juland	Eastern Jutland	Northern Jutland
13603	8948	TUA	3019	3600	70	110104-98 THY 3862 Ingersminde	INGERSMINDE	8,45427	56,82563				Sparrevohn_2019			POINT (8.454269999999999 56.82563)	Northern Juland	Eastern Jutland	Northern Jutland
13605	11917	K	6906	5380	80	Legård	LEGÅRD	8,45888	56,88172	settlement	charcoal		MB			POINT (8.458880000000001 56.88172)	Northern Juland	Eastern Jutland	Northern Jutland
13606	11918	K	6907	3770	50	Legård	LEGÅRD	8,45888	56,88172	settlement	charcoal		MB			POINT (8.458880000000001 56.88172)	Northern Juland	Eastern Jutland	Northern Jutland
13607	13272	LUA	6109	3015	50	Legård	LEGÅRD	8,45888	56,88172	settlement	plant remains		MB			POINT (8.458880000000001 56.88172)	Northern Juland	Eastern Jutland	Northern Jutland
13608	13273	LUA	6110	2970	50	Legård	LEGÅRD	8,45888	56,88172	settlement	plant remains		MB			POINT (8.458880000000001 56.88172)	Northern Juland	Eastern Jutland	Northern Jutland
13609	13274	LUA	6111	3055	50	Legård	LEGÅRD	8,45888	56,88172	settlement	plant remains		MB			POINT (8.458880000000001 56.88172)	Northern Juland	Eastern Jutland	Northern Jutland
13610	13275	LUA	6112	2990	50	Legård	LEGÅRD	8,45888	56,88172	settlement	plant remains		MB			POINT (8.458880000000001 56.88172)	Northern Juland	Eastern Jutland	Northern Jutland
13611	8763	BETA	257036	3330	40	110605‑128 THY 5056 Ginnerup	GINNERUP	8,46633	56,73808	settlement			Sparrevohn_2019			POINT (8.466329999999999 56.73808)	Northern Juland	Eastern Jutland	Northern Jutland
13612	8764	BETA	257037	3290	40	110605‑128 THY 5056 Ginnerup	GINNERUP	8,46633	56,73808	settlement			Sparrevohn_2019			POINT (8.466329999999999 56.73808)	Northern Juland	Eastern Jutland	Northern Jutland
13627	11679	K	4552	6610	100	Doverodde	DOVERODDE	8,46994	56,71963	settlement	plant remains		MB			POINT (8.469939999999999 56.71963)	Northern Juland	Eastern Jutland	Northern Jutland
13645	10547	AAR	4619	3220	55	Nørre Dalgård Syd	NØRRE DALGÅRD SYD	8,51718	56,47372	settlement	charcoal		MB			POINT (8.51718 56.47372)	Northern Juland	Eastern Jutland	Northern Jutland
13646	10546	AAR	4620	2380	45	Nørre Dalgård Syd	NØRRE DALGÅRD SYD	8,51718	56,47372	burial	charcoal		MB			POINT (8.51718 56.47372)	Northern Juland	Eastern Jutland	Northern Jutland
13663	10338	AAR	7224	2942	50	Klostergård	KLOSTERGÅRD	8,53258	56,97473	settlement	charcoal		MB			POINT (8.532579999999999 56.97473)	Northern Juland	Eastern Jutland	Northern Jutland
13664	10742	AAR	9523	3059	38	Smerup	SMERUP	8,53629	56,68049	burial	bone		MB			POINT (8.536289999999999 56.68049)	Northern Juland	Eastern Jutland	Northern Jutland
13665	9093	AAR	6563	3290	55	110313‑125 THY 2578 Klostergård	KLOSTERGÅRD	8,54741	56,95899				Sparrevohn_2019			POINT (8.547409999999999 56.95899)	Northern Juland	Eastern Jutland	Northern Jutland
13666	11313	BETA	257030	3010	40	Tinggård	TINGGÅRD	8,56566	56,84363	settlement	plant remains		MB			POINT (8.565659999999999 56.84363)	Northern Juland	Eastern Jutland	Northern Jutland
13667	11314	BETA	257031	2970	40	Tinggård	TINGGÅRD	8,56566	56,84363	settlement	plant remains		MB			POINT (8.565659999999999 56.84363)	Northern Juland	Eastern Jutland	Northern Jutland
13668	11284	BETA	257034	3580	40	Kallerup	KALLERUP	8,57168	56,92015	settlement	plant remains		MB			POINT (8.571680000000001 56.92015)	Northern Juland	Eastern Jutland	Northern Jutland
13669	9033	BETA	257035	3480	40	110303‑99 THY 5035 Kallerup	KALLERUP	8,57256	56,92136	settlement	plant remains		Sparrevohn_2019			POINT (8.572559999999999 56.92136)	Northern Juland	Eastern Jutland	Northern Jutland
13691	8507	AAR	6471	3530	45	180706‑90 HOL 20.330 Bremdal Skolde	BREMDAL SKOLDE	8,58437	56,51147	settlement	charcoal		Sparrevohn_2019			POINT (8.58437 56.51147)	Northern Juland	Eastern Jutland	Northern Jutland
13692	8508	AAR	6472	3480	40	180706‑90 HOL 20.330 Bremdal Skolde	BREMDAL SKOLDE	8,58437	56,51147	settlement	charcoal		Sparrevohn_2019			POINT (8.58437 56.51147)	Northern Juland	Eastern Jutland	Northern Jutland
13693	10336	AAR	9525	2823	41	Kjellingehøj IV	KJELLINGEHØJ IV	8,58984	56,8746	burial	bone		MB			POINT (8.589840000000001 56.8746)	Northern Juland	Eastern Jutland	Northern Jutland
13694	9694	AAR	14160	3570	44	110305‑264 THY 3471 Tinggård	TINGGÅRD	8,59463	56,94934	settlement			Sparrevohn_2019			POINT (8.59463 56.94934)	Northern Juland	Eastern Jutland	Northern Jutland
13695	9695	BETA	257032	3420	40	110305‑264 THY 3471 Tinggård	TINGGÅRD	8,59463	56,94934	settlement			Sparrevohn_2019			POINT (8.59463 56.94934)	Northern Juland	Eastern Jutland	Northern Jutland
13696	9696	BETA	257033	3460	40	110305‑264 THY 3471 Tinggård	TINGGÅRD	8,59463	56,94934	settlement			Sparrevohn_2019			POINT (8.59463 56.94934)	Northern Juland	Eastern Jutland	Northern Jutland
13707	10251	AAR	9516	2938	41	Gærup, Stagstrup	GÆRUP, STAGSTRUP	8,60712	56,85777	burial	bone		MB			POINT (8.60712 56.85777)	Northern Juland	Eastern Jutland	Northern Jutland
13710	10289	AAR	9517	3092	42	Høgh`s høj	HØGH`S HØJ	8,62839	56,9615	burial	bone		MB			POINT (8.62839 56.9615)	Northern Juland	Eastern Jutland	Northern Jutland
13711	12428	K	6905	2660	70	Vilhøj	VILHØJ	8,63245	56,90755	settlement	charcoal		MB			POINT (8.63245 56.90755)	Northern Juland	Eastern Jutland	Northern Jutland
13712	10829	AAR	8112	2829	39	Virkelyst	VIRKELYST	8,63336	56,35894	burial	bone		MB			POINT (8.63336 56.35894)	Northern Juland	Eastern Jutland	Northern Jutland
13713	10830	AAR	6097	2815	40	Virkelyst	VIRKELYST	8,63336	56,35894	burial	charcoal		MB			POINT (8.63336 56.35894)	Northern Juland	Eastern Jutland	Northern Jutland
13714	10789	AAR	9522	2206	37	Tilsted	TILSTED	8,64443	56,94978	burial	bone		MB			POINT (8.64443 56.94978)	Northern Juland	Eastern Jutland	Northern Jutland
13715	10200	AAR	8828	3097	27	Egshvile N1	EGSHVILE N1	8,64511	57,00672	burial	bone		MB			POINT (8.645110000000001 57.00672)	Northern Juland	Eastern Jutland	Northern Jutland
13716	10201	AAR	8827	3049	27	Egshvile N5	EGSHVILE N5	8,64511	57,00672	burial	bone		MB			POINT (8.645110000000001 57.00672)	Northern Juland	Eastern Jutland	Northern Jutland
13717	10202	AAR	8826	3052	46	Egshvile N6	EGSHVILE N6	8,64511	57,00672	burial	bone		MB			POINT (8.645110000000001 57.00672)	Northern Juland	Eastern Jutland	Northern Jutland
13718	10203	AAR	8788	2882	24	Egshvile N7	EGSHVILE N7	8,64511	57,00672	burial	bone		MB			POINT (8.645110000000001 57.00672)	Northern Juland	Eastern Jutland	Northern Jutland
13723	10410	AAR	10362	3073	35	Landlyst	LANDLYST	8,6642	56,95445	settlement	plant remains		MB			POINT (8.664199999999999 56.95445)	Northern Juland	Eastern Jutland	Northern Jutland
13724	10411	AAR	10363	2904	35	Landlyst	LANDLYST	8,6642	56,95445	settlement	plant remains		MB			POINT (8.664199999999999 56.95445)	Northern Juland	Eastern Jutland	Northern Jutland
13725	10412	AAR	10364	2932	40	Landlyst	LANDLYST	8,6642	56,95445	settlement	plant remains		MB			POINT (8.664199999999999 56.95445)	Northern Juland	Eastern Jutland	Northern Jutland
13726	10413	AAR	10365	2901	38	Landlyst	LANDLYST	8,6642	56,95445	settlement	plant remains		MB			POINT (8.664199999999999 56.95445)	Northern Juland	Eastern Jutland	Northern Jutland
13727	10414	AAR	10366	2988	30	Landlyst	LANDLYST	8,6642	56,95445	settlement	plant remains		MB			POINT (8.664199999999999 56.95445)	Northern Juland	Eastern Jutland	Northern Jutland
13728	10415	AAR	10367	3123	38	Landlyst	LANDLYST	8,6642	56,95445	settlement	plant remains		MB			POINT (8.664199999999999 56.95445)	Northern Juland	Eastern Jutland	Northern Jutland
13729	10771	AAR	9514	2805	43	Sundby	SUNDBY	8,67234	56,87489	burial	bone		MB			POINT (8.67234 56.87489)	Northern Juland	Eastern Jutland	Northern Jutland
13730	10772	AAR	11223	3008	27	Sundby	SUNDBY	8,67234	56,87489	settlement	plant remains		MB			POINT (8.67234 56.87489)	Northern Juland	Eastern Jutland	Northern Jutland
13731	10773	AAR	11224	2911	29	Sundby	SUNDBY	8,67234	56,87489	settlement	plant remains		MB			POINT (8.67234 56.87489)	Northern Juland	Eastern Jutland	Northern Jutland
13732	10166	AAR	10368	2946	36	Drengshøj	DRENGSHØJ	8,67594	56,96244	settlement	plant remains		MB			POINT (8.675940000000001 56.96244)	Northern Juland	Eastern Jutland	Northern Jutland
13733	10167	AAR	10369	2907	46	Drengshøj	DRENGSHØJ	8,67594	56,96244	settlement	plant remains		MB			POINT (8.675940000000001 56.96244)	Northern Juland	Eastern Jutland	Northern Jutland
13734	8723	K	3015	3840	85		FJALLERSLEV THISTED COUNTY	8,6822	56,7965	burial	charcoal		Vandkilde_1996			POINT (8.6822 56.7965)	Northern Juland	Eastern Jutland	Northern Jutland
13735	8724	K	3016	3890	90		FJALLERSLEV THISTED COUNTY	8,6822	56,7965	burial	charcoal		Vandkilde_1996			POINT (8.6822 56.7965)	Northern Juland	Eastern Jutland	Northern Jutland
13736	8725	K	3017	3920	85		FJALLERSLEV THISTED COUNTY	8,6822	56,7965	burial	charcoal		Vandkilde_1996			POINT (8.6822 56.7965)	Northern Juland	Eastern Jutland	Northern Jutland
13741	10095	AAR	7204	2975	50	Bjerre 2	BJERRE 2	8,7015	57,08273	settlement	charcoal		MB			POINT (8.701499999999999 57.08273)	Northern Juland	Eastern Jutland	Northern Jutland
13742	10096	AAR	7202	2540	52	Bjerre 2	BJERRE 2	8,7015	57,08273	settlement	plant remains		MB			POINT (8.701499999999999 57.08273)	Northern Juland	Eastern Jutland	Northern Jutland
13743	10097	AAR	7203	2866	48	Bjerre 2	BJERRE 2	8,7015	57,08273	settlement	plant remains		MB			POINT (8.701499999999999 57.08273)	Northern Juland	Eastern Jutland	Northern Jutland
13744	11608	K	6008	3090	80	Bjerre 2	BJERRE 2	8,7015	57,08273	settlement	wood		MB			POINT (8.701499999999999 57.08273)	Northern Juland	Eastern Jutland	Northern Jutland
13745	11609	K	6009	3270	80	Bjerre 2	BJERRE 2	8,7015	57,08273	settlement	wood		MB			POINT (8.701499999999999 57.08273)	Northern Juland	Eastern Jutland	Northern Jutland
13746	11610	K	6010	3220	80	Bjerre 2	BJERRE 2	8,7015	57,08273	settlement	wood		MB			POINT (8.701499999999999 57.08273)	Northern Juland	Eastern Jutland	Northern Jutland
13747	11607	K	6011	3190	80	Bjerre 2	BJERRE 2	8,7015	57,08273	settlement	wood		MB			POINT (8.701499999999999 57.08273)	Northern Juland	Eastern Jutland	Northern Jutland
13748	14686	UA	55181	4951	32	Smedegård	SMEDEGÅRD	8,70158	57,0315	settlement	plant remains		MB			POINT (8.70158 57.0315)	Northern Juland	Eastern Jutland	Northern Jutland
13749	14687	UA	55182	4963	32	Smedegård	SMEDEGÅRD	8,70158	57,0315	settlement	plant remains		MB			POINT (8.70158 57.0315)	Northern Juland	Eastern Jutland	Northern Jutland
13750	14684	UA	55183	4917	32	Smedegård	SMEDEGÅRD	8,70158	57,0315	settlement	plant remains		MB			POINT (8.70158 57.0315)	Northern Juland	Eastern Jutland	Northern Jutland
13751	14685	UA	55184	4904	32	Smedegård	SMEDEGÅRD	8,70158	57,0315	settlement	plant remains		MB			POINT (8.70158 57.0315)	Northern Juland	Eastern Jutland	Northern Jutland
13753	10090	AAR	4408	3095	45	Bjerre	BJERRE	8,70274	57,08157	settlement	charcoal		MB			POINT (8.70274 57.08157)	Northern Juland	Eastern Jutland	Northern Jutland
13754	10091	AAR	4409	3140	50	Bjerre	BJERRE	8,70274	57,08157	settlement	charcoal		MB			POINT (8.70274 57.08157)	Northern Juland	Eastern Jutland	Northern Jutland
13755	10087	AAR	6557	2710	40	Bjerre	BJERRE	8,70274	57,08157	settlement	charcoal		MB			POINT (8.70274 57.08157)	Northern Juland	Eastern Jutland	Northern Jutland
13756	10088	AAR	6559	2540	35	Bjerre	BJERRE	8,70274	57,08157	settlement	charcoal		MB			POINT (8.70274 57.08157)	Northern Juland	Eastern Jutland	Northern Jutland
13757	10089	AAR	6560	3125	55	Bjerre	BJERRE	8,70274	57,08157	settlement	charcoal		MB			POINT (8.70274 57.08157)	Northern Juland	Eastern Jutland	Northern Jutland
13758	10086	AAR	6562	2735	45	Bjerre	BJERRE	8,70274	57,08157	settlement	charcoal		MB			POINT (8.70274 57.08157)	Northern Juland	Eastern Jutland	Northern Jutland
13759	11603	K	7137	2610	35	Bjerre	BJERRE	8,70274	57,08157	settlement	charcoal		MB			POINT (8.70274 57.08157)	Northern Juland	Eastern Jutland	Northern Jutland
13760	10094	AAR	6554	2805	60	Bjerre	BJERRE	8,70274	57,08157	settlement	plant remains		MB			POINT (8.70274 57.08157)	Northern Juland	Eastern Jutland	Northern Jutland
13761	10092	AAR	6558	2715	40	Bjerre	BJERRE	8,70274	57,08157	settlement	plant remains		MB			POINT (8.70274 57.08157)	Northern Juland	Eastern Jutland	Northern Jutland
13762	10093	AAR	6561	3070	50	Bjerre	BJERRE	8,70274	57,08157	settlement	plant remains		MB			POINT (8.70274 57.08157)	Northern Juland	Eastern Jutland	Northern Jutland
13763	11606	K	7136	2730	40	Bjerre	BJERRE	8,70274	57,08157	settlement	wood		MB			POINT (8.70274 57.08157)	Northern Juland	Eastern Jutland	Northern Jutland
13764	11605	K	6554	2700	50	Bjerre	BJERRE	8,70274	57,08157	settlement			MB			POINT (8.70274 57.08157)	Northern Juland	Eastern Jutland	Northern Jutland
13765	11604	K	6555	2600	60	Bjerre	BJERRE	8,70274	57,08157	settlement			MB			POINT (8.70274 57.08157)	Northern Juland	Eastern Jutland	Northern Jutland
13767	11611	K	6501	3010	65	Bjerre 3	BJERRE 3	8,7149	57,0745	settlement	charcoal		MB			POINT (8.7149 57.0745)	Northern Juland	Eastern Jutland	Northern Jutland
13768	11612	K	6502	3120	65	Bjerre 3	BJERRE 3	8,7149	57,0745	settlement	charcoal		MB			POINT (8.7149 57.0745)	Northern Juland	Eastern Jutland	Northern Jutland
13769	10099	AAR	9582	3905	55	Bjerre 6	BJERRE 6	8,71498	57,07451	settlement	wood		MB			POINT (8.714980000000001 57.07451)	Northern Juland	Eastern Jutland	Northern Jutland
13770	11614	K	7122	3000	40	Bjerre 6	BJERRE 6	8,71498	57,07451	settlement	wood		MB			POINT (8.714980000000001 57.07451)	Northern Juland	Eastern Jutland	Northern Jutland
13771	11615	K	7123	3140	45	Bjerre 6	BJERRE 6	8,71498	57,07451	settlement	wood		MB			POINT (8.714980000000001 57.07451)	Northern Juland	Eastern Jutland	Northern Jutland
13772	11616	K	7124	3730	45	Bjerre 6	BJERRE 6	8,71498	57,07451	settlement	wood		MB			POINT (8.714980000000001 57.07451)	Northern Juland	Eastern Jutland	Northern Jutland
13773	11617	K	7125	3120	32	Bjerre 6	BJERRE 6	8,71498	57,07451	settlement	wood		MB			POINT (8.714980000000001 57.07451)	Northern Juland	Eastern Jutland	Northern Jutland
13774	9828	POZ	83247	3360	30	180510‑350 DKM 20.700 Tovstrup Huse Mejrup	TOVSTRUP HUSE MEJRUP	8,71666	56,36801	settlement	charcoal		Sparrevohn et al 2019			POINT (8.716659999999999 56.36801)	Northern Juland	Eastern Jutland	Northern Jutland
13775	9829	POZ	83250	3840	30	180510‑350 DKM 20.700 Tovstrup Huse Mejrup	TOVSTRUP HUSE MEJRUP	8,71666	56,36801	settlement	charcoal		Sparrevohn et al 2019			POINT (8.716659999999999 56.36801)	Northern Juland	Eastern Jutland	Northern Jutland
13776	9830	POZ	83251	3365	35	180510‑350 DKM 20.700 Tovstrup Huse Mejrup	TOVSTRUP HUSE MEJRUP	8,71666	56,36801	settlement	charcoal		Sparrevohn et al 2019			POINT (8.716659999999999 56.36801)	Northern Juland	Eastern Jutland	Northern Jutland
13777	9831	POZ	84520	4425	35	180510‑350 DKM 20.700 Tovstrup Huse Mejrup	TOVSTRUP HUSE MEJRUP	8,71666	56,36801	settlement	charcoal		Sparrevohn et al 2019			POINT (8.716659999999999 56.36801)	Northern Juland	Eastern Jutland	Northern Jutland
13778	9832	POZ	84521	3360	35	180510‑350 DKM 20.700 Tovstrup Huse Mejrup	TOVSTRUP HUSE MEJRUP	8,71666	56,36801	settlement	charcoal		Sparrevohn et al 2019			POINT (8.716659999999999 56.36801)	Northern Juland	Eastern Jutland	Northern Jutland
13779	9834	POZ	84522	4250	30	180510‑350 DKM 20.700 Tovstrup Huse Mejrup	TOVSTRUP HUSE MEJRUP	8,71666	56,36801	settlement	charcoal		Sparrevohn et al 2019			POINT (8.716659999999999 56.36801)	Northern Juland	Eastern Jutland	Northern Jutland
13780	13616	POZ	83248	3380	30	Tovstrup Huse, Mejrup A	TOVSTRUP HUSE MEJRUP	8,71666	56,36801	settlement	charcoal		MB			POINT (8.716659999999999 56.36801)	Northern Juland	Eastern Jutland	Northern Jutland
13782	9168	POZ	94433	3735	35	180510‑361 DKM 20.700 Lille Tovstrup	LILLE TOVSTRUP	8,71927	56,36463	settlement	charcoal		Sparrevohn_2019			POINT (8.71927 56.36463)	Northern Juland	Eastern Jutland	Northern Jutland
13783	10763	AAR	10608	2973	34	Storodde	STORODDE	8,72336	56,95055	settlement	plant remains		MB			POINT (8.72336 56.95055)	Northern Juland	Eastern Jutland	Northern Jutland
13784	10764	AAR	10609	2907	41	Storodde	STORODDE	8,72336	56,95055	settlement	plant remains		MB			POINT (8.72336 56.95055)	Northern Juland	Eastern Jutland	Northern Jutland
13785	10765	AAR	13856	2950	26	Storodde	STORODDE	8,72336	56,95055	settlement	plant remains		MB			POINT (8.72336 56.95055)	Northern Juland	Eastern Jutland	Northern Jutland
13786	10766	AAR	13857	2986	33	Storodde	STORODDE	8,72336	56,95055	settlement	plant remains		MB			POINT (8.72336 56.95055)	Northern Juland	Eastern Jutland	Northern Jutland
13787	12009	K	3874	2930	80	Melhøj	MELHØJ	8,72686	56,93871	burial	textile		MB			POINT (8.72686 56.93871)	Northern Juland	Eastern Jutland	Northern Jutland
13788	15153	AAR	6273	3655	45	Bjergby	BJERGBY	8,7344	56,8678	burial	bone	-19,8	calpal			POINT (8.734400000000001 56.8678)	Northern Juland	Eastern Jutland	Northern Jutland
13789	10085	AAR	9518	2583	34	Bjergby	BJERGBY	8,73446	56,86788	burial	bone		MB			POINT (8.73446 56.86788)	Northern Juland	Eastern Jutland	Northern Jutland
13790	10711	AAR	9519	2910	44	Sillerslev	SILLERSLEV	8,73498	56,69312	burial	bone		MB			POINT (8.73498 56.69312)	Northern Juland	Eastern Jutland	Northern Jutland
13791	10237	AAR	13860	2908	26	Fårtoft V	FÅRTOFT V	8,73542	56,95477	settlement	plant remains		MB			POINT (8.73542 56.95477)	Northern Juland	Eastern Jutland	Northern Jutland
13792	10238	AAR	13861	2928	50	Fårtoft V	FÅRTOFT V	8,73542	56,95477	settlement	plant remains		MB			POINT (8.73542 56.95477)	Northern Juland	Eastern Jutland	Northern Jutland
13793	10239	AAR	13862	2865	60	Fårtoft V	FÅRTOFT V	8,73542	56,95477	settlement	plant remains		MB			POINT (8.73542 56.95477)	Northern Juland	Eastern Jutland	Northern Jutland
13794	11267	BETA	237886	2870	40	Fårtoft IV	FÅRTOFT IV	8,73625	56,9518	settlement	plant remains		MB			POINT (8.73625 56.9518)	Northern Juland	Eastern Jutland	Northern Jutland
13795	11268	BETA	237887	3000	40	Fårtoft IV	FÅRTOFT IV	8,73625	56,9518	settlement	plant remains		MB			POINT (8.73625 56.9518)	Northern Juland	Eastern Jutland	Northern Jutland
13796	11269	BETA	237888	3140	40	Fårtoft IV	FÅRTOFT IV	8,73625	56,9518	settlement	plant remains		MB			POINT (8.73625 56.9518)	Northern Juland	Eastern Jutland	Northern Jutland
13797	11270	BETA	237889	2880	40	Fårtoft IV	FÅRTOFT IV	8,73625	56,9518	settlement	plant remains		MB			POINT (8.73625 56.9518)	Northern Juland	Eastern Jutland	Northern Jutland
13798	10206	AAR	10848	2891	35	Fårtoft	FÅRTOFT	8,73662	56,95296	settlement	plant remains		MB			POINT (8.73662 56.95296)	Northern Juland	Eastern Jutland	Northern Jutland
13799	10207	AAR	13825	2851	47	Fårtoft	FÅRTOFT	8,73662	56,95296	settlement	plant remains		MB			POINT (8.73662 56.95296)	Northern Juland	Eastern Jutland	Northern Jutland
13800	10208	AAR	13826	2860	38	Fårtoft	FÅRTOFT	8,73662	56,95296	settlement	plant remains		MB			POINT (8.73662 56.95296)	Northern Juland	Eastern Jutland	Northern Jutland
13801	10209	AAR	13827	2903	27	Fårtoft	FÅRTOFT	8,73662	56,95296	settlement	plant remains		MB			POINT (8.73662 56.95296)	Northern Juland	Eastern Jutland	Northern Jutland
13802	10210	AAR	13828	2881	27	Fårtoft	FÅRTOFT	8,73662	56,95296	settlement	plant remains		MB			POINT (8.73662 56.95296)	Northern Juland	Eastern Jutland	Northern Jutland
13803	10211	AAR	13829	2840	29	Fårtoft	FÅRTOFT	8,73662	56,95296	settlement	plant remains		MB			POINT (8.73662 56.95296)	Northern Juland	Eastern Jutland	Northern Jutland
13804	10212	AAR	13830	2811	27	Fårtoft	FÅRTOFT	8,73662	56,95296	settlement	plant remains		MB			POINT (8.73662 56.95296)	Northern Juland	Eastern Jutland	Northern Jutland
13805	10213	AAR	13831	2800	47	Fårtoft	FÅRTOFT	8,73662	56,95296	settlement	plant remains		MB			POINT (8.73662 56.95296)	Northern Juland	Eastern Jutland	Northern Jutland
13806	10214	AAR	13832	2679	36	Fårtoft	FÅRTOFT	8,73662	56,95296	settlement	plant remains		MB			POINT (8.73662 56.95296)	Northern Juland	Eastern Jutland	Northern Jutland
13807	10215	AAR	13833	2782	44	Fårtoft	FÅRTOFT	8,73662	56,95296	settlement	plant remains		MB			POINT (8.73662 56.95296)	Northern Juland	Eastern Jutland	Northern Jutland
13808	10216	AAR	13834	2876	27	Fårtoft	FÅRTOFT	8,73662	56,95296	settlement	plant remains		MB			POINT (8.73662 56.95296)	Northern Juland	Eastern Jutland	Northern Jutland
13809	10217	AAR	13835	2827	26	Fårtoft	FÅRTOFT	8,73662	56,95296	settlement	plant remains		MB			POINT (8.73662 56.95296)	Northern Juland	Eastern Jutland	Northern Jutland
13810	10218	AAR	13838	2890	24	Fårtoft	FÅRTOFT	8,73662	56,95296	settlement	plant remains		MB			POINT (8.73662 56.95296)	Northern Juland	Eastern Jutland	Northern Jutland
13811	10219	AAR	13839	2965	65	Fårtoft	FÅRTOFT	8,73662	56,95296	settlement	plant remains		MB			POINT (8.73662 56.95296)	Northern Juland	Eastern Jutland	Northern Jutland
13812	10220	AAR	13840	2940	28	Fårtoft	FÅRTOFT	8,73662	56,95296	settlement	plant remains		MB			POINT (8.73662 56.95296)	Northern Juland	Eastern Jutland	Northern Jutland
13813	10221	AAR	13841	2949	40	Fårtoft	FÅRTOFT	8,73662	56,95296	settlement	plant remains		MB			POINT (8.73662 56.95296)	Northern Juland	Eastern Jutland	Northern Jutland
13814	10222	AAR	13842	2938	38	Fårtoft	FÅRTOFT	8,73662	56,95296	settlement	plant remains		MB			POINT (8.73662 56.95296)	Northern Juland	Eastern Jutland	Northern Jutland
13815	10223	AAR	13843	2980	28	Fårtoft	FÅRTOFT	8,73662	56,95296	settlement	plant remains		MB			POINT (8.73662 56.95296)	Northern Juland	Eastern Jutland	Northern Jutland
13816	10224	AAR	13844	2922	48	Fårtoft	FÅRTOFT	8,73662	56,95296	settlement	plant remains		MB			POINT (8.73662 56.95296)	Northern Juland	Eastern Jutland	Northern Jutland
13817	10225	AAR	13859	2940	27	Fårtoft	FÅRTOFT	8,73662	56,95296	settlement	plant remains		MB			POINT (8.73662 56.95296)	Northern Juland	Eastern Jutland	Northern Jutland
13818	10226	AAR	15404	2869	23	Fårtoft	FÅRTOFT	8,73662	56,95296	settlement	plant remains		MB			POINT (8.73662 56.95296)	Northern Juland	Eastern Jutland	Northern Jutland
13819	10227	AAR	15405	2813	25	Fårtoft	FÅRTOFT	8,73662	56,95296	settlement	plant remains		MB			POINT (8.73662 56.95296)	Northern Juland	Eastern Jutland	Northern Jutland
13820	10228	AAR	15406	2828	23	Fårtoft	FÅRTOFT	8,73662	56,95296	settlement	plant remains		MB			POINT (8.73662 56.95296)	Northern Juland	Eastern Jutland	Northern Jutland
13821	10229	AAR	15407	2708	45	Fårtoft	FÅRTOFT	8,73662	56,95296	settlement	plant remains		MB			POINT (8.73662 56.95296)	Northern Juland	Eastern Jutland	Northern Jutland
13822	10230	AAR	15408	2842	23	Fårtoft	FÅRTOFT	8,73662	56,95296	settlement	plant remains		MB			POINT (8.73662 56.95296)	Northern Juland	Eastern Jutland	Northern Jutland
13823	10231	AAR	15409	2907	25	Fårtoft	FÅRTOFT	8,73662	56,95296	settlement	plant remains		MB			POINT (8.73662 56.95296)	Northern Juland	Eastern Jutland	Northern Jutland
13824	10232	AAR	15410	2875	24	Fårtoft	FÅRTOFT	8,73662	56,95296	settlement	plant remains		MB			POINT (8.73662 56.95296)	Northern Juland	Eastern Jutland	Northern Jutland
13825	10233	AAR	15450	2934	24	Fårtoft	FÅRTOFT	8,73662	56,95296	settlement	plant remains		MB			POINT (8.73662 56.95296)	Northern Juland	Eastern Jutland	Northern Jutland
13826	10234	AAR	15451	2963	35	Fårtoft	FÅRTOFT	8,73662	56,95296	settlement	plant remains		MB			POINT (8.73662 56.95296)	Northern Juland	Eastern Jutland	Northern Jutland
13827	10235	AAR	18836	2807	49	Fårtoft	FÅRTOFT	8,73662	56,95296	settlement	plant remains		MB			POINT (8.73662 56.95296)	Northern Juland	Eastern Jutland	Northern Jutland
13828	10236	AAR	18837	2944	44	Fårtoft	FÅRTOFT	8,73662	56,95296	settlement	plant remains		MB			POINT (8.73662 56.95296)	Northern Juland	Eastern Jutland	Northern Jutland
13829	15709	AAR	8786	2722	25	Øster Herup	ØSTER HERUP ?	8,73855	56,58651	burial	bone	-23,26	radonb			POINT (8.73855 56.58651)	Northern Juland	Eastern Jutland	Northern Jutland
13830	12115	K	4330	3040	40	Øster Herup	ØSTER HERUP	8,73855	56,58651	settlement			MB			POINT (8.73855 56.58651)	Northern Juland	Eastern Jutland	Northern Jutland
13831	10701	AAR	10849	3079	48	Sennels	SENNELS	8,75272	56,97129	settlement	plant remains		MB			POINT (8.75272 56.97129)	Northern Juland	Eastern Jutland	Northern Jutland
13832	10702	AAR	10850	3086	39	Sennels	SENNELS	8,75272	56,97129	settlement	plant remains		MB			POINT (8.75272 56.97129)	Northern Juland	Eastern Jutland	Northern Jutland
13838	15243	AAR	5366	4370	50	Knud strand	KNUD STRAND	8,7775	56,6581		shell	-0,4	calpal			POINT (8.7775 56.6581)	Northern Juland	Eastern Jutland	Northern Jutland
13839	10810	AAR	6113	3660	50	Vester Egebjerg	VESTER EGEBJERG	8,79963	56,53863	burial	charcoal		MB			POINT (8.799630000000001 56.53863)	Northern Juland	Eastern Jutland	Northern Jutland
13840	10811	AAR	6114	3975	55	Vester Egebjerg	VESTER EGEBJERG	8,79963	56,53863	burial	charcoal		MB			POINT (8.799630000000001 56.53863)	Northern Juland	Eastern Jutland	Northern Jutland
13841	10812	AAR	6115	3135	55	Vester Egebjerg	VESTER EGEBJERG	8,79963	56,53863	burial	charcoal		MB			POINT (8.799630000000001 56.53863)	Northern Juland	Eastern Jutland	Northern Jutland
13857	9639	K	2296	3730	100	180206‑45 HOL 15.117 Stendis	STENDIS	8,83339	56,42092	settlement	charcoal		Sparrevohn_2019			POINT (8.83339 56.42092)	Northern Juland	Eastern Jutland	Northern Jutland
13858	9640	K	2297	3460	100	180206‑45 HOL 15.117 Stendis	STENDIS	8,83339	56,42092	settlement	charcoal		Sparrevohn_2019			POINT (8.83339 56.42092)	Northern Juland	Eastern Jutland	Northern Jutland
13859	10298	AAR	9126	2681	47	Holmgård	HOLMGÅRD	8,8455	56,43347	settlement	charcoal		MB			POINT (8.845499999999999 56.43347)	Northern Juland	Eastern Jutland	Northern Jutland
13860	10297	AAR	9127	2752	46	Holmgård	HOLMGÅRD	8,8455	56,43347	settlement	charcoal		MB			POINT (8.845499999999999 56.43347)	Northern Juland	Eastern Jutland	Northern Jutland
13861	10295	AAR	9128	2630	55	Holmgård	HOLMGÅRD	8,8455	56,43347	settlement	charcoal		MB			POINT (8.845499999999999 56.43347)	Northern Juland	Eastern Jutland	Northern Jutland
13862	10296	AAR	10006	2583	43	Holmgård	HOLMGÅRD	8,8455	56,43347	settlement	charcoal		MB			POINT (8.845499999999999 56.43347)	Northern Juland	Eastern Jutland	Northern Jutland
13863	8633	K	4269	4100	85	110409-89 NM 1145/75 Drenghøi	DRENGHØI	8,85147	56,9179	burial	charcoal		Vandkilde_1996			POINT (8.851470000000001 56.9179)	Northern Juland	Eastern Jutland	Northern Jutland
13864	8634	K	4270	3990	60	110409-89 NM 1145/75 Drenghøi	DRENGHØI	8,85147	56,9179	burial	charcoal		Vandkilde_1996			POINT (8.851470000000001 56.9179)	Northern Juland	Eastern Jutland	Northern Jutland
13872	21705	K	7006	3670	50	Vile	VILE	8,8649	56,7203		shell	0	calpal			POINT (8.8649 56.7203)	Northern Juland	Eastern Jutland	Northern Jutland
13873	10304	AAR	9515	2837	39	Jattrup	JATTRUP	8,86642	56,46327	burial	bone		MB			POINT (8.86642 56.46327)	Northern Juland	Eastern Jutland	Northern Jutland
13876	10703	AAR	8787	2650	25	Sevel Kalkværk	SEVEL KALKVÆRK	8,86994	56,45702	burial	bone		MB			POINT (8.86994 56.45702)	Northern Juland	Eastern Jutland	Northern Jutland
13892	9529	K	2298	4050	100	180209-365 NM 1265/68 Sevel	SEVEL	8,88234	56,45958	burial	charcoal		Malmros_Tauber_1977			POINT (8.882339999999999 56.45958)	Northern Juland	Eastern Jutland	Northern Jutland
13950	11810	K	1766	4650	100	Herrup	HERRUP	8,91936	56,40828	settlement	charcoal		MB			POINT (8.919359999999999 56.40828)	Northern Juland	Eastern Jutland	Northern Jutland
13951	11811	K	1767	4510	100	Herrup	HERRUP	8,91936	56,40828	settlement	charcoal		MB			POINT (8.919359999999999 56.40828)	Northern Juland	Eastern Jutland	Northern Jutland
13952	11812	K	1768	4530	100	Herrup	HERRUP	8,91936	56,40828	settlement	charcoal		MB			POINT (8.919359999999999 56.40828)	Northern Juland	Eastern Jutland	Northern Jutland
13953	11809	K	1770	780	100	Herrup	HERRUP	8,91936	56,40828	settlement	charcoal		MB			POINT (8.919359999999999 56.40828)	Northern Juland	Eastern Jutland	Northern Jutland
13954	11813	K	1769	4610	100	Herrup	HERRUP	8,91936	56,40828	settlement	wood		MB			POINT (8.919359999999999 56.40828)	Northern Juland	Eastern Jutland	Northern Jutland
13967	12162	K	6227	5630	105	Rønbjerg	RØNBJERG	8,94139	56,53694	settlement	wood		MB			POINT (8.94139 56.53694)	Northern Juland	Eastern Jutland	Northern Jutland
13974	20931	K	5998	5060	95	Åsted	ÅSTED	8,9899	56,7698		bone	-13,8	calpal			POINT (8.9899 56.7698)	Northern Juland	Eastern Jutland	Northern Jutland
13975	11666	K	6057	2960	80	Dalsgård	DALSGÅRD	9,00444	57,0861	settlement	charcoal		MB			POINT (9.004440000000001 57.0861)	Northern Juland	Eastern Jutland	Northern Jutland
13976	11034	AAR	10922	1715	36	Kærup N	KÆRUP N	9,01606	57,09216	settlement	charcoal		MB			POINT (9.01606 57.09216)	Northern Juland	Eastern Jutland	Northern Jutland
13977	11030	AAR	10923	1657	37	Kærup N	KÆRUP N	9,01606	57,09216	settlement	charcoal		MB			POINT (9.01606 57.09216)	Northern Juland	Eastern Jutland	Northern Jutland
13978	11028	AAR	10924	1733	34	Kærup N	KÆRUP N	9,01606	57,09216	settlement	charcoal		MB			POINT (9.01606 57.09216)	Northern Juland	Eastern Jutland	Northern Jutland
13979	11015	AAR	10925	1788	39	Kærup N	KÆRUP N	9,01606	57,09216	settlement	charcoal		MB			POINT (9.01606 57.09216)	Northern Juland	Eastern Jutland	Northern Jutland
13980	11016	AAR	10926	1753	38	Kærup N	KÆRUP N	9,01606	57,09216	settlement	charcoal		MB			POINT (9.01606 57.09216)	Northern Juland	Eastern Jutland	Northern Jutland
13981	11027	AAR	10928	2155	39	Kærup N	KÆRUP N	9,01606	57,09216	settlement	charcoal		MB			POINT (9.01606 57.09216)	Northern Juland	Eastern Jutland	Northern Jutland
13982	11014	AAR	10929	2002	36	Kærup N	KÆRUP N	9,01606	57,09216	settlement	charcoal		MB			POINT (9.01606 57.09216)	Northern Juland	Eastern Jutland	Northern Jutland
13983	11018	AAR	10930	1713	34	Kærup N	KÆRUP N	9,01606	57,09216	settlement	charcoal		MB			POINT (9.01606 57.09216)	Northern Juland	Eastern Jutland	Northern Jutland
13984	11029	AAR	10931	1640	37	Kærup N	KÆRUP N	9,01606	57,09216	settlement	charcoal		MB			POINT (9.01606 57.09216)	Northern Juland	Eastern Jutland	Northern Jutland
13985	11020	AAR	10932	1160	35	Kærup N	KÆRUP N	9,01606	57,09216	settlement	charcoal		MB			POINT (9.01606 57.09216)	Northern Juland	Eastern Jutland	Northern Jutland
13986	11021	AAR	10933	1687	37	Kærup N	KÆRUP N	9,01606	57,09216	settlement	charcoal		MB			POINT (9.01606 57.09216)	Northern Juland	Eastern Jutland	Northern Jutland
13987	11035	AAR	10934	1594	35	Kærup N	KÆRUP N	9,01606	57,09216	settlement	charcoal		MB			POINT (9.01606 57.09216)	Northern Juland	Eastern Jutland	Northern Jutland
13988	11022	AAR	10935	1621	37	Kærup N	KÆRUP N	9,01606	57,09216	settlement	charcoal		MB			POINT (9.01606 57.09216)	Northern Juland	Eastern Jutland	Northern Jutland
13989	11023	AAR	10936	1610	36	Kærup N	KÆRUP N	9,01606	57,09216	settlement	charcoal		MB			POINT (9.01606 57.09216)	Northern Juland	Eastern Jutland	Northern Jutland
13990	11019	AAR	10937	1716	37	Kærup N	KÆRUP N	9,01606	57,09216	settlement	charcoal		MB			POINT (9.01606 57.09216)	Northern Juland	Eastern Jutland	Northern Jutland
13991	11024	AAR	10938	1699	32	Kærup N	KÆRUP N	9,01606	57,09216	settlement	charcoal		MB			POINT (9.01606 57.09216)	Northern Juland	Eastern Jutland	Northern Jutland
13992	11025	AAR	10939	1738	38	Kærup N	KÆRUP N	9,01606	57,09216	settlement	charcoal		MB			POINT (9.01606 57.09216)	Northern Juland	Eastern Jutland	Northern Jutland
13993	11031	AAR	10940	1873	38	Kærup N	KÆRUP N	9,01606	57,09216	settlement	charcoal		MB			POINT (9.01606 57.09216)	Northern Juland	Eastern Jutland	Northern Jutland
13994	11026	AAR	10941	1767	35	Kærup N	KÆRUP N	9,01606	57,09216	settlement	charcoal		MB			POINT (9.01606 57.09216)	Northern Juland	Eastern Jutland	Northern Jutland
13995	11017	AAR	10942	1965	37	Kærup N	KÆRUP N	9,01606	57,09216	settlement	charcoal		MB			POINT (9.01606 57.09216)	Northern Juland	Eastern Jutland	Northern Jutland
13996	11033	AAR	10943	2001	35	Kærup N	KÆRUP N	9,01606	57,09216	settlement	charcoal		MB			POINT (9.01606 57.09216)	Northern Juland	Eastern Jutland	Northern Jutland
13997	11032	AAR	10944	3002	38	Kærup N	KÆRUP N	9,01606	57,09216	settlement	charcoal		MB			POINT (9.01606 57.09216)	Northern Juland	Eastern Jutland	Northern Jutland
13998	11036	AAR	10945	2987	37	Kærup N	KÆRUP N	9,01606	57,09216	settlement	charcoal		MB			POINT (9.01606 57.09216)	Northern Juland	Eastern Jutland	Northern Jutland
13999	10311	AAR	10946	1257	40	Kærup N	KÆRUP N	9,01606	57,09216	settlement	charcoal		MB			POINT (9.01606 57.09216)	Northern Juland	Eastern Jutland	Northern Jutland
14000	11037	AAR	10927	1606	36	Kærup N	KÆRUP N	9,01606	57,09216	settlement	plant remains		MB			POINT (9.01606 57.09216)	Northern Juland	Eastern Jutland	Northern Jutland
14001	13520	POZ	24862	3595	35	Kærup N	KÆRUP N	9,01606	57,09216	settlement	plant remains		MB			POINT (9.01606 57.09216)	Northern Juland	Eastern Jutland	Northern Jutland
14002	11869	K	5536	4740	75	Kærup	KÆRUP	9,0161	57,0922	settlement	bone		MB			POINT (9.0161 57.0922)	Northern Juland	Eastern Jutland	Northern Jutland
14003	15193	AAR	1101	3185	80	Fur	FUR	9,0164	56,8273		bone	-19,1	calpal			POINT (9.016400000000001 56.8273)	Northern Juland	Eastern Jutland	Northern Jutland
14004	10534	AAR	4991	4215	45	Møllehøj	MØLLEHØJ	9,01909	56,82681	burial	charcoal		MB			POINT (9.01909 56.82681)	Northern Juland	Eastern Jutland	Northern Jutland
14005	10535	AAR	4992	4135	45	Møllehøj	MØLLEHØJ	9,01909	56,82681	burial	charcoal		MB			POINT (9.01909 56.82681)	Northern Juland	Eastern Jutland	Northern Jutland
14006	12222	K	4546	2140	70	Skårup	SKÅRUP	9,02112	57,04232	settlement	plant remains		MB			POINT (9.02112 57.04232)	Northern Juland	Eastern Jutland	Northern Jutland
14007	12223	K	4547	2090	70	Skårup	SKÅRUP	9,02112	57,04232	settlement	plant remains		MB			POINT (9.02112 57.04232)	Northern Juland	Eastern Jutland	Northern Jutland
14008	12224	K	4548	2190	70	Skårup	SKÅRUP	9,02112	57,04232	settlement	plant remains		MB			POINT (9.02112 57.04232)	Northern Juland	Eastern Jutland	Northern Jutland
14009	12225	K	4549	2160	70	Skårup	SKÅRUP	9,02112	57,04232	settlement	plant remains		MB			POINT (9.02112 57.04232)	Northern Juland	Eastern Jutland	Northern Jutland
14011	9994	K	1569	4040	100	130112 Vroue Hede III	VROUE HEDE III	9,0311	56,4397	burial	charcoal		Hübner_2005			POINT (9.0311 56.4397)	Northern Juland	Eastern Jutland	Northern Jutland
14012	9995	K	1573	4270	100	130112 Vroue Hede III	VROUE HEDE III	9,0311	56,4397	burial	charcoal		Hübner_2005			POINT (9.0311 56.4397)	Northern Juland	Eastern Jutland	Northern Jutland
14013	9996	K	1574	4210	100	130112 Vroue Hede III	VROUE HEDE III	9,0311	56,4397	burial	charcoal		Hübner_2005			POINT (9.0311 56.4397)	Northern Juland	Eastern Jutland	Northern Jutland
14014	9493	AAR	6664	3485	40	130408‑69 SMS 449A Resengaard	RESENGAARD	9,03749	56,59433	settlement	plant remains		Simonsen_2017			POINT (9.03749 56.59433)	Northern Juland	Eastern Jutland	Northern Jutland
14015	9494	AAR	6659.a	3480	30	130408‑69 SMS 449A Resengaard	RESENGAARD	9,03749	56,59433	settlement	plant remains		Simonsen_2017			POINT (9.03749 56.59433)	Northern Juland	Eastern Jutland	Northern Jutland
14016	9495	AAR	6659.b	3305	35	130408‑69 SMS 449A Resengaard	RESENGAARD	9,03749	56,59433	settlement	plant remains		Simonsen_2017			POINT (9.03749 56.59433)	Northern Juland	Eastern Jutland	Northern Jutland
14017	9496	AAR	6661.a	3440	35	130408‑69 SMS 449A Resengaard	RESENGAARD	9,03749	56,59433	settlement	plant remains		Simonsen_2017			POINT (9.03749 56.59433)	Northern Juland	Eastern Jutland	Northern Jutland
14018	9497	AAR	6661.b	3375	34	130408‑69 SMS 449A Resengaard	RESENGAARD	9,03749	56,59433	settlement	plant remains		Simonsen_2017			POINT (9.03749 56.59433)	Northern Juland	Eastern Jutland	Northern Jutland
14019	9498	AAR	6662.a	3495	35	130408‑69 SMS 449A Resengaard	RESENGAARD	9,03749	56,59433	settlement	plant remains		Simonsen_2017			POINT (9.03749 56.59433)	Northern Juland	Eastern Jutland	Northern Jutland
14020	9499	AAR	6662.b	3490	35	130408‑69 SMS 449A Resengaard	RESENGAARD	9,03749	56,59433	settlement	plant remains		Simonsen_2017			POINT (9.03749 56.59433)	Northern Juland	Eastern Jutland	Northern Jutland
14021	9500	AAR	6663.a	3330	30	130408‑69 SMS 449A Resengaard	RESENGAARD	9,03749	56,59433	settlement	plant remains		Simonsen_2017			POINT (9.03749 56.59433)	Northern Juland	Eastern Jutland	Northern Jutland
14022	9501	AAR	6663.b	3335	35	130408‑69 SMS 449A Resengaard	RESENGAARD	9,03749	56,59433	settlement	plant remains		Simonsen_2017			POINT (9.03749 56.59433)	Northern Juland	Eastern Jutland	Northern Jutland
14023	9502	K	5732	3400	80	130408‑69 SMS 449A Resengaard	RESENGAARD	9,03749	56,59433	settlement	plant remains		Simonsen_2017			POINT (9.03749 56.59433)	Northern Juland	Eastern Jutland	Northern Jutland
14024	9503	K	5733	3220	80	130408‑69 SMS 449A Resengaard	RESENGAARD	9,03749	56,59433	settlement	plant remains		Simonsen_2017			POINT (9.03749 56.59433)	Northern Juland	Eastern Jutland	Northern Jutland
14025	9504	K	5734	3280	80	130408‑69 SMS 449A Resengaard	RESENGAARD	9,03749	56,59433	settlement	plant remains		Simonsen_2017			POINT (9.03749 56.59433)	Northern Juland	Eastern Jutland	Northern Jutland
14026	11731	K	5735	3170	75	Glattrup I/III	GLATTRUP I/III	9,03816	56,55854	settlement	plant remains		MB			POINT (9.03816 56.55854)	Northern Juland	Eastern Jutland	Northern Jutland
14027	11732	K	5736	3050	80	Glattrup I/III	GLATTRUP I/III	9,03816	56,55854	settlement	plant remains		MB			POINT (9.03816 56.55854)	Northern Juland	Eastern Jutland	Northern Jutland
14028	12442	K	2424	4660	100	Vroue Hede	VROUE HEDE	9,03985	56,41934	burial	charcoal		MB			POINT (9.039849999999999 56.41934)	Northern Juland	Eastern Jutland	Northern Jutland
14029	12448	K	1566	4570	100	Vroue Hede I	VROUE HEDE I	9,03985	56,41934	burial	charcoal		MB			POINT (9.039849999999999 56.41934)	Northern Juland	Eastern Jutland	Northern Jutland
14030	12449	K	1570	4980	100	Vroue Hede II	VROUE HEDE II	9,03985	56,41934	burial	charcoal		MB			POINT (9.039849999999999 56.41934)	Northern Juland	Eastern Jutland	Northern Jutland
14031	12450	K	1567	4430	100	Vroue Hede III	VROUE HEDE III	9,03985	56,41934	settlement	charcoal		MB			POINT (9.039849999999999 56.41934)	Northern Juland	Eastern Jutland	Northern Jutland
14032	12453	K	1568	4560	100	Vroue Hede III	VROUE HEDE III	9,03985	56,41934	burial	charcoal		MB			POINT (9.039849999999999 56.41934)	Northern Juland	Eastern Jutland	Northern Jutland
14033	12455	K	2428	4740	100	Vroue Hede VI	VROUE HEDE VI	9,03985	56,41934	burial	charcoal		MB			POINT (9.039849999999999 56.41934)	Northern Juland	Eastern Jutland	Northern Jutland
14034	9673	K	4075	3660	80	130107‑264 SMS 219A Tastum I	TASTUM I	9,0401	56,51156	settlement	charcoal		Sparrevohn_2019			POINT (9.040100000000001 56.51156)	Northern Juland	Eastern Jutland	Northern Jutland
14035	15252	AAR	7220	5305	45	Krabbesholm	KRABBESHOLM	9,0506	56,5751		shell	0,07	calpal			POINT (9.050599999999999 56.5751)	Northern Juland	Eastern Jutland	Northern Jutland
14036	15253	AAR	7221	5080	40	Krabbesholm	KRABBESHOLM	9,0506	56,5751		shell	-3,49	calpal			POINT (9.050599999999999 56.5751)	Northern Juland	Eastern Jutland	Northern Jutland
14037	13401	OXA	27066	4934	35	Krabbesholm II	KRABBESHOLM II	9,05061	56,5751	settlement	bone		MB			POINT (9.050610000000001 56.5751)	Northern Juland	Eastern Jutland	Northern Jutland
14038	13530	POZ	26157	4790	40	Krabbesholm II	KRABBESHOLM II	9,05061	56,5751	settlement	bone		MB			POINT (9.050610000000001 56.5751)	Northern Juland	Eastern Jutland	Northern Jutland
14039	8774	AAR	9791	3648	43	130102‑117 SMS 891A Glattrup V	GLATTRUP V	9,05366	56,54947	settlement			Sparrevohn_2019			POINT (9.053660000000001 56.54947)	Northern Juland	Eastern Jutland	Northern Jutland
14040	8775	AAR	9792	3639	42	130102‑117 SMS 891A Glattrup V	GLATTRUP V	9,05366	56,54947	settlement			Sparrevohn_2019			POINT (9.053660000000001 56.54947)	Northern Juland	Eastern Jutland	Northern Jutland
14041	8776	AAR	9793	3656	41	130102‑117 SMS 891A Glattrup V	GLATTRUP V	9,05366	56,54947	settlement			Sparrevohn_2019			POINT (9.053660000000001 56.54947)	Northern Juland	Eastern Jutland	Northern Jutland
14042	8777	AAR	9794	3586	43	130102‑117 SMS 891A Glattrup V	GLATTRUP V	9,05366	56,54947	settlement			Sparrevohn_2019			POINT (9.053660000000001 56.54947)	Northern Juland	Eastern Jutland	Northern Jutland
14043	8778	AAR	12207	3674	48	130102‑94 SMS 955A Glattrup VI West	GLATTRUP VI	9,05489	56,54775	settlement			Sparrevohn_2019			POINT (9.05489 56.54775)	Northern Juland	Eastern Jutland	Northern Jutland
14044	8779	AAR	12208	3655	41	130102‑94 SMS 955A Glattrup VI West	GLATTRUP VI	9,05489	56,54775	settlement			Sparrevohn_2019			POINT (9.05489 56.54775)	Northern Juland	Eastern Jutland	Northern Jutland
14045	8780	AAR	12209	3745	65	130102‑94 SMS 955A Glattrup VI West	GLATTRUP VI	9,05489	56,54775	settlement			Sparrevohn_2019			POINT (9.05489 56.54775)	Northern Juland	Eastern Jutland	Northern Jutland
14046	8783	AAR	12210	3442	45	130102‑94 SMS 955A Glattrup VI West	GLATTRUP VI	9,05489	56,54775	settlement			Sparrevohn_2019			POINT (9.05489 56.54775)	Northern Juland	Eastern Jutland	Northern Jutland
14047	8781	AAR	12211	3659	42	130102‑94 SMS 955A Glattrup VI West	GLATTRUP VI	9,05489	56,54775	settlement			Sparrevohn_2019			POINT (9.05489 56.54775)	Northern Juland	Eastern Jutland	Northern Jutland
14048	8782	AAR	12212	3702	46	130102‑94 SMS 955A Glattrup VI West	GLATTRUP VI	9,05489	56,54775	settlement			Sparrevohn_2019			POINT (9.05489 56.54775)	Northern Juland	Eastern Jutland	Northern Jutland
14049	9672	K	2672	3980	65	130107-106 SMS 107A Tastum	TASTUM	9,05834	56,49013	burial	charcoal		Malmros_Tauber_1977			POINT (9.058339999999999 56.49013)	Northern Juland	Eastern Jutland	Northern Jutland
14054	9989	K	1571	4300	100	130116-117 Vroue Hede I	VROUE HEDE I	9,07159	56,4145	burial	charcoal		Hübner_2005			POINT (9.07159 56.4145)	Northern Juland	Eastern Jutland	Northern Jutland
14055	9990	K	1572	4230	100	130116-117 Vroue Hede I	VROUE HEDE I	9,07159	56,4145	burial	charcoal		Hübner_2005			POINT (9.07159 56.4145)	Northern Juland	Eastern Jutland	Northern Jutland
14056	9991	K	2425	4180	100	130116-117 Vroue Hede I	VROUE HEDE I	9,07159	56,4145	burial	charcoal		Hübner_2005			POINT (9.07159 56.4145)	Northern Juland	Eastern Jutland	Northern Jutland
14057	9992	K	2426	4220	100	130116-117 Vroue Hede I	VROUE HEDE I	9,07159	56,4145	burial	charcoal		Hübner_2005			POINT (9.07159 56.4145)	Northern Juland	Eastern Jutland	Northern Jutland
14058	9993	K	2427	4110	100	130116-117 Vroue Hede I	VROUE HEDE I	9,07159	56,4145	burial	charcoal		Hübner_2005			POINT (9.07159 56.4145)	Northern Juland	Eastern Jutland	Northern Jutland
14062	9544	K	3246	4050	80	130116-125 NM 1510/76 Sjørup Plantage	SJØRUP	9,07741	56,42221	burial	charcoal		Tauber_1986			POINT (9.07741 56.42221)	Northern Juland	Eastern Jutland	Northern Jutland
14063	9545	K	3247	4110	85	130116-125 NM 1510/76 Sjørup Plantage	SJØRUP	9,07741	56,42221	burial	charcoal		Vandkilde_1996			POINT (9.07741 56.42221)	Northern Juland	Eastern Jutland	Northern Jutland
14064	9546	K	3249	4060	85	130116-125 NM 1510/76 Sjørup Plantage	SJØRUP	9,07741	56,42221	burial	charcoal		Tauber_1986			POINT (9.07741 56.42221)	Northern Juland	Eastern Jutland	Northern Jutland
14065	9547	K	3250	4240	85	130116-125 NM 1510/76 Sjørup Plantage	SJØRUP	9,07741	56,42221	burial	charcoal		Malmros_Tauber_1977			POINT (9.07741 56.42221)	Northern Juland	Eastern Jutland	Northern Jutland
14066	9543	K	3248	4040	85	130116-125 NM 1510/76 Sjørup Plantage	SJØRUP	9,07741	56,42221	burial	charcoal		Tauber_1986			POINT (9.07741 56.42221)	Northern Juland	Eastern Jutland	Northern Jutland
14067	11855	K	6976	4620	55	Hvalshøje	HVALSHØJE	9,07937	56,49384	burial	wood		MB			POINT (9.079370000000001 56.49384)	Northern Juland	Eastern Jutland	Northern Jutland
14068	11159	AAR	28574	3009	40	Sdr Elkærvej II	SDR ELKÆRVEJ II	9,09775	55,73945	settlement	charcoal		MB			POINT (9.09775 55.73945)	Northern Juland	Eastern Jutland	Northern Jutland
14069	11167	AAR	28562	3078	29	Sdr Elkærvej II	SDR ELKÆRVEJ II	9,09775	55,73945	settlement	plant remains		MB			POINT (9.09775 55.73945)	Northern Juland	Eastern Jutland	Northern Jutland
14070	11172	AAR	28563	3146	26	Sdr Elkærvej II	SDR ELKÆRVEJ II	9,09775	55,73945	settlement	plant remains		MB			POINT (9.09775 55.73945)	Northern Juland	Eastern Jutland	Northern Jutland
14071	11161	AAR	28564	3175	38	Sdr Elkærvej II	SDR ELKÆRVEJ II	9,09775	55,73945	settlement	plant remains		MB			POINT (9.09775 55.73945)	Northern Juland	Eastern Jutland	Northern Jutland
14072	11160	AAR	28565	3170	28	Sdr Elkærvej II	SDR ELKÆRVEJ II	9,09775	55,73945	settlement	plant remains		MB			POINT (9.09775 55.73945)	Northern Juland	Eastern Jutland	Northern Jutland
14073	11171	AAR	28566	3083	25	Sdr Elkærvej II	SDR ELKÆRVEJ II	9,09775	55,73945	settlement	plant remains		MB			POINT (9.09775 55.73945)	Northern Juland	Eastern Jutland	Northern Jutland
14074	11165	AAR	28567	2983	35	Sdr Elkærvej II	SDR ELKÆRVEJ II	9,09775	55,73945	settlement	plant remains		MB			POINT (9.09775 55.73945)	Northern Juland	Eastern Jutland	Northern Jutland
14075	11162	AAR	28568	3115	29	Sdr Elkærvej II	SDR ELKÆRVEJ II	9,09775	55,73945	settlement	plant remains		MB			POINT (9.09775 55.73945)	Northern Juland	Eastern Jutland	Northern Jutland
14076	11163	AAR	28569	3111	33	Sdr Elkærvej II	SDR ELKÆRVEJ II	9,09775	55,73945	settlement	plant remains		MB			POINT (9.09775 55.73945)	Northern Juland	Eastern Jutland	Northern Jutland
14077	11173	AAR	28570	3084	28	Sdr Elkærvej II	SDR ELKÆRVEJ II	9,09775	55,73945	settlement	plant remains		MB			POINT (9.09775 55.73945)	Northern Juland	Eastern Jutland	Northern Jutland
14078	11164	AAR	28571	3116	27	Sdr Elkærvej II	SDR ELKÆRVEJ II	9,09775	55,73945	settlement	plant remains		MB			POINT (9.09775 55.73945)	Northern Juland	Eastern Jutland	Northern Jutland
14079	11174	AAR	28572	3064	32	Sdr Elkærvej II	SDR ELKÆRVEJ II	9,09775	55,73945	settlement	plant remains		MB			POINT (9.09775 55.73945)	Northern Juland	Eastern Jutland	Northern Jutland
14080	11166	AAR	28573	3039	26	Sdr Elkærvej II	SDR ELKÆRVEJ II	9,09775	55,73945	settlement	plant remains		MB			POINT (9.09775 55.73945)	Northern Juland	Eastern Jutland	Northern Jutland
14081	11168	AAR	28575	3088	35	Sdr Elkærvej II	SDR ELKÆRVEJ II	9,09775	55,73945	settlement	plant remains		MB			POINT (9.09775 55.73945)	Northern Juland	Eastern Jutland	Northern Jutland
14082	11169	AAR	28577	3042	30	Sdr Elkærvej II	SDR ELKÆRVEJ II	9,09775	55,73945	settlement	plant remains		MB			POINT (9.09775 55.73945)	Northern Juland	Eastern Jutland	Northern Jutland
14083	11175	AAR	28578	3029	28	Sdr Elkærvej II	SDR ELKÆRVEJ II	9,09775	55,73945	settlement	plant remains		MB			POINT (9.09775 55.73945)	Northern Juland	Eastern Jutland	Northern Jutland
14084	11170	AAR	28579	3071	29	Sdr Elkærvej II	SDR ELKÆRVEJ II	9,09775	55,73945	settlement	plant remains		MB			POINT (9.09775 55.73945)	Northern Juland	Eastern Jutland	Northern Jutland
14085	12195	K	2847	4130	90	Sejbæk	SEJBÆK	9,1	56,4	settlement			MB			POINT (9.1 56.4)	Northern Juland	Eastern Jutland	Northern Jutland
14086	11244	AAR	22997	3034	36	Tre Mose Pytter Øst	TRE MOSE PYTTER ØST	9,10842	56,50346	settlement	plant remains		MB			POINT (9.108420000000001 56.50346)	Northern Juland	Eastern Jutland	Northern Jutland
14087	11245	AAR	22998	1738	28	Tre Mose Pytter Øst	TRE MOSE PYTTER ØST	9,10842	56,50346	settlement	plant remains		MB			POINT (9.108420000000001 56.50346)	Northern Juland	Eastern Jutland	Northern Jutland
14088	11913	K	1771	4510	100	Lånum	LÅNUM	9,10874	56,44736	settlement	charcoal		MB			POINT (9.108739999999999 56.44736)	Northern Juland	Eastern Jutland	Northern Jutland
14089	8660	K	2499	4140	70	130101-51 NM 632/74 Engedal	ENGEDAL	9,10882	56,41016	burial	charcoal		Malmros_Tauber_1977			POINT (9.10882 56.41016)	Northern Juland	Eastern Jutland	Northern Jutland
14090	8658	K	2500	4160	85	130101-51 NM 632/74 Engedal	ENGEDAL	9,10882	56,41016	burial	charcoal		Malmros_Tauber_1977			POINT (9.10882 56.41016)	Northern Juland	Eastern Jutland	Northern Jutland
14091	8659	K	2501	4240	90	130101-51 NM 632/74 Engedal	ENGEDAL	9,10882	56,41016	burial	charcoal		Vandkilde_1996			POINT (9.10882 56.41016)	Northern Juland	Eastern Jutland	Northern Jutland
14092	8873	K	1284	3900	120	130107-20 FHM 1161/66 Helstrupgård Kobberup	HELSTRUPGÅRD KOBBERUP	9,11179	56,51576	burial	charcoal		Malmros_Tauber_1977			POINT (9.111789999999999 56.51576)	Northern Juland	Eastern Jutland	Northern Jutland
14093	8874	K	1367	4110	100	130107-20 FHM 1161/66 Helstrupgård Kobberup	HELSTRUPGÅRD KOBBERUP	9,11179	56,51576	burial	charcoal		Malmros_Tauber_1977			POINT (9.111789999999999 56.51576)	Northern Juland	Eastern Jutland	Northern Jutland
14182	10798	AAR	14308	3407	32	Tromgade	TROMGADE	9,12621	56,72165	settlement	charcoal		MB			POINT (9.12621 56.72165)	Northern Juland	Eastern Jutland	Northern Jutland
14183	8662	AAR	10263	3640	55	170802‑303 HEM 4026 Enkehøj	ENKEHØJ	9,13185	55,93266	settlement	plant remains		Sparrevohn_2019			POINT (9.13185 55.93266)	Northern Juland	Eastern Jutland	Northern Jutland
14184	8663	AAR	10264	3504	46	170802‑303 HEM 4026 Enkehøj	ENKEHØJ	9,13185	55,93266	settlement	plant remains		Sparrevohn_2019			POINT (9.13185 55.93266)	Northern Juland	Eastern Jutland	Northern Jutland
14185	8664	AAR	10265	3522	45	170802‑303 HEM 4026 Enkehøj	ENKEHØJ	9,13185	55,93266	settlement	plant remains		Sparrevohn_2019			POINT (9.13185 55.93266)	Northern Juland	Eastern Jutland	Northern Jutland
14190	9647	AAR	14249	3539	35	130113‑73 VSM 09315 Stoholm S	STOHOLM S	9,1377	56481	settlement	charcoal		Sparrevohn_2019			POINT (9.137700000000001 56.481)	Northern Juland	Eastern Jutland	Northern Jutland
14191	8480	AAR	13403	4017	37	170802‑306 HEM 4518 Bøgevænget	BØGEVÆNGET	9,14496	55,93692	settlement	charcoal		Sparrevohn_2019			POINT (9.144959999999999 55.93692)	Northern Juland	Eastern Jutland	Northern Jutland
14192	8481	AAR	13404	3532	36	170802‑306 HEM 4518 Bøgevænget	BØGEVÆNGET	9,14496	55,93692	settlement	charcoal		Sparrevohn_2019			POINT (9.144959999999999 55.93692)	Northern Juland	Eastern Jutland	Northern Jutland
14196	9537	AAR	14608	3413	27	170802‑336 HEM 4357 Sjællandsvej V	SJÆLLANDSVEJ V	9,15754	55,93532	settlement	plant remains		Sparrevohn_2019			POINT (9.157539999999999 55.93532)	Northern Juland	Eastern Jutland	Northern Jutland
14197	9538	AAR	14609	3408	25	170802‑336 HEM 4357 Sjællandsvej V	SJÆLLANDSVEJ V	9,15754	55,93532	settlement	plant remains		Sparrevohn_2019			POINT (9.157539999999999 55.93532)	Northern Juland	Eastern Jutland	Northern Jutland
14198	9536	AAR	13423	3278	36	170802‑129 HEM 3789 Sjællandsvej Lillebælt	SJÆLLANDSVEJ LILLEBÆLT	9,15884	55,93066	settlement	charcoal		Sparrevohn et al 2019			POINT (9.15884 55.93066)	Northern Juland	Eastern Jutland	Northern Jutland
14199	9535	AAR	13422	3406	28	170802‑129 HEM 3789 Sjællandsvej Lillebælt	SJÆLLANDSVEJ LILLEBÆLT	9,15884	55,93066	settlement	plant remains		Sparrevohn et al 2019			POINT (9.15884 55.93066)	Northern Juland	Eastern Jutland	Northern Jutland
14200	11830	K	4076	2490	75	Højris (Sb. 66)	HØJRIS (SB. 66)	9,17929	56,13941	settlement	charcoal		MB			POINT (9.17929 56.13941)	Northern Juland	Eastern Jutland	Northern Jutland
14201	11831	K	4077	2420	75	Højris (Sb. 66)	HØJRIS (SB. 66)	9,17929	56,13941	settlement	charcoal		MB			POINT (9.17929 56.13941)	Northern Juland	Eastern Jutland	Northern Jutland
14202	8905	K	5491	3550	80		HØJRIS RINGKØBING COUNTY	9,1805	56,1334	burial	charcoal		Tauber_1986_Vandkilde_1996			POINT (9.1805 56.1334)	Northern Juland	Eastern Jutland	Northern Jutland
14203	8906	K	5492	3640	75		HØJRIS RINGKØBING COUNTY	9,1805	56,1334	burial	charcoal		Tauber_1986_Vandkilde_1996			POINT (9.1805 56.1334)	Northern Juland	Eastern Jutland	Northern Jutland
14204	9514	AAR	11220	3453	41	120710‑117 VMÅ 2538 Rønbjerggård	RØNBJERGGÅRD	9,18652	56,89174	settlement	charcoal		Sparrevohn_2019			POINT (9.18652 56.89174)	Northern Juland	Eastern Jutland	Northern Jutland
14205	9515	AAR	11221	3264	37	120710‑117 VMÅ 2538 Rønbjerggård	RØNBJERGGÅRD	9,18652	56,89174	settlement	charcoal		Sparrevohn_2019			POINT (9.18652 56.89174)	Northern Juland	Eastern Jutland	Northern Jutland
14206	9516	AAR	11222	3896	41	120710‑117 VMÅ 2538 Rønbjerggård	RØNBJERGGÅRD	9,18652	56,89174	settlement	charcoal		Sparrevohn_2019			POINT (9.18652 56.89174)	Northern Juland	Eastern Jutland	Northern Jutland
14207	8820	K	1831	3910	100	130117-45 NM 1141/70 Hald by	HALD BY	9,19065	56,59144	burial	charcoal		Malmros_Tauber_1977			POINT (9.19065 56.59144)	Northern Juland	Eastern Jutland	Northern Jutland
14217	10399	AAR	15458	2834	35	Kragsøgård	KRAGSØGÅRD	9,20304	56,40064	settlement			MB			POINT (9.20304 56.40064)	Northern Juland	Eastern Jutland	Northern Jutland
14218	10398	AAR	15459	2768	24	Kragsøgård	KRAGSØGÅRD	9,20304	56,40064	settlement			MB			POINT (9.20304 56.40064)	Northern Juland	Eastern Jutland	Northern Jutland
14219	9348	K	4264	3820	80	120212‑105 ÅHM 962 Myrhøj	MYRHØJ	9,2038	56,80565	settlement	charcoal		Sparrevohn_2019			POINT (9.203799999999999 56.80565)	Northern Juland	Eastern Jutland	Northern Jutland
14220	9349	K	4265	3810	80	120212‑105 ÅHM 962 Myrhøj	MYRHØJ	9,2038	56,80565	settlement	charcoal		Sparrevohn_2019			POINT (9.203799999999999 56.80565)	Northern Juland	Eastern Jutland	Northern Jutland
14221	9351	K	4267	3910	80	120212‑105 ÅHM 962 Myrhøj	MYRHØJ	9,2038	56,80565	settlement	charcoal		Sparrevohn_2019			POINT (9.203799999999999 56.80565)	Northern Juland	Eastern Jutland	Northern Jutland
14222	9352	K	4268	3800	100	120212‑105 ÅHM 962 Myrhøj	MYRHØJ	9,2038	56,80565	settlement	charcoal		Sparrevohn_2019			POINT (9.203799999999999 56.80565)	Northern Juland	Eastern Jutland	Northern Jutland
14223	12037	K	2067(A)	3860	100	Myrhøj	MYRHØJ	9,2038	56,80565	settlement	charcoal		MB			POINT (9.203799999999999 56.80565)	Northern Juland	Eastern Jutland	Northern Jutland
14224	9353	K	4334	3880	85	120212‑105 ÅHM 962 Myrhøj	MYRHØJ	9,2038	56,80565	settlement	shell		Sparrevohn_2019			POINT (9.203799999999999 56.80565)	Northern Juland	Eastern Jutland	Northern Jutland
14225	21765	K	5863	4330	90	Bjørnsholm Å	BJØRNSHOLM Å	9,2065	56,8676	settlement	shell	0,5	radon			POINT (9.2065 56.8676)	Northern Juland	Eastern Jutland	Northern Jutland
14226	8752	K	1451	4000	100	130105-56 VSM 300C Gammelstrup Bækkegård	GAMMELSTRUP BÆKKEGÅRD	9,21026	56,50252	burial	shell		Malmros_Tauber_1977			POINT (9.21026 56.50252)	Northern Juland	Eastern Jutland	Northern Jutland
14227	15155	AAR	802	4130	65	Bjørnsholm	BJØRNSHOLM	9,2131	56,8715	burial	bone	-19,6	calpal			POINT (9.213100000000001 56.8715)	Northern Juland	Eastern Jutland	Northern Jutland
14228	20952	K	4688	5500	95	Bjørnsholm	BJØRNSHOLM	9,2131	56,8715	burial	shell	0	calpal			POINT (9.213100000000001 56.8715)	Northern Juland	Eastern Jutland	Northern Jutland
14229	20953	K	4689	5470	95	Bjørnsholm	BJØRNSHOLM	9,2131	56,8715	burial	shell	0	calpal			POINT (9.213100000000001 56.8715)	Northern Juland	Eastern Jutland	Northern Jutland
14230	20954	K	4790	5050	90	Bjørnsholm	BJØRNSHOLM	9,2131	56,8715	burial	shell	0	calpal			POINT (9.213100000000001 56.8715)	Northern Juland	Eastern Jutland	Northern Jutland
14231	20955	K	4792	5410	90	Bjørnsholm	BJØRNSHOLM	9,2131	56,8715	burial	shell	0	calpal			POINT (9.213100000000001 56.8715)	Northern Juland	Eastern Jutland	Northern Jutland
14232	20956	K	4793	5380	90	Bjørnsholm	BJØRNSHOLM	9,2131	56,8715	burial	shell	0,5	calpal			POINT (9.213100000000001 56.8715)	Northern Juland	Eastern Jutland	Northern Jutland
14233	20957	K	4794	5560	90	Bjørnsholm	BJØRNSHOLM	9,2131	56,8715	burial	shell	0	calpal			POINT (9.213100000000001 56.8715)	Northern Juland	Eastern Jutland	Northern Jutland
14234	20958	K	4795	5310	90	Bjørnsholm	BJØRNSHOLM	9,2131	56,8715	burial	shell	0	calpal			POINT (9.213100000000001 56.8715)	Northern Juland	Eastern Jutland	Northern Jutland
14235	20959	K	4796	4960	90	Bjørnsholm	BJØRNSHOLM	9,2131	56,8715	burial	shell	0	calpal			POINT (9.213100000000001 56.8715)	Northern Juland	Eastern Jutland	Northern Jutland
14236	20960	K	4945	5440	90	Bjørnsholm	BJØRNSHOLM	9,2131	56,8715	burial	shell	0	calpal			POINT (9.213100000000001 56.8715)	Northern Juland	Eastern Jutland	Northern Jutland
14237	20961	K	5068	5300	90	Bjørnsholm	BJØRNSHOLM	9,2131	56,8715	burial	shell	0	calpal			POINT (9.213100000000001 56.8715)	Northern Juland	Eastern Jutland	Northern Jutland
14238	20962	K	5069	5720	95	Bjørnsholm	BJØRNSHOLM	9,2131	56,8715	burial	shell	0	calpal			POINT (9.213100000000001 56.8715)	Northern Juland	Eastern Jutland	Northern Jutland
14239	20963	K	5070	5770	70	Bjørnsholm	BJØRNSHOLM	9,2131	56,8715	burial	shell	0	calpal			POINT (9.213100000000001 56.8715)	Northern Juland	Eastern Jutland	Northern Jutland
14240	20964	K	5071	5840	95	Bjørnsholm	BJØRNSHOLM	9,2131	56,8715	burial	shell	0	calpal			POINT (9.213100000000001 56.8715)	Northern Juland	Eastern Jutland	Northern Jutland
14241	20965	K	5304	6090	100	Bjørnsholm	BJØRNSHOLM	9,2131	56,8715	burial	shell	0	calpal			POINT (9.213100000000001 56.8715)	Northern Juland	Eastern Jutland	Northern Jutland
14242	20966	K	5306	5440	95	Bjørnsholm	BJØRNSHOLM	9,2131	56,8715	burial	shell	0	calpal			POINT (9.213100000000001 56.8715)	Northern Juland	Eastern Jutland	Northern Jutland
14243	20967	K	5307	5850	95	Bjørnsholm	BJØRNSHOLM	9,2131	56,8715	burial	shell	0	calpal			POINT (9.213100000000001 56.8715)	Northern Juland	Eastern Jutland	Northern Jutland
14244	20968	K	5515	4890	95	Bjørnsholm	BJØRNSHOLM	9,2131	56,8715	burial	shell	0	calpal			POINT (9.213100000000001 56.8715)	Northern Juland	Eastern Jutland	Northern Jutland
14245	20969	K	5516	5110	95	Bjørnsholm	BJØRNSHOLM	9,2131	56,8715	burial	shell	0	calpal			POINT (9.213100000000001 56.8715)	Northern Juland	Eastern Jutland	Northern Jutland
14246	20970	K	5713	5320	75	Bjørnsholm	BJØRNSHOLM	9,2131	56,8715	burial	shell	0	calpal			POINT (9.213100000000001 56.8715)	Northern Juland	Eastern Jutland	Northern Jutland
14247	20971	K	5714	5380	70	Bjørnsholm	BJØRNSHOLM	9,2131	56,8715	burial	shell	0	calpal			POINT (9.213100000000001 56.8715)	Northern Juland	Eastern Jutland	Northern Jutland
14248	20972	K	5715	5360	100	Bjørnsholm	BJØRNSHOLM	9,2131	56,8715	burial	shell	0	calpal			POINT (9.213100000000001 56.8715)	Northern Juland	Eastern Jutland	Northern Jutland
14249	20973	K	5716	5450	100	Bjørnsholm	BJØRNSHOLM	9,2131	56,8715	burial	shell	0	calpal			POINT (9.213100000000001 56.8715)	Northern Juland	Eastern Jutland	Northern Jutland
14250	20974	K	5717	5360	70	Bjørnsholm	BJØRNSHOLM	9,2131	56,8715	burial	shell	0	calpal			POINT (9.213100000000001 56.8715)	Northern Juland	Eastern Jutland	Northern Jutland
14251	20975	K	5718	4860	95	Bjørnsholm	BJØRNSHOLM	9,2131	56,8715	burial	shell	0	calpal			POINT (9.213100000000001 56.8715)	Northern Juland	Eastern Jutland	Northern Jutland
14252	20976	K	5719	5070	95	Bjørnsholm	BJØRNSHOLM	9,2131	56,8715	burial	shell	0	calpal			POINT (9.213100000000001 56.8715)	Northern Juland	Eastern Jutland	Northern Jutland
14253	20977	K	5720	4840	95	Bjørnsholm	BJØRNSHOLM	9,2131	56,8715	burial	shell	0	calpal			POINT (9.213100000000001 56.8715)	Northern Juland	Eastern Jutland	Northern Jutland
14254	20978	K	5721	4760	90	Bjørnsholm	BJØRNSHOLM	9,2131	56,8715	burial	shell	0	calpal			POINT (9.213100000000001 56.8715)	Northern Juland	Eastern Jutland	Northern Jutland
14255	20979	K	5810	5210	95	Bjørnsholm	BJØRNSHOLM	9,2131	56,8715	burial	shell	0	calpal			POINT (9.213100000000001 56.8715)	Northern Juland	Eastern Jutland	Northern Jutland
14256	20980	K	5817	5100	95	Bjørnsholm	BJØRNSHOLM	9,2131	56,8715	burial	shell	0	calpal			POINT (9.213100000000001 56.8715)	Northern Juland	Eastern Jutland	Northern Jutland
14257	20981	K	5818	5080	95	Bjørnsholm	BJØRNSHOLM	9,2131	56,8715	burial	shell	0	calpal			POINT (9.213100000000001 56.8715)	Northern Juland	Eastern Jutland	Northern Jutland
14258	10100	AAR	4028	4490	55	Bjørnsholm	BJØRNSHOLM	9,21314	56,87154	burial	bone		MB			POINT (9.213139999999999 56.87154)	Northern Juland	Eastern Jutland	Northern Jutland
14259	10101	AAR	803	3050	100	Bjørnsholm	BJØRNSHOLM	9,21314	56,87154	burial	charcoal		MB			POINT (9.213139999999999 56.87154)	Northern Juland	Eastern Jutland	Northern Jutland
14260	10102	AAR	968	4975	105	Bjørnsholm	BJØRNSHOLM	9,21314	56,87154	burial	charcoal		MB			POINT (9.213139999999999 56.87154)	Northern Juland	Eastern Jutland	Northern Jutland
14261	11618	K	5819	4600	75	Bjørnsholm	BJØRNSHOLM	9,21314	56,87154	settlement	plant remains		MB			POINT (9.213139999999999 56.87154)	Northern Juland	Eastern Jutland	Northern Jutland
14265	20919	K	6541	4870	70	Åle nord	ÅLE NORD	9,2218	56,8776		shell	0,5	calpal			POINT (9.2218 56.8776)	Northern Juland	Eastern Jutland	Northern Jutland
14266	20920	K	6817	5850	75	Åle nord	ÅLE NORD	9,2218	56,8776		shell	0,3	calpal			POINT (9.2218 56.8776)	Northern Juland	Eastern Jutland	Northern Jutland
14267	20950	K	4791	5040	90	Björnsholm	BJÖRNSHOLM	9,2224	56,9314		shell	0	calpal			POINT (9.2224 56.9314)	Northern Juland	Eastern Jutland	Northern Jutland
14268	20951	K	5820	4130	65	Björnsholm	BJÖRNSHOLM	9,2224	56,9314		shell	-19,6	calpal			POINT (9.2224 56.9314)	Northern Juland	Eastern Jutland	Northern Jutland
14274	10875	AAR	13879	2461	27	Borregård 5	BORREGÅRD 5	9,23151	56,85649	settlement	plant remains		MB			POINT (9.23151 56.85649)	Northern Juland	Eastern Jutland	Northern Jutland
14275	9653	AAR	4515	3890	45	130118-90 Strandet Hovedgaard	STRANDET HOVEDGAARD	9,23329	56,58102	settlement	plant remains		Hübner_2005			POINT (9.23329 56.58102)	Northern Juland	Eastern Jutland	Northern Jutland
14276	9654	AAR	4516	3885	45	130118-90 Strandet Hovedgaard	STRANDET HOVEDGAARD	9,23329	56,58102	settlement	plant remains		Hübner_2005			POINT (9.23329 56.58102)	Northern Juland	Eastern Jutland	Northern Jutland
14277	9655	AAR	4517	3815	55	130118-90 Strandet Hovedgaard	STRANDET HOVEDGAARD	9,23329	56,58102	settlement	plant remains		Hübner_2005			POINT (9.23329 56.58102)	Northern Juland	Eastern Jutland	Northern Jutland
14278	9656	AAR	4518	3890	50	130118-90 Strandet Hovedgaard	STRANDET HOVEDGAARD	9,23329	56,58102	settlement	plant remains		Hübner_2005			POINT (9.23329 56.58102)	Northern Juland	Eastern Jutland	Northern Jutland
14279	13488	POZ	22588	4575	35	Åle	ÅLE	9,2333	56,8831	settlement	bone		MB			POINT (9.2333 56.8831)	Northern Juland	Eastern Jutland	Northern Jutland
14280	13487	POZ	22589	5010	35	Åle	ÅLE	9,2333	56,8831	settlement	bone		MB			POINT (9.2333 56.8831)	Northern Juland	Eastern Jutland	Northern Jutland
14281	20915	K	5060	5350	95	Åle	ÅLE	9,2333	56,8831	settlement	shell	0	calpal			POINT (9.2333 56.8831)	Northern Juland	Eastern Jutland	Northern Jutland
14282	20916	K	5061	5720	95	Åle	ÅLE	9,2333	56,8831	settlement	shell	0	calpal			POINT (9.2333 56.8831)	Northern Juland	Eastern Jutland	Northern Jutland
14283	20917	K	5303	5160	70	Åle	ÅLE	9,2333	56,8831	settlement	shell	0	calpal			POINT (9.2333 56.8831)	Northern Juland	Eastern Jutland	Northern Jutland
14284	20918	K	6049	5680	70	Åle	ÅLE	9,2333	56,8831	settlement	shell	0	calpal			POINT (9.2333 56.8831)	Northern Juland	Eastern Jutland	Northern Jutland
14293	363	K	1695	3410	100	Øster Torsted	ØSTER TORSTED	9,25429	55,61096	burial	wood		Holocene2019	Grave (mound)	wood	POINT (9.254289999999999 55.61096)	Northern Juland	Eastern Jutland	Northern Jutland
14294	11259	AAR	23578	3069	27	Vejsbæk Bro Syd	VEJSBÆK BRO SYD	9,25505	56,50254	settlement	plant remains		MB			POINT (9.255050000000001 56.50254)	Northern Juland	Eastern Jutland	Northern Jutland
14295	21048	K	6051	5620	100	Egsminde	EGSMINDE	9,2636	56,8975		shell	0	calpal			POINT (9.2636 56.8975)	Northern Juland	Eastern Jutland	Northern Jutland
14296	21049	K	6376	5680	105	Egsminde	EGSMINDE	9,2636	56,8975		shell	1,4	calpal			POINT (9.2636 56.8975)	Northern Juland	Eastern Jutland	Northern Jutland
14297	21050	K	6377	5620	105	Egsminde	EGSMINDE	9,2636	56,8975		shell	0,8	calpal			POINT (9.2636 56.8975)	Northern Juland	Eastern Jutland	Northern Jutland
14298	21052	K	6539	5230	70	Egsminde	EGSMINDE	9,2636	56,8975		shell	-1,1	calpal			POINT (9.2636 56.8975)	Northern Juland	Eastern Jutland	Northern Jutland
14299	21053	K	6540	4960	70	Egsminde	EGSMINDE	9,2636	56,8975		shell	-0,9	calpal			POINT (9.2636 56.8975)	Northern Juland	Eastern Jutland	Northern Jutland
14304	10831	AAR	14161	3057	24	Virksund I	VIRKSUND I	9,27933	56,61233	settlement			MB			POINT (9.27933 56.61233)	Northern Juland	Eastern Jutland	Northern Jutland
14359	20898	K	2638	5420	95	Aggersund	AGGERSUND	9,2999	57		shell	0	calpal			POINT (9.299899999999999 57)	Northern Juland	Eastern Jutland	Northern Jutland
14360	20899	K	2639	5410	100	Aggersund	AGGERSUND	9,2999	57		shell	0	calpal			POINT (9.299899999999999 57)	Northern Juland	Eastern Jutland	Northern Jutland
14361	20900	K	2640	5460	95	Aggersund	AGGERSUND	9,2999	57		shell	0	calpal			POINT (9.299899999999999 57)	Northern Juland	Eastern Jutland	Northern Jutland
14367	44	AAR	8789	3128	28	Egtved	EGTVED	9,3083	55,61695	burial	bone		Holocene2019	Grave (mound) cremation	burned bone	POINT (9.308299999999999 55.61695)	Northern Juland	Eastern Jutland	Northern Jutland
14368	45	AAR	13976	3126	29	Egtved	EGTVED	9,3083	55,61695	burial	bone		Holocene2019	Grave (mound) cremation	burned bone	POINT (9.308299999999999 55.61695)	Northern Juland	Eastern Jutland	Northern Jutland
14387	12368	K	2072	2970	100	Vadgård	VADGÅRD SYD	9,32543	56,99097	settlement	charcoal		MB			POINT (9.325430000000001 56.99097)	Northern Juland	Eastern Jutland	Northern Jutland
14388	12369	K	2073	3070	100	Vadgård	VADGÅRD SYD	9,32543	56,99097	settlement	charcoal		MB			POINT (9.325430000000001 56.99097)	Northern Juland	Eastern Jutland	Northern Jutland
14389	12370	K	2074	3110	100	Vadgård	VADGÅRD SYD	9,32543	56,99097	settlement	charcoal		MB			POINT (9.325430000000001 56.99097)	Northern Juland	Eastern Jutland	Northern Jutland
14390	12376	K	2601	3200	85	Vadgård	VADGÅRD SYD	9,32543	56,99097	settlement	charcoal		MB			POINT (9.325430000000001 56.99097)	Northern Juland	Eastern Jutland	Northern Jutland
14391	12371	K	2602	3180	85	Vadgård	VADGÅRD SYD	9,32543	56,99097	settlement	charcoal		MB			POINT (9.325430000000001 56.99097)	Northern Juland	Eastern Jutland	Northern Jutland
14392	12372	K	2603	3040	85	Vadgård	VADGÅRD SYD	9,32543	56,99097	settlement	charcoal		MB			POINT (9.325430000000001 56.99097)	Northern Juland	Eastern Jutland	Northern Jutland
14393	12377	K	4296	2950	70	Vadgård	VADGÅRD SYD	9,32543	56,99097	settlement	charcoal		MB			POINT (9.325430000000001 56.99097)	Northern Juland	Eastern Jutland	Northern Jutland
14394	9876	K	2709	3270	90	120708-31 NM 1020/75 Vadgård Syd	VADGÅRD SYD	9,32543	56,99097	settlement	charcoal		Rasmussen_1993_Vandkilde_1996			POINT (9.325430000000001 56.99097)	Northern Juland	Eastern Jutland	Northern Jutland
14395	9877	K	4293	3260	80	120708-31 NM 1020/75 Vadgård Syd	VADGÅRD SYD	9,32543	56,99097	settlement	charcoal		Rasmussen_1993_Vandkilde_1996			POINT (9.325430000000001 56.99097)	Northern Juland	Eastern Jutland	Northern Jutland
14396	9878	K	4294	3230	80	120708-31 NM 1020/75 Vadgård Syd	VADGÅRD SYD	9,32543	56,99097	settlement	charcoal		Rasmussen_1993_Vandkilde_1996			POINT (9.325430000000001 56.99097)	Northern Juland	Eastern Jutland	Northern Jutland
14397	9879	K	4295	3270	85	120708-31 NM 1020/75 Vadgård Syd	VADGÅRD SYD	9,32543	56,99097	settlement	charcoal		Rasmussen_1993_Vandkilde_1996			POINT (9.325430000000001 56.99097)	Northern Juland	Eastern Jutland	Northern Jutland
14398	12379	K	4413	3040	80	Vadgård	VADGÅRD SYD	9,32543	56,99097	settlement	wood		MB			POINT (9.325430000000001 56.99097)	Northern Juland	Eastern Jutland	Northern Jutland
14400	9238	K	2185	4100	100	130816-20 VSM75D Løgstrup	LØGSTRUP	9,33825	56,51648	burial	charcoal		Malmros_Tauber_1977			POINT (9.33825 56.51648)	Northern Juland	Eastern Jutland	Northern Jutland
14401	11927	K	6144	2990	100	Lillelund	LILLELUND	9,34058	56,46203	burial	charcoal		MB			POINT (9.340579999999999 56.46203)	Northern Juland	Eastern Jutland	Northern Jutland
14402	10426	AAR	13184	2488	30	Lillelund	LILLELUND	9,34058	56,46203	settlement			MB			POINT (9.340579999999999 56.46203)	Northern Juland	Eastern Jutland	Northern Jutland
14403	10425	AAR	13185	2455	37	Lillelund	LILLELUND	9,34058	56,46203	settlement			MB			POINT (9.340579999999999 56.46203)	Northern Juland	Eastern Jutland	Northern Jutland
14404	8726	AAR	14518	3365	22	130913‑178 VSM G225 Fjordglimt	FJORDGLIMT	9,34326	56,62434	settlement	plant remains		Sparrevohn_2019			POINT (9.343260000000001 56.62434)	Northern Juland	Eastern Jutland	Northern Jutland
14405	8727	AAR	14519	3336	23	130913‑178 VSM G225 Fjordglimt	FJORDGLIMT	9,34326	56,62434	settlement	plant remains		Sparrevohn_2019			POINT (9.343260000000001 56.62434)	Northern Juland	Eastern Jutland	Northern Jutland
14406	8424	AAR	21147	3636	31	120715‑65 VMÅ 2714 Årupgård 2012 1	ÅRUPGÅRD 2012	9,35303	56,91313	settlement	plant remains		Sparrevohn_2019			POINT (9.35303 56.91313)	Northern Juland	Eastern Jutland	Northern Jutland
14407	8425	AAR	21148	3822	35	120715‑65 VMÅ 2714 Årupgård 2012 1	ÅRUPGÅRD 2012	9,35303	56,91313	settlement	plant remains		Sparrevohn_2019			POINT (9.35303 56.91313)	Northern Juland	Eastern Jutland	Northern Jutland
14411	11891	K	1315	8920	140	Klosterlund	KLOSTERLUND	9,3572	56,1884	burial	wood		MB			POINT (9.357200000000001 56.1884)	Northern Juland	Eastern Jutland	Northern Jutland
14412	11892	K	1316	9140	150	Klosterlund	KLOSTERLUND	9,3572	56,1884	burial	wood		MB			POINT (9.357200000000001 56.1884)	Northern Juland	Eastern Jutland	Northern Jutland
14413	11894	K	1317	9230	150	Klosterlund	KLOSTERLUND	9,3572	56,1884	settlement	wood		MB			POINT (9.357200000000001 56.1884)	Northern Juland	Eastern Jutland	Northern Jutland
14414	11893	K	1452	9200	140	Klosterlund	KLOSTERLUND	9,3572	56,1884	settlement	wood		MB			POINT (9.357200000000001 56.1884)	Northern Juland	Eastern Jutland	Northern Jutland
14427	8607	AAR	9217	3394	46	170805‑309 VKH 6498 Dalsgaard II	DALSGAARD II	9,35969	55,83522	settlement	charcoal		Sparrevohn et al 2019			POINT (9.359690000000001 55.83522)	Northern Juland	Eastern Jutland	Northern Jutland
14428	8608	AAR	9218	3475	50	170805‑309 VKH 6498 Dalsgaard II	DALSGAARD II	9,35969	55,83522	settlement	charcoal		Sparrevohn et al 2019			POINT (9.359690000000001 55.83522)	Northern Juland	Eastern Jutland	Northern Jutland
14430	8609	AAR	16733	3418	15	170805‑327 VKH 7258 Dalsgård III	DALSGÅRD III	9,36067	55,83584	settlement	plant remains		Sparrevohn_2019			POINT (9.360670000000001 55.83584)	Northern Juland	Eastern Jutland	Northern Jutland
14431	8610	AAR	16734	3419	25	170805‑327 VKH 7258 Dalsgård III	DALSGÅRD III	9,36067	55,83584	settlement	plant remains		Sparrevohn_2019			POINT (9.360670000000001 55.83584)	Northern Juland	Eastern Jutland	Northern Jutland
14432	8611	AAR	16735	3416	25	170805‑327 VKH 7258 Dalsgård III	DALSGÅRD III	9,36067	55,83584	settlement	plant remains		Sparrevohn_2019			POINT (9.360670000000001 55.83584)	Northern Juland	Eastern Jutland	Northern Jutland
14433	11635	K	1214	4510	120	Bölling	BÖLLING	9,3666	56,1833	burial	wood		MB			POINT (9.3666 56.1833)	Northern Juland	Eastern Jutland	Northern Jutland
14437	11086	AAR	15154	3829	23	Liseborg Høje II	LISEBORG HØJE II	9,37189	56,43934	settlement	plant remains		MB			POINT (9.37189 56.43934)	Northern Juland	Eastern Jutland	Northern Jutland
14438	11087	AAR	15155	3845	35	Liseborg Høje II	LISEBORG HØJE II	9,37189	56,43934	settlement			MB			POINT (9.37189 56.43934)	Northern Juland	Eastern Jutland	Northern Jutland
14463	376	K	1582	4150	100	Vester Nebel	VESTER NEBEL	9,40592	55,56631	burial	charcoal		Holocene2019	single grave	charcoal	POINT (9.40592 55.56631)	Northern Juland	Eastern Jutland	Northern Jutland
14464	10744	AAR	14820	3038	28	Sønder Mose	SØNDER MOSE	9,40666	56,42685	settlement			MB			POINT (9.40666 56.42685)	Northern Juland	Eastern Jutland	Northern Jutland
14465	8421	K	1932	4100	100	120214-117 V. Årup	ÅRUP	9,40976	56739	settlement	bone		Hübner_2005			POINT (9.40976 56.739)	Northern Juland	Eastern Jutland	Northern Jutland
14466	8423	K	1983	4160	100	120214-117 V. Årup	ÅRUP	9,40976	56739	settlement	bone		Hübner_2005			POINT (9.40976 56.739)	Northern Juland	Eastern Jutland	Northern Jutland
14467	8422	K	1982	4450	100	120214-117 V. Årup	ÅRUP	9,40976	56739	settlement	charcoal		Hübner_2005			POINT (9.40976 56.739)	Northern Juland	Eastern Jutland	Northern Jutland
14468	8419	K	1930	4290	100	120214-117 V. Årup	ÅRUP	9,40976	56739	settlement	shell		Hübner_2005			POINT (9.40976 56.739)	Northern Juland	Eastern Jutland	Northern Jutland
14469	8420	K	1931	4350	100	120214-117 V. Årup	ÅRUP	9,40976	56739	settlement	shell		Hübner_2005			POINT (9.40976 56.739)	Northern Juland	Eastern Jutland	Northern Jutland
14470	9539	AAR	21143	3571	28	120812‑147 VMÅ 2731 Sjødalhus 2012	SJØDALHUS 2012	9,41544	56,82011	settlement	plant remains		Sparrevohn_2019			POINT (9.41544 56.82011)	Northern Juland	Eastern Jutland	Northern Jutland
14471	10713	AAR	21143(A)	3735	35	Sjødalhus 2012	SJØDALHUS 2012	9,41544	56,82011	settlement	plant remains		MB			POINT (9.41544 56.82011)	Northern Juland	Eastern Jutland	Northern Jutland
14472	10714	AAR	21143(B)	3571	35	Sjødalhus 2012	SJØDALHUS 2012	9,41544	56,82011	settlement	plant remains		MB			POINT (9.41544 56.82011)	Northern Juland	Eastern Jutland	Northern Jutland
14473	9540	AAR	21144	3725	26	120812‑147 VMÅ 2731 Sjødalhus 2012	SJØDALHUS 2013	9,41544	56,82011	settlement	plant remains		Sparrevohn_2019			POINT (9.41544 56.82011)	Northern Juland	Eastern Jutland	Northern Jutland
14474	9541	AAR	21145	3598	29	120812‑147 VMÅ 2731 Sjødalhus 2012	SJØDALHUS 2014	9,41544	56,82011	settlement	plant remains		Sparrevohn_2019			POINT (9.41544 56.82011)	Northern Juland	Eastern Jutland	Northern Jutland
14475	9542	ARR	21146	3735	35	120812‑147 VMÅ 2731 Sjødalhus 2012	SJØDALHUS 2015	9,41544	56,82011	settlement	plant remains		Sparrevohn_2019			POINT (9.41544 56.82011)	Northern Juland	Eastern Jutland	Northern Jutland
14476	368	K	6861	4830	85	Stallerup Sø	STALLERUP SØ	9,41874	55,52336	settlement	charcoal		Holocene2019	settlement	charcoal	POINT (9.41874 55.52336)	Northern Juland	Eastern Jutland	Northern Jutland
14477	8605	AAR	16661	3615	26	130908‑89 VSM 09423 Bygdalgård	BYGDALGÅRD	9,42251	56,60662	settlement	plant remains		Sparrevohn_2019			POINT (9.422510000000001 56.60662)	Northern Juland	Eastern Jutland	Northern Jutland
14478	8817	K	1925	4000	100	130911-16 VSM C698 Grydhøj Skringstrup	GRYDHØJ SKRINGSTRUP	9,42965	56,57796	burial	charcoal		Malmros_Tauber_1977			POINT (9.429650000000001 56.57796)	Northern Juland	Eastern Jutland	Northern Jutland
14479	10483	AAR	12594	3083	32	Lykkedalsmølle	LYKKEDALSMØLLE	9,44009	56,50384	settlement			MB			POINT (9.44009 56.50384)	Northern Juland	Eastern Jutland	Northern Jutland
14480	9551	AAR	14807	3294	24	130303‑118 SIM 39/2009 Skærskovgård VII	SKÆRSKOVGÅRD VII	9,44416	56,1471	settlement			Sparrevohn_2019			POINT (9.44416 56.1471)	Northern Juland	Eastern Jutland	Northern Jutland
14481	9552	AAR	14809	3069	23	130303‑118 SIM 39/2009 Skærskovgård VII	SKÆRSKOVGÅRD VII	9,44416	56,1471	settlement			Sparrevohn_2019			POINT (9.44416 56.1471)	Northern Juland	Eastern Jutland	Northern Jutland
14482	9553	AAR	14813	3929	26	130303‑118 SIM 39/2009 Skærskovgård VII	SKÆRSKOVGÅRD VII	9,44416	56,1471	settlement			Sparrevohn_2019			POINT (9.44416 56.1471)	Northern Juland	Eastern Jutland	Northern Jutland
14483	9554	AAR	14814	3912	26	130303‑118 SIM 39/2009 Skærskovgård VII	SKÆRSKOVGÅRD VII	9,44416	56,1471	settlement			Sparrevohn_2019			POINT (9.44416 56.1471)	Northern Juland	Eastern Jutland	Northern Jutland
14484	9555	AAR	14815	3447	26	130303‑118 SIM 39/2009 Skærskovgård VII	SKÆRSKOVGÅRD VII	9,44416	56,1471	settlement			Sparrevohn_2019			POINT (9.44416 56.1471)	Northern Juland	Eastern Jutland	Northern Jutland
14485	9556	AAR	14816	3458	26	130303‑118 SIM 39/2009 Skærskovgård VII	SKÆRSKOVGÅRD VII	9,44416	56,1471	settlement			Sparrevohn_2019			POINT (9.44416 56.1471)	Northern Juland	Eastern Jutland	Northern Jutland
14486	9532	AAR	14563	3817	43	130303‑209 SIM 10/2009	SIM 10/2009	9,44499	56,14789	settlement			Sparrevohn_2019			POINT (9.444990000000001 56.14789)	Northern Juland	Eastern Jutland	Northern Jutland
14487	9533	AAR	14564	3871	31	130303‑209 SIM 10/2009	SIM 10/2009	9,44499	56,14789	settlement			Sparrevohn_2019			POINT (9.444990000000001 56.14789)	Northern Juland	Eastern Jutland	Northern Jutland
14488	9548	AAR	14245	3108	43	130303‑119 SIM 8/2009 Skærskovgård III	SKÆRSKOVGÅRD III	9,4461	56,14769	settlement			Sparrevohn_2019			POINT (9.446099999999999 56.14769)	Northern Juland	Eastern Jutland	Northern Jutland
14489	9549	AAR	14565	3850	31	130303‑119 SIM 8/2009 Skærskovgård III	SKÆRSKOVGÅRD III	9,4461	56,14769	settlement			Sparrevohn_2019			POINT (9.446099999999999 56.14769)	Northern Juland	Eastern Jutland	Northern Jutland
14490	9550	AAR	14566	3966	45	130303‑119 SIM 8/2009 Skærskovgård III	SKÆRSKOVGÅRD III	9,4461	56,14769	settlement			Sparrevohn_2019			POINT (9.446099999999999 56.14769)	Northern Juland	Eastern Jutland	Northern Jutland
14491	9959	K	3627	4030	85	120812-49 Vesthimmerlands Flyveplads	VESTHIMMERLANDS FLYVEPLADS	9,44619	56,85852	burial	charcoal		Hübner_2005			POINT (9.44619 56.85852)	Northern Juland	Eastern Jutland	Northern Jutland
14492	9960	K	3628	4010	85	120812-49 Vesthimmerlands Flyveplads	VESTHIMMERLANDS FLYVEPLADS	9,44619	56,85852	burial	charcoal		Hübner_2005			POINT (9.44619 56.85852)	Northern Juland	Eastern Jutland	Northern Jutland
14493	11189	AAR	14808	3102	23	Skærskovgård VII (B)	SKÆRSKOVGÅRD VII (B)	9,44982	56,14629	settlement			MB			POINT (9.449820000000001 56.14629)	Northern Juland	Eastern Jutland	Northern Jutland
14494	11190	AAR	14810	3110	24	Skærskovgård VII (B)	SKÆRSKOVGÅRD VII (B)	9,44982	56,14629	settlement			MB			POINT (9.449820000000001 56.14629)	Northern Juland	Eastern Jutland	Northern Jutland
14495	11188	AAR	14817	3164	31	Skærskovgård VII (B)	SKÆRSKOVGÅRD VII (B)	9,44982	56,14629	settlement			MB			POINT (9.449820000000001 56.14629)	Northern Juland	Eastern Jutland	Northern Jutland
14496	11187	AAR	14818	3125	44	Skærskovgård VII (B)	SKÆRSKOVGÅRD VII (B)	9,44982	56,14629	settlement			MB			POINT (9.449820000000001 56.14629)	Northern Juland	Eastern Jutland	Northern Jutland
14497	14715	UA	441	4825	140	Storgård IV	STORGÅRD IV	9,45114	56,67261	burial	charcoal		MB			POINT (9.451140000000001 56.67261)	Northern Juland	Eastern Jutland	Northern Jutland
14498	14713	UA	442	4710	115	Storgård IV	STORGÅRD IV	9,45114	56,67261	burial	charcoal		MB			POINT (9.451140000000001 56.67261)	Northern Juland	Eastern Jutland	Northern Jutland
14499	14714	UA	443	4790	115	Storgård IV	STORGÅRD IV	9,45114	56,67261	burial	charcoal		MB			POINT (9.451140000000001 56.67261)	Northern Juland	Eastern Jutland	Northern Jutland
14500	9983	AAR	21110	3572	25	130917-208 VMÅ 2751	VMÅ 2751	9,45363	56,73021	settlement	charcoal		Sparrevohn_2019			POINT (9.45363 56.73021)	Northern Juland	Eastern Jutland	Northern Jutland
14501	10868	AAR	21112	3578	25	Ålykke 2012, 1	ÅLYKKE 2012, 1	9,45363	56,73021	settlement	plant remains		MB			POINT (9.45363 56.73021)	Northern Juland	Eastern Jutland	Northern Jutland
14502	9984	AAR	21111	3578	25	130917-208 VMÅ 2751	VMÅ 2751	9,45363	56,73021	settlement	plant remains		Sparrevohn_2019			POINT (9.45363 56.73021)	Northern Juland	Eastern Jutland	Northern Jutland
14503	9094	K	5754	3420	70	100707-19 NM 4186/82 Kokkedalsmark	KOKKEDALSMARK	9,46285	57,06012	settlement	charcoal		Vandkilde_1996			POINT (9.46285 57.06012)	Northern Juland	Eastern Jutland	Northern Jutland
14504	9095	K	5755	3390	80	100707-19 NM 4186/82 Kokkedalsmark	KOKKEDALSMARK	9,46285	57,06012	settlement	charcoal		Vandkilde_1996			POINT (9.46285 57.06012)	Northern Juland	Eastern Jutland	Northern Jutland
14505	9096	K	5756	3360	80	100707-19 NM 4186/82 Kokkedalsmark	KOKKEDALSMARK	9,46285	57,06012	settlement	shell		Vandkilde_1996			POINT (9.46285 57.06012)	Northern Juland	Eastern Jutland	Northern Jutland
14506	9693	AAR	11214	4539	42	120702‑118 VMÅ 2533 Tinggaard 2	TINGGAARD 2	9,46513	56,86773	settlement	charcoal		Sparrevohn_2019			POINT (9.46513 56.86773)	Northern Juland	Eastern Jutland	Northern Jutland
14507	9691	AAR	16498	3663	30	120702‑67 VMÅ 2659 Tingård 2011	TINGÅRD 2011	9,46672	56,86603	settlement	plant remains		Sparrevohn_2019			POINT (9.46672 56.86603)	Northern Juland	Eastern Jutland	Northern Jutland
14508	9692	AAR	16499	3668	27	120702‑67 VMÅ 2659 Tingård 2011	TINGÅRD 2011	9,46672	56,86603	settlement	plant remains		Sparrevohn_2019			POINT (9.46672 56.86603)	Northern Juland	Eastern Jutland	Northern Jutland
14509	10779	AAR	12804	3034	27	Teglværksvej 31	TEGLVÆRKSVEJ 31	9,47075	56,67869	settlement	plant remains		MB			POINT (9.470750000000001 56.67869)	Northern Juland	Eastern Jutland	Northern Jutland
14519	8476	AAR	23001	3543	28	130914‑95 VSM 09898 Bjerregrav Enge Nord	BJERREGRAV ENGE NORD	9,48448	56,58	settlement	plant remains		Sparrevohn_2019			POINT (9.48448 56.58)	Northern Juland	Eastern Jutland	Northern Jutland
14520	8477	AAR	23002	3529	31	130914‑95 VSM 09898 Bjerregrav Enge Nord	BJERREGRAV ENGE NORD	9,48448	56,58	settlement	plant remains		Sparrevohn_2019			POINT (9.48448 56.58)	Northern Juland	Eastern Jutland	Northern Jutland
14521	10168	AAR	14520(A)	2466	22	Duehøj Syd	DUEHØJ SYD	9,48461	56,49199	settlement			MB			POINT (9.48461 56.49199)	Northern Juland	Eastern Jutland	Northern Jutland
14522	10169	AAR	14520(B)	2496	25	Duehøj Syd	DUEHØJ SYD	9,48461	56,49199	settlement			MB			POINT (9.48461 56.49199)	Northern Juland	Eastern Jutland	Northern Jutland
14523	12226	K	3795	2600	75	Skovsgård; site: Fragtrup	SKOVSGÅRD; SITE: FRAGTRUP	9,48482	57,08677	settlement	charcoal		MB			POINT (9.484819999999999 57.08677)	Northern Juland	Eastern Jutland	Northern Jutland
14524	12227	K	3796	2540	70	Skovsgård; site: Fragtrup	SKOVSGÅRD; SITE: FRAGTRUP	9,48482	57,08677	settlement	charcoal		MB			POINT (9.484819999999999 57.08677)	Northern Juland	Eastern Jutland	Northern Jutland
14525	12228	K	3797	2560	95	Skovsgård; site: Fragtrup	SKOVSGÅRD; SITE: FRAGTRUP	9,48482	57,08677	settlement	charcoal		MB			POINT (9.484819999999999 57.08677)	Northern Juland	Eastern Jutland	Northern Jutland
14526	12229	K	3798	2650	80	Skovsgård; site: Fragtrup	SKOVSGÅRD; SITE: FRAGTRUP	9,48482	57,08677	settlement	charcoal		MB			POINT (9.484819999999999 57.08677)	Northern Juland	Eastern Jutland	Northern Jutland
14527	12230	K	3800	2450	75	Skovsgård; site: Fragtrup	SKOVSGÅRD; SITE: FRAGTRUP	9,48482	57,08677	settlement	charcoal		MB			POINT (9.484819999999999 57.08677)	Northern Juland	Eastern Jutland	Northern Jutland
14528	12231	K	3801	2570	70	Skovsgård; site: Fragtrup	SKOVSGÅRD; SITE: FRAGTRUP	9,48482	57,08677	settlement	charcoal		MB			POINT (9.484819999999999 57.08677)	Northern Juland	Eastern Jutland	Northern Jutland
14529	12232	K	3802	2420	75	Skovsgård; site: Fragtrup	SKOVSGÅRD; SITE: FRAGTRUP	9,48482	57,08677	settlement	charcoal		MB			POINT (9.484819999999999 57.08677)	Northern Juland	Eastern Jutland	Northern Jutland
14530	9641	AAR	26261	3768	25	120814-173 VMÅ 2863 Stenildgård	STENILDGÅRD	9,48725	56,79132	burial	bone		Nielsen_et_al_2020			POINT (9.48725 56.79132)	Northern Juland	Eastern Jutland	Northern Jutland
14531	9642	AAR	26262	3736	25	120814-173 VMÅ 2863 Stenildgård	STENILDGÅRD	9,48725	56,79132	burial	bone		Nielsen_et_al_2020			POINT (9.48725 56.79132)	Northern Juland	Eastern Jutland	Northern Jutland
14532	8401	AAR	9774	3865	44	120814‑297 VMÅ 2405 Aars Golfbane	AARS GOLFBANE	9,49221	56,81989	settlement	plant remains		Sparrevohn_2019			POINT (9.49221 56.81989)	Northern Juland	Eastern Jutland	Northern Jutland
14533	9355	AAR	23135	3572	27	130809‑65 VSM 09893 Nordmandshede	NORDMANDSHEDE	9,49226	56,56114	settlement	plant remains		Sparrevohn_2019			POINT (9.49226 56.56114)	Northern Juland	Eastern Jutland	Northern Jutland
14534	9356	AAR	23136	3384	28	130809‑65 VSM 09893 Nordmandshede	NORDMANDSHEDE	9,49226	56,56114	settlement	plant remains		Sparrevohn_2019			POINT (9.49226 56.56114)	Northern Juland	Eastern Jutland	Northern Jutland
14536	10417	AAR	14516	2705	24	Langemosegård	LANGEMOSEGÅRD	9,50319	56,6261	settlement			MB			POINT (9.50319 56.6261)	Northern Juland	Eastern Jutland	Northern Jutland
14537	10416	AAR	14517	2124	24	Langemosegård	LANGEMOSEGÅRD	9,50319	56,6261	settlement			MB			POINT (9.50319 56.6261)	Northern Juland	Eastern Jutland	Northern Jutland
14538	10418	AAR	15457	2705	23	Langemosegård	LANGEMOSEGÅRD	9,50319	56,6261	settlement			MB			POINT (9.50319 56.6261)	Northern Juland	Eastern Jutland	Northern Jutland
14539	12173	K	2254(B)	4980	100	Rustrup	RUSTRUP	9,50416	56,11049	burial	charcoal		MB			POINT (9.504160000000001 56.11049)	Northern Juland	Eastern Jutland	Northern Jutland
14540	12175	K	2253	4910	100	Rustrup I	RUSTRUP	9,50416	56,11049	burial	charcoal		MB			POINT (9.504160000000001 56.11049)	Northern Juland	Eastern Jutland	Northern Jutland
14541	12176	K	2254(C)	4970	100	Rustrup I	RUSTRUP	9,50416	56,11049	burial	charcoal		MB			POINT (9.504160000000001 56.11049)	Northern Juland	Eastern Jutland	Northern Jutland
14542	12177	K	2255	4920	100	Rustrup II	RUSTRUP	9,50416	56,11049	burial	charcoal		MB			POINT (9.504160000000001 56.11049)	Northern Juland	Eastern Jutland	Northern Jutland
14543	12174	K	2254(A)	4960	100	Rustrup	RUSTRUP	9,50416	56,11049	burial			MB			POINT (9.504160000000001 56.11049)	Northern Juland	Eastern Jutland	Northern Jutland
14544	9091	K	3625	4000	85	120814-81 VHM 11 Kjeldgård høj 4	KJELDGÅRD HØJ 4	9,50416	56,81092	burial	charcoal		Vandkilde_1996			POINT (9.504160000000001 56.81092)	Northern Juland	Eastern Jutland	Northern Jutland
14545	9092	K	3626	4100	85	120814-81 VHM 11 Kjeldgård høj 4	KJELDGÅRD HØJ 4	9,50416	56,81092	burial	charcoal		Vandkilde_1996			POINT (9.504160000000001 56.81092)	Northern Juland	Eastern Jutland	Northern Jutland
14546	10540	AAR	28667	2962	23	Neder Kokholm	NEDER KOKHOLM	9,50506	56,46992	settlement			MB			POINT (9.50506 56.46992)	Northern Juland	Eastern Jutland	Northern Jutland
14547	10539	AAR	28668	2941	22	Neder Kokholm	NEDER KOKHOLM	9,50506	56,46992	settlement			MB			POINT (9.50506 56.46992)	Northern Juland	Eastern Jutland	Northern Jutland
14548	10541	AAR	28669	2968	26	Neder Kokholm	NEDER KOKHOLM	9,50506	56,46992	settlement			MB			POINT (9.50506 56.46992)	Northern Juland	Eastern Jutland	Northern Jutland
14549	10543	AAR	28670	3012	26	Neder Kokholm	NEDER KOKHOLM	9,50506	56,46992	settlement			MB			POINT (9.50506 56.46992)	Northern Juland	Eastern Jutland	Northern Jutland
14550	10538	AAR	28671	2908	23	Neder Kokholm	NEDER KOKHOLM	9,50506	56,46992	settlement			MB			POINT (9.50506 56.46992)	Northern Juland	Eastern Jutland	Northern Jutland
14551	10542	AAR	28672	2999	26	Neder Kokholm	NEDER KOKHOLM	9,50506	56,46992	settlement			MB			POINT (9.50506 56.46992)	Northern Juland	Eastern Jutland	Northern Jutland
14552	9343	AAR	22843	3791	26	170201‑22 MKH 1774‑75 Møsvrå høje	MØSVRÅ HØJE	9,51033	55,56294	settlement	plant remains		Sparrevohn_2019			POINT (9.51033 55.56294)	Northern Juland	Eastern Jutland	Northern Jutland
14553	9344	AAR	22844	3771	26	170201‑22 MKH 1774‑75 Møsvrå høje	MØSVRÅ HØJE	9,51033	55,56294	settlement	plant remains		Sparrevohn_2019			POINT (9.51033 55.56294)	Northern Juland	Eastern Jutland	Northern Jutland
14554	9345	AAR	22845	3788	25	170201‑22 MKH 1774‑75 Møsvrå høje	MØSVRÅ HØJE	9,51033	55,56294	settlement	plant remains		Sparrevohn_2019			POINT (9.51033 55.56294)	Northern Juland	Eastern Jutland	Northern Jutland
14555	9346	AAR	22846	3839	28	170201‑22 MKH 1774‑75 Møsvrå høje	MØSVRÅ HØJE	9,51033	55,56294	settlement	plant remains		Sparrevohn_2019			POINT (9.51033 55.56294)	Northern Juland	Eastern Jutland	Northern Jutland
14556	359	K	6747	3750	55	Højvang	HØJVANG	9,5127	55,50157	burial	charcoal		Holocene2019	Grave	charcoal	POINT (9.512700000000001 55.50157)	Northern Juland	Eastern Jutland	Northern Jutland
14557	9668	AAR	21976	3675	25	120814‑379 VMÅ 2646 Svenstrup Gårde	SVENSTRUP GÅRDE	9,51549	56,83202	settlement	charcoal		Sparrevohn_2019			POINT (9.51549 56.83202)	Northern Juland	Eastern Jutland	Northern Jutland
14558	9669	AAR	21978	3610	25	120814‑379 VMÅ 2646 Svenstrup Gårde	SVENSTRUP GÅRDE	9,51549	56,83202	settlement	charcoal		Sparrevohn_2019			POINT (9.51549 56.83202)	Northern Juland	Eastern Jutland	Northern Jutland
14559	9667	AAR	21975	3604	25	120814‑379 VMÅ 2646 Svenstrup Gårde	SVENSTRUP GÅRDE	9,51549	56,83202	settlement	plant remains		Sparrevohn_2019			POINT (9.51549 56.83202)	Northern Juland	Eastern Jutland	Northern Jutland
14560	9697	K	4712	3820	60	120814-403 VMÅ 228 Tofteparken	TOFTEPARKEN	9,51717	56,79472	settlement	charcoal		Vandkilde_1996			POINT (9.51717 56.79472)	Northern Juland	Eastern Jutland	Northern Jutland
14561	9698	K	4713	3770	80	120814-403 VMÅ 228 Tofteparken	TOFTEPARKEN	9,51717	56,79472	settlement	charcoal		Vandkilde_1996			POINT (9.51717 56.79472)	Northern Juland	Eastern Jutland	Northern Jutland
14562	12321	K	4712(B)	3800	55	Tofteparken	TOFTEPARKEN	9,51717	56,79472	settlement	charcoal		MB			POINT (9.51717 56.79472)	Northern Juland	Eastern Jutland	Northern Jutland
14563	9666	AAR	14040	3582	30	120814‑343 VMÅ 2608 Svenstrup 13	SVENSTRUP 13	9,51753	56,83109	settlement	plant remains		Sparrevohn_2019			POINT (9.517530000000001 56.83109)	Northern Juland	Eastern Jutland	Northern Jutland
14564	11655	K	1660	6420	130	Brovst	BROVST	9,5225	57,0975	settlement	charcoal		MB			POINT (9.522500000000001 57.0975)	Northern Juland	Eastern Jutland	Northern Jutland
14565	11654	K	1661	6680	150	Brovst	BROVST	9,5225	57,0975	settlement	charcoal		MB			POINT (9.522500000000001 57.0975)	Northern Juland	Eastern Jutland	Northern Jutland
14566	21008	K	1613	5610	100	Brovst	BROVST	9,5225	57,0975	settlement	shell	0	calpal			POINT (9.522500000000001 57.0975)	Northern Juland	Eastern Jutland	Northern Jutland
14567	21009	K	1614	6590	130	Brovst	BROVST	9,5225	57,0975	settlement	shell	0	calpal			POINT (9.522500000000001 57.0975)	Northern Juland	Eastern Jutland	Northern Jutland
14568	21012	K	1855	5410	100	Brovst	BROVST	9,5225	57,0975	settlement	shell	0	calpal			POINT (9.522500000000001 57.0975)	Northern Juland	Eastern Jutland	Northern Jutland
14569	21013	K	1856	5500	100	Brovst	BROVST	9,5225	57,0975	settlement	shell	0	calpal			POINT (9.522500000000001 57.0975)	Northern Juland	Eastern Jutland	Northern Jutland
14570	21014	K	1857	5450	110	Brovst	BROVST	9,5225	57,0975	settlement	shell	0	calpal			POINT (9.522500000000001 57.0975)	Northern Juland	Eastern Jutland	Northern Jutland
14571	21015	K	1858	6450	120	Brovst	BROVST	9,5225	57,0975	settlement	shell	0	calpal			POINT (9.522500000000001 57.0975)	Northern Juland	Eastern Jutland	Northern Jutland
14572	21016	K	1859	5490	110	Brovst	BROVST	9,5225	57,0975	settlement	shell	0	calpal			POINT (9.522500000000001 57.0975)	Northern Juland	Eastern Jutland	Northern Jutland
14573	21017	K	1860	6560	120	Brovst	BROVST	9,5225	57,0975	settlement	shell	0	calpal			POINT (9.522500000000001 57.0975)	Northern Juland	Eastern Jutland	Northern Jutland
14574	21018	K	1861	5410	110	Brovst	BROVST	9,5225	57,0975	settlement	shell	0	calpal			POINT (9.522500000000001 57.0975)	Northern Juland	Eastern Jutland	Northern Jutland
14575	21019	K	1862	6160	110	Brovst	BROVST	9,5225	57,0975	settlement	shell	0	calpal			POINT (9.522500000000001 57.0975)	Northern Juland	Eastern Jutland	Northern Jutland
14576	21020	K	1863	5400	110	Brovst	BROVST	9,5225	57,0975	settlement	shell	0	calpal			POINT (9.522500000000001 57.0975)	Northern Juland	Eastern Jutland	Northern Jutland
14577	21021	K	1864	5420	100	Brovst	BROVST	9,5225	57,0975	settlement	shell	0	calpal			POINT (9.522500000000001 57.0975)	Northern Juland	Eastern Jutland	Northern Jutland
14578	21022	K	1613a	5550	120	Brovst	BROVST	9,5225	57,0975	settlement	shell	0	calpal			POINT (9.522500000000001 57.0975)	Northern Juland	Eastern Jutland	Northern Jutland
14579	21023	K	1613b	5680	120	Brovst	BROVST	9,5225	57,0975	settlement	shell	0	calpal			POINT (9.522500000000001 57.0975)	Northern Juland	Eastern Jutland	Northern Jutland
14596	11636	K	5537	4525	90	Borremose	BORREMOSE	9,53	56,8		bone		MB			POINT (9.529999999999999 56.8)	Northern Juland	Eastern Jutland	Northern Jutland
14603	9580	AAR	15434	3498	22	170811‑65 HOM 2612 Skjelborg	SKJELBORG	9,54677	55,8191	settlement	charcoal		Sparrevohn_2019			POINT (9.54677 55.8191)	Northern Juland	Eastern Jutland	Northern Jutland
14604	9581	AAR	15436	3560	24	170811‑65 HOM 2612 Skjelborg	SKJELBORG	9,54677	55,8191	settlement	charcoal		Sparrevohn_2019			POINT (9.54677 55.8191)	Northern Juland	Eastern Jutland	Northern Jutland
14605	9582	AAR	15438	3475	24	170811‑65 HOM 2612 Skjelborg	SKJELBORG	9,54677	55,8191	settlement	charcoal		Sparrevohn_2019			POINT (9.54677 55.8191)	Northern Juland	Eastern Jutland	Northern Jutland
14606	9583	AAR	15439	3818	22	170811‑65 HOM 2612 Skjelborg	SKJELBORG	9,54677	55,8191	settlement	charcoal		Sparrevohn_2019			POINT (9.54677 55.8191)	Northern Juland	Eastern Jutland	Northern Jutland
14607	9584	AAR	15440	3865	40	170811‑65 HOM 2612 Skjelborg	SKJELBORG	9,54677	55,8191	settlement	charcoal		Sparrevohn_2019			POINT (9.54677 55.8191)	Northern Juland	Eastern Jutland	Northern Jutland
14608	9585	AAR	18141	3514	27	170811‑65 HOM 2612 Skjelborg	SKJELBORG	9,54677	55,8191	settlement	charcoal		Sparrevohn_2019			POINT (9.54677 55.8191)	Northern Juland	Eastern Jutland	Northern Jutland
14609	9586	AAR	18148	3789	26	170811‑65 HOM 2612 Skjelborg	SKJELBORG	9,54677	55,8191	settlement	charcoal		Sparrevohn_2019			POINT (9.54677 55.8191)	Northern Juland	Eastern Jutland	Northern Jutland
14610	8821	K	6791	3950	65	120803-65 Halmandsbro II	HALMANDSBRO II	9,54762	56,88217	burial	charcoal		Hübner_2005			POINT (9.54762 56.88217)	Northern Juland	Eastern Jutland	Northern Jutland
14612	13	AAR	9473	3425	75	Drejens Boligby	DREJENS BOLIGBY	9,55063	55506	settlement	charcoal		Holocene2019	settlement	charcoal	POINT (9.55063 55.506)	Northern Juland	Eastern Jutland	Northern Jutland
14613	14	AAR	9474	3140	39	Drejens Boligby	DREJENS BOLIGBY	9,55063	55506	settlement	charcoal		Holocene2019	settlement	charcoal	POINT (9.55063 55.506)	Northern Juland	Eastern Jutland	Northern Jutland
14614	15	AAR	9475	3257	49	Drejens Boligby	DREJENS BOLIGBY	9,55063	55506	settlement	charcoal		Holocene2019	settlement	charcoal	POINT (9.55063 55.506)	Northern Juland	Eastern Jutland	Northern Jutland
14615	16	AAR	9476	3149	50	Drejens Boligby	DREJENS BOLIGBY	9,55063	55506	settlement	charcoal		Holocene2019	settlement	charcoal	POINT (9.55063 55.506)	Northern Juland	Eastern Jutland	Northern Jutland
14616	17	AAR	9478	3141	43	Drejens Boligby	DREJENS BOLIGBY	9,55063	55506	settlement	charcoal		Holocene2019	settlement	charcoal	POINT (9.55063 55.506)	Northern Juland	Eastern Jutland	Northern Jutland
14617	18	AAR	9479	3131	46	Drejens Boligby	DREJENS BOLIGBY	9,55063	55506	settlement	charcoal		Holocene2019	settlement	charcoal	POINT (9.55063 55.506)	Northern Juland	Eastern Jutland	Northern Jutland
14618	19	AAR	9481	3315	44	Drejens Boligby	DREJENS BOLIGBY	9,55063	55506	settlement	charcoal		Holocene2019	settlement	charcoal	POINT (9.55063 55.506)	Northern Juland	Eastern Jutland	Northern Jutland
14619	20	AAR	9482	3250	42	Drejens Boligby	DREJENS BOLIGBY	9,55063	55506	settlement	charcoal		Holocene2019	settlement	charcoal	POINT (9.55063 55.506)	Northern Juland	Eastern Jutland	Northern Jutland
14620	21	AAR	9484	3310	42	Drejens Boligby	DREJENS BOLIGBY	9,55063	55506	settlement	charcoal		Holocene2019	settlement	charcoal	POINT (9.55063 55.506)	Northern Juland	Eastern Jutland	Northern Jutland
14621	22	AAR	9477	3060	48	Drejens Boligby	DREJENS BOLIGBY	9,55063	55506	settlement	plant remains		Holocene2019	settlement	grain	POINT (9.55063 55.506)	Northern Juland	Eastern Jutland	Northern Jutland
14622	23	AAR	9480	3181	43	Drejens Boligby	DREJENS BOLIGBY	9,55063	55506	settlement	plant remains		Holocene2019	settlement	nutshell	POINT (9.55063 55.506)	Northern Juland	Eastern Jutland	Northern Jutland
14623	24	AAR	9483	3185	70	Drejens Boligby	DREJENS BOLIGBY	9,55063	55506	settlement	plant remains		Holocene2019	settlement	nutshell	POINT (9.55063 55.506)	Northern Juland	Eastern Jutland	Northern Jutland
14624	10160	AAR	10314	2356	44	Drejns Boligby	DREJENS BOLIGBY	9,55063	55506	settlement	plant remains		MB			POINT (9.55063 55.506)	Northern Juland	Eastern Jutland	Northern Jutland
14625	10161	AAR	10315	2445	41	Drejns Boligby	DREJENS BOLIGBY	9,55063	55506	settlement	plant remains		MB			POINT (9.55063 55.506)	Northern Juland	Eastern Jutland	Northern Jutland
14626	10162	AAR	10316	2413	41	Drejns Boligby	DREJENS BOLIGBY	9,55063	55506	settlement	plant remains		MB			POINT (9.55063 55.506)	Northern Juland	Eastern Jutland	Northern Jutland
14627	9142	AAR	15441	3627	23	170811‑66 HOM 2613 Låge Mark	LÅGE MARK	9,55149	55,81504	settlement	charcoal		Sparrevohn et al 2019			POINT (9.551489999999999 55.81504)	Northern Juland	Eastern Jutland	Northern Jutland
14628	9143	AAR	15442	3633	25	170811‑66 HOM 2613 Låge Mark	LÅGE MARK	9,55149	55,81504	settlement	charcoal		Sparrevohn et al 2019			POINT (9.551489999999999 55.81504)	Northern Juland	Eastern Jutland	Northern Jutland
14629	10073	AAR	13974	3008	28	Alhøj	ALHØJ	9,55369	56,68228	burial	bone		MB			POINT (9.55369 56.68228)	Northern Juland	Eastern Jutland	Northern Jutland
14630	12365	K	1020	3430	100	Ulstrupgårds mark	ULSTRUPGÅRDS MARK	9,57602	55,67188	burial	charcoal		MB			POINT (9.57602 55.67188)	Northern Juland	Eastern Jutland	Northern Jutland
14631	10273	AAR	4554	8680	40	Hedegård	HEDEGÅRD	9,57666	56,89088	settlement	bone		MB			POINT (9.57666 56.89088)	Northern Juland	Eastern Jutland	Northern Jutland
14637	11716	K	1601	4540	110	Foulum	FOULUM	9,58358	56,49688	settlement	charcoal		MB			POINT (9.58358 56.49688)	Northern Juland	Eastern Jutland	Northern Jutland
14638	11713	K	1602(A)	4500	110	Foulum	FOULUM	9,58358	56,49688	burial	charcoal		MB			POINT (9.58358 56.49688)	Northern Juland	Eastern Jutland	Northern Jutland
14639	11714	K	1602(B)	4560	110	Foulum	FOULUM	9,58358	56,49688	settlement	charcoal		MB			POINT (9.58358 56.49688)	Northern Juland	Eastern Jutland	Northern Jutland
14640	11715	K	1602(C)	4530	100	Foulum	FOULUM	9,58358	56,49688	burial	charcoal		MB			POINT (9.58358 56.49688)	Northern Juland	Eastern Jutland	Northern Jutland
14641	9511	AAR	16500	3457	29	120814‑385 VMÅ 2665 Roldvej	ROLDVEJ	9,58539	56,80721	settlement	plant remains		Sparrevohn_2019			POINT (9.58539 56.80721)	Northern Juland	Eastern Jutland	Northern Jutland
14642	9512	AAR	16501	3426	27	120814‑385 VMÅ 2665 Roldvej	ROLDVEJ	9,58539	56,80721	settlement	plant remains		Sparrevohn_2019			POINT (9.58539 56.80721)	Northern Juland	Eastern Jutland	Northern Jutland
14650	10245	AAR	14514	2960	20	Formyre SØ	FORMYRE SØ	9,59906	56,49707	settlement			MB			POINT (9.59906 56.49707)	Northern Juland	Eastern Jutland	Northern Jutland
14651	10246	AAR	14515	2961	23	Formyre SØ	FORMYRE SØ	9,59906	56,49707	settlement			MB			POINT (9.59906 56.49707)	Northern Juland	Eastern Jutland	Northern Jutland
14658	10919	AAR	26555	2697	47	Gødvad Nord	GØDVAD NORD	9,61662	56,19973	settlement			MB			POINT (9.616619999999999 56.19973)	Northern Juland	Eastern Jutland	Northern Jutland
14659	10918	AAR	26556	2540	32	Gødvad Nord	GØDVAD NORD	9,61662	56,19973	settlement			MB			POINT (9.616619999999999 56.19973)	Northern Juland	Eastern Jutland	Northern Jutland
14660	10920	AAR	26557	2550	32	Gødvad Nord	GØDVAD NORD	9,61662	56,19973	settlement			MB			POINT (9.616619999999999 56.19973)	Northern Juland	Eastern Jutland	Northern Jutland
14661	10921	AAR	26558	2914	40	Gødvad Nord	GØDVAD NORD	9,61662	56,19973	settlement			MB			POINT (9.616619999999999 56.19973)	Northern Juland	Eastern Jutland	Northern Jutland
14662	10926	AAR	26559	3119	37	Gødvad Nord	GØDVAD NORD	9,61662	56,19973	settlement			MB			POINT (9.616619999999999 56.19973)	Northern Juland	Eastern Jutland	Northern Jutland
14663	10922	AAR	26561	2982	31	Gødvad Nord	GØDVAD NORD	9,61662	56,19973	settlement			MB			POINT (9.616619999999999 56.19973)	Northern Juland	Eastern Jutland	Northern Jutland
14664	10925	AAR	26562	3053	31	Gødvad Nord	GØDVAD NORD	9,61662	56,19973	settlement			MB			POINT (9.616619999999999 56.19973)	Northern Juland	Eastern Jutland	Northern Jutland
14665	10924	AAR	26563	2999	47	Gødvad Nord	GØDVAD NORD	9,61662	56,19973	settlement			MB			POINT (9.616619999999999 56.19973)	Northern Juland	Eastern Jutland	Northern Jutland
14666	10923	AAR	26564	2993	29	Gødvad Nord	GØDVAD NORD	9,61662	56,19973	settlement			MB			POINT (9.616619999999999 56.19973)	Northern Juland	Eastern Jutland	Northern Jutland
14667	10927	AAR	26565	3173	28	Gødvad Nord	GØDVAD NORD	9,61662	56,19973	settlement			MB			POINT (9.616619999999999 56.19973)	Northern Juland	Eastern Jutland	Northern Jutland
14691	12298	K	1373	3170	100	Stenmarken; site: Sb 65	STENMARKEN; SITE: SB 65	9,61684	57,24997	settlement	charcoal		MB			POINT (9.61684 57.24997)	Northern Juland	Eastern Jutland	Northern Jutland
14692	12299	K	1374	3070	100	Stenmarken; site: Sb 65	STENMARKEN; SITE: SB 65	9,61684	57,24997	settlement	charcoal		MB			POINT (9.61684 57.24997)	Northern Juland	Eastern Jutland	Northern Jutland
14693	12300	K	1375	3080	100	Stenmarken; site: Sb 65	STENMARKEN; SITE: SB 65	9,61684	57,24997	settlement	charcoal		MB			POINT (9.61684 57.24997)	Northern Juland	Eastern Jutland	Northern Jutland
14698	9632	AAR	10652	3583	47	160409‑60 HOM 1015 Sorgenfri	SORGENFRI	9,6262	55,97373	settlement	charcoal		Sparrevohn_2019			POINT (9.626200000000001 55.97373)	Northern Juland	Eastern Jutland	Northern Jutland
14754	9629	AAR	16745	3684	25	120512‑53 ÅHM 6157 Sønderup	SØNDERUP	9,64292	56,81133	settlement			Sparrevohn_2019			POINT (9.64292 56.81133)	Northern Juland	Eastern Jutland	Northern Jutland
14755	9630	AAR	16746	3637	26	120512‑53 ÅHM 6157 Sønderup	SØNDERUP	9,64292	56,81133	settlement			Sparrevohn_2019			POINT (9.64292 56.81133)	Northern Juland	Eastern Jutland	Northern Jutland
14756	9631	AAR	16747	3593	25	120512‑53 ÅHM 6157 Sønderup	SØNDERUP	9,64292	56,81133	settlement			Sparrevohn_2019			POINT (9.64292 56.81133)	Northern Juland	Eastern Jutland	Northern Jutland
14757	327	K	4551	5960	100	Børup Sande	BØRUP SANDE	9,64458	55,51161		wood		Holocene2019	n.a	wood	POINT (9.644579999999999 55.51161)	Northern Juland	Eastern Jutland	Northern Jutland
14758	11787	K	2394	4600	100	Hejring	HEJRING	9,64505	56,61429	burial	charcoal		MB			POINT (9.645049999999999 56.61429)	Northern Juland	Eastern Jutland	Northern Jutland
14759	11788	K	2395	4540	100	Hejring	HEJRING	9,64505	56,61429	burial	charcoal		MB			POINT (9.645049999999999 56.61429)	Northern Juland	Eastern Jutland	Northern Jutland
14760	11790	K	2396	4640	100	Hejring	HEJRING	9,64505	56,61429	settlement	charcoal		MB			POINT (9.645049999999999 56.61429)	Northern Juland	Eastern Jutland	Northern Jutland
14761	11789	K	2397	4630	100	Hejring	HEJRING	9,64505	56,61429	burial	charcoal		MB			POINT (9.645049999999999 56.61429)	Northern Juland	Eastern Jutland	Northern Jutland
14762	21769	K	239497	4605	100	Hejring	HEJRING	9,64505	56,61429	burial			radon			POINT (9.645049999999999 56.61429)	Northern Juland	Eastern Jutland	Northern Jutland
14763	8756	AAR	10351	3030	40	160406‑193 HOM 691 Gilbjerg	GILBJERG	9,64615	56,03415	settlement	charcoal		Sparrevohn et al 2019			POINT (9.64615 56.03415)	Northern Juland	Eastern Jutland	Northern Jutland
14764	8856	AAR	19238	3527	25	160105‑279 SIM 34/2011 Hårup Østergård	HÅRUP ØSTERGÅRD	9,6468	56,15036	settlement			Sparrevohn_2019			POINT (9.646800000000001 56.15036)	Northern Juland	Eastern Jutland	Northern Jutland
14765	8857	AAR	19239	3518	40	160105‑279 SIM 34/2011 Hårup Østergård	HÅRUP ØSTERGÅRD	9,6468	56,15036	settlement			Sparrevohn_2019			POINT (9.646800000000001 56.15036)	Northern Juland	Eastern Jutland	Northern Jutland
14766	8858	AAR	19240	3433	36	160105‑279 SIM 34/2011 Hårup Østergård	HÅRUP ØSTERGÅRD	9,6468	56,15036	settlement			Sparrevohn_2019			POINT (9.646800000000001 56.15036)	Northern Juland	Eastern Jutland	Northern Jutland
14769	11601	K	575	2580	100	Bjergagergård (Havrum)	BJERGAGERGÅRD (HAVRUM)	9,6534	55,8395	settlement	charcoal		MB			POINT (9.6534 55.8395)	Northern Juland	Eastern Jutland	Northern Jutland
14772	9253	AAR	13973	3637	36	160304‑134 HOM 2293 Lundgård Hvirring Nørremark	LUNDGÅRD HVIRRING NØRREMARK	9,65757	55,89974	settlement	plant remains		Sparrevohn_2019			POINT (9.65757 55.89974)	Northern Juland	Eastern Jutland	Northern Jutland
14773	10756	AAR	13560	3087	21	Stenshede	STENSHEDE	9,66509	56,39577	settlement			MB			POINT (9.665089999999999 56.39577)	Northern Juland	Eastern Jutland	Northern Jutland
14774	10743	AAR	5473	4590	40	Snibhøj	SNIBHØJ	9,66608	56,65292	burial	wood		MB			POINT (9.666079999999999 56.65292)	Northern Juland	Eastern Jutland	Northern Jutland
14796	10265	AAR	7031	3340	40	Gudenåvej	GUDENÅVEJ	9,6757	56,0144	settlement	charcoal		MB			POINT (9.675700000000001 56.0144)	Northern Juland	Eastern Jutland	Northern Jutland
14797	8923	AAR	17750	3776	45	120512‑65 ÅHM 6170 Hylkekær II	HYLKEKÆR II	9,67616	56,82637	settlement			Sparrevohn_2019			POINT (9.676159999999999 56.82637)	Northern Juland	Eastern Jutland	Northern Jutland
14798	8924	AAR	17751	3652	27	120512‑65 ÅHM 6170 Hylkekær II	HYLKEKÆR II	9,67616	56,82637	settlement			Sparrevohn_2019			POINT (9.676159999999999 56.82637)	Northern Juland	Eastern Jutland	Northern Jutland
14799	8925	AAR	17755	3590	27	120512‑65 ÅHM 6170 Hylkekær II	HYLKEKÆR II	9,67616	56,82637	settlement			Sparrevohn_2019			POINT (9.676159999999999 56.82637)	Northern Juland	Eastern Jutland	Northern Jutland
14800	11643	K	5544	2550	80	Braulstrup	BRAULSTRUP	9,67912	56,81463	burial	charcoal		MB			POINT (9.679119999999999 56.81463)	Northern Juland	Eastern Jutland	Northern Jutland
14801	11644	K	5545	2470	80	Braulstrup	BRAULSTRUP	9,67912	56,81463	burial	charcoal		MB			POINT (9.679119999999999 56.81463)	Northern Juland	Eastern Jutland	Northern Jutland
14802	9534	K	2116	4140	100	160105-138 Singelsbjerg	SINGELSBJERG	9,68194	56,17424	burial	charcoal		Hübner_2005			POINT (9.681940000000001 56.17424)	Northern Juland	Eastern Jutland	Northern Jutland
14836	9961	AAR	10352	3546	42	160406‑192 HOM 586 Vilholdtgård	VILHOLDTGÅRD	9,68467	56,01654	settlement	charcoal		Sparrevohn_2019			POINT (9.684670000000001 56.01654)	Northern Juland	Eastern Jutland	Northern Jutland
14837	12202	K	2117	8410	130	Singelsbjerg (Sb. 138)	SINGELSBJERG (SB. 138)	9,68544	56,1734	burial	charcoal		MB			POINT (9.68544 56.1734)	Northern Juland	Eastern Jutland	Northern Jutland
14838	8755	AAR	12160	3873	48	170404‑100 HOM 2273 Gesager	GESAGER	9,6869	55,78533	settlement	charcoal		Sparrevohn_2019			POINT (9.6869 55.78533)	Northern Juland	Eastern Jutland	Northern Jutland
14839	10822	AAR	20640	1567	25	Vestergård	VESTERGÅRD	9,68807	56,14728	settlement	plant remains		MB			POINT (9.68807 56.14728)	Northern Juland	Eastern Jutland	Northern Jutland
14840	10823	AAR	20641	1637	25	Vestergård	VESTERGÅRD	9,68807	56,14728	settlement	plant remains		MB			POINT (9.68807 56.14728)	Northern Juland	Eastern Jutland	Northern Jutland
14841	10820	AAR	20643	1492	25	Vestergård	VESTERGÅRD	9,68807	56,14728	settlement	plant remains		MB			POINT (9.68807 56.14728)	Northern Juland	Eastern Jutland	Northern Jutland
14842	10821	AAR	20644	1393	25	Vestergård	VESTERGÅRD	9,68807	56,14728	settlement	plant remains		MB			POINT (9.68807 56.14728)	Northern Juland	Eastern Jutland	Northern Jutland
14843	10824	AAR	20645	1494	25	Vestergård	VESTERGÅRD	9,68807	56,14728	settlement	plant remains		MB			POINT (9.68807 56.14728)	Northern Juland	Eastern Jutland	Northern Jutland
14844	10825	AAR	20642	1551	25	Vestergård	VESTERGÅRD	9,68807	56,14728	settlement			MB			POINT (9.68807 56.14728)	Northern Juland	Eastern Jutland	Northern Jutland
14845	8426	AAR	24521	3580	27	170404‑126 HOM 3150 Årupvej Hedensted	ÅRUPVEJ HEDENSTED	9,68836	55,77995	settlement			Sparrevohn_2019			POINT (9.688359999999999 55.77995)	Northern Juland	Eastern Jutland	Northern Jutland
14846	8427	AAR	24522	3654	31	170404‑126 HOM 3150 Årupvej Hedensted	ÅRUPVEJ HEDENSTED	9,68836	55,77995	settlement			Sparrevohn_2019			POINT (9.688359999999999 55.77995)	Northern Juland	Eastern Jutland	Northern Jutland
14847	8428	AAR	24524	3645	30	170404‑126 HOM 3150 Årupvej Hedensted	ÅRUPVEJ HEDENSTED	9,68836	55,77995	settlement			Sparrevohn_2019			POINT (9.688359999999999 55.77995)	Northern Juland	Eastern Jutland	Northern Jutland
14848	9239	K	5039	3730	60		LØSNING VEJLE COUNTY	9,6931	55,8078	burial	charcoal		Vandkilde_1996			POINT (9.693099999999999 55.8078)	Northern Juland	Eastern Jutland	Northern Jutland
14853	11696	K	4025	3420	80	Engvang IV	ENGVANG IV	9,70062	56,51512	settlement	charcoal		MB			POINT (9.700620000000001 56.51512)	Northern Juland	Eastern Jutland	Northern Jutland
14854	11057	AAR	31895	3044	33	Kvorning 13g	KVORNING 13G	9,70484	56,47387	settlement	charcoal		MB			POINT (9.704840000000001 56.47387)	Northern Juland	Eastern Jutland	Northern Jutland
14855	11058	AAR	31896	3151	24	Kvorning 13g	KVORNING 13G	9,70484	56,47387	settlement	charcoal		MB			POINT (9.704840000000001 56.47387)	Northern Juland	Eastern Jutland	Northern Jutland
14856	11055	AAR	31898	2978	23	Kvorning 13g	KVORNING 13G	9,70484	56,47387	settlement	charcoal		MB			POINT (9.704840000000001 56.47387)	Northern Juland	Eastern Jutland	Northern Jutland
14857	11054	AAR	31899	2746	24	Kvorning 13g	KVORNING 13G	9,70484	56,47387	settlement	charcoal		MB			POINT (9.704840000000001 56.47387)	Northern Juland	Eastern Jutland	Northern Jutland
14858	11059	AAR	31900	2778	33	Kvorning 13g	KVORNING 13G	9,70484	56,47387	settlement	charcoal		MB			POINT (9.704840000000001 56.47387)	Northern Juland	Eastern Jutland	Northern Jutland
14859	11056	AAR	31901	3929	31	Kvorning 13g	KVORNING 13G	9,70484	56,47387	settlement	charcoal		MB			POINT (9.704840000000001 56.47387)	Northern Juland	Eastern Jutland	Northern Jutland
14860	11060	AAR	31892	3136	23	Kvorning 13g	KVORNING 13G	9,70484	56,47387	settlement	plant remains		MB			POINT (9.704840000000001 56.47387)	Northern Juland	Eastern Jutland	Northern Jutland
14861	11061	AAR	31893	3050	22	Kvorning 13g	KVORNING 13G	9,70484	56,47387	settlement	plant remains		MB			POINT (9.704840000000001 56.47387)	Northern Juland	Eastern Jutland	Northern Jutland
14862	11062	AAR	31894	4028	25	Kvorning 13g	KVORNING 13G	9,70484	56,47387	settlement	plant remains		MB			POINT (9.704840000000001 56.47387)	Northern Juland	Eastern Jutland	Northern Jutland
14863	11063	AAR	31897	3079	27	Kvorning 13g	KVORNING 13G	9,70484	56,47387	settlement	plant remains		MB			POINT (9.704840000000001 56.47387)	Northern Juland	Eastern Jutland	Northern Jutland
14864	11065	AAR	31902	3032	31	Kvorning 13g	KVORNING 13G	9,70484	56,47387	settlement	plant remains		MB			POINT (9.704840000000001 56.47387)	Northern Juland	Eastern Jutland	Northern Jutland
14865	11066	AAR	31903	2734	30	Kvorning 13g	KVORNING 13G	9,70484	56,47387	settlement	plant remains		MB			POINT (9.704840000000001 56.47387)	Northern Juland	Eastern Jutland	Northern Jutland
14866	11064	AAR	31904	2800	36	Kvorning 13g	KVORNING 13G	9,70484	56,47387	settlement	plant remains		MB			POINT (9.704840000000001 56.47387)	Northern Juland	Eastern Jutland	Northern Jutland
14904	11240	AAR	15403	3649	25	Tindbæk Hestehave	TINDBÆK HESTEHAVE	9,71759	56,46946	settlement	plant remains		MB			POINT (9.71759 56.46946)	Northern Juland	Eastern Jutland	Northern Jutland
14905	9690	AAR	15402	3948	24	131203‑80 VSM 8948 Tindbæk Hestehave	TINDBÆK HESTEHAVE	9,71759	56,46946	settlement			Sparrevohn_2019			POINT (9.71759 56.46946)	Northern Juland	Eastern Jutland	Northern Jutland
14912	1508	POZ	65210	4355	35	Lokes Hede	LOKES HEDE	9,7282	56,6107	ritual	charcoal	-27,4	SPP1400	enclosure	charcoal	POINT (9.728199999999999 56.6107)	Northern Juland	Eastern Jutland	Northern Jutland
14913	1509	POZ	65211	4655	35	Lokes Hede	LOKES HEDE	9,7282	56,6107	ritual	charcoal	-28,9	SPP1400	enclosure	charcoal	POINT (9.728199999999999 56.6107)	Northern Juland	Eastern Jutland	Northern Jutland
14914	11868	K	4705	4050	60	Kærgård (B)	KÆRGÅRD (B)	9,74052	56,70055	burial	charcoal		MB			POINT (9.74052 56.70055)	Northern Juland	Eastern Jutland	Northern Jutland
14932	12249	K	3982	5130	100	Sönderholm	SÖNDERHOLM	9,75	57	settlement	wood		MB			POINT (9.75 57)	Northern Juland	Eastern Jutland	Northern Jutland
14933	10602	AAR	1511	11570	110	North Sea	NORTH SEA	9,75	57,4167		bone		MB			POINT (9.75 57.4167)	Northern Juland	Eastern Jutland	Northern Jutland
14934	8908	AAR	15072	3600	21	160515‑183 HOM 1590	HOM 1590	9,75994	55,95914	settlement	charcoal		Sparrevohn et al 2019			POINT (9.75994 55.95914)	Northern Juland	Eastern Jutland	Northern Jutland
14935	9462	AAR	10355	3635	48	160515‑183 HOM 1509 Petersborg Vest Østbirk	PETERSBORG VEST ØSTBIRK	9,75994	55,95914	settlement	charcoal		Sparrevohn_2019			POINT (9.75994 55.95914)	Northern Juland	Eastern Jutland	Northern Jutland
14936	9463	AAR	10356	3436	41	160515‑183 HOM 1509 Petersborg Vest Østbirk	PETERSBORG VEST ØSTBIRK	9,75994	55,95914	settlement	charcoal		Sparrevohn_2019			POINT (9.75994 55.95914)	Northern Juland	Eastern Jutland	Northern Jutland
14937	10872	AAR	10358(A)	3584	41	Birkholmvej	BIRKHOLMVEJ	9,75994	55,95914	settlement	plant remains		MB			POINT (9.75994 55.95914)	Northern Juland	Eastern Jutland	Northern Jutland
14938	8907	AAR	10357	3584	41	160515‑183 HOM 1590	HOM 1590	9,75994	55,95914	settlement	plant remains		Sparrevohn et al 2019			POINT (9.75994 55.95914)	Northern Juland	Eastern Jutland	Northern Jutland
14939	9461	AAR	10354	3447	41	160515‑183 HOM 1509 Petersborg Vest Østbirk	PETERSBORG VEST ØSTBIRK	9,75994	55,95914	settlement	plant remains		Sparrevohn_2019			POINT (9.75994 55.95914)	Northern Juland	Eastern Jutland	Northern Jutland
14940	8397	AAR	13978	3645	60	160515‑208 HOM 2488 Østbirk	ØSTBIRK	9,76221	55,96252	settlement	charcoal		Sparrevohn_2019			POINT (9.76221 55.96252)	Northern Juland	Eastern Jutland	Northern Jutland
14941	8398	AAR	13979	3658	31	160515‑208 HOM 2488 Østbirk	ØSTBIRK	9,76221	55,96252	settlement	charcoal		Sparrevohn_2019			POINT (9.76221 55.96252)	Northern Juland	Eastern Jutland	Northern Jutland
14942	8399	AAR	13984	3635	50	160515‑208 HOM 2488 Østbirk	ØSTBIRK	9,76221	55,96252	settlement	charcoal		Sparrevohn_2019			POINT (9.76221 55.96252)	Northern Juland	Eastern Jutland	Northern Jutland
14943	8400	AAR	13985	3866	29	160515‑208 HOM 2488 Østbirk	ØSTBIRK	9,76221	55,96252	settlement	charcoal		Sparrevohn_2019			POINT (9.76221 55.96252)	Northern Juland	Eastern Jutland	Northern Jutland
14944	9457	AAR	7286	3485	55	160515‑169 HOM 1018 Petersborg	PETERSBORG	9,76303	55,9609	settlement	charcoal		Sparrevohn et al 2019			POINT (9.763030000000001 55.9609)	Northern Juland	Eastern Jutland	Northern Jutland
14945	9459	AAR	14430	3379	38	160515‑169 HOM 1018 Petersborg	PETERSBORG	9,76303	55,9609	settlement	charcoal		Sparrevohn et al 2019			POINT (9.763030000000001 55.9609)	Northern Juland	Eastern Jutland	Northern Jutland
14946	9460	AAR	14431	3427	38	160515‑169 HOM 1018 Petersborg	PETERSBORG	9,76303	55,9609	settlement	charcoal		Sparrevohn et al 2019			POINT (9.763030000000001 55.9609)	Northern Juland	Eastern Jutland	Northern Jutland
14947	9458	AAR	7287	3380	55	160515‑169 HOM 1018 Petersborg	PETERSBORG	9,76303	55,9609	settlement	plant remains		Sparrevohn et al 2019			POINT (9.763030000000001 55.9609)	Northern Juland	Eastern Jutland	Northern Jutland
14954	9125	AAR	11932	3693	45	160306‑141 HOM 2076 Kørupvej	KØRUPVEJ	9,76623	55,8884	settlement	charcoal		Sparrevohn_2019			POINT (9.76623 55.8884)	Northern Juland	Eastern Jutland	Northern Jutland
14955	9126	AAR	11935	3748	45	160306‑141 HOM 2076 Kørupvej	KØRUPVEJ	9,76623	55,8884	settlement	charcoal		Sparrevohn_2019			POINT (9.76623 55.8884)	Northern Juland	Eastern Jutland	Northern Jutland
14956	9127	AAR	11936	3781	42	160306‑141 HOM 2076 Kørupvej	KØRUPVEJ	9,76623	55,8884	settlement	charcoal		Sparrevohn_2019			POINT (9.76623 55.8884)	Northern Juland	Eastern Jutland	Northern Jutland
14957	9128	AAR	11939	3600	65	160306‑141 HOM 2076 Kørupvej	KØRUPVEJ	9,76623	55,8884	settlement	charcoal		Sparrevohn_2019			POINT (9.76623 55.8884)	Northern Juland	Eastern Jutland	Northern Jutland
14958	9122	AAR	10483	3571	37	160306‑141 HOM 2076 Kørupvej	KØRUPVEJ	9,76623	55,8884	settlement	plant remains		Sparrevohn_2019			POINT (9.76623 55.8884)	Northern Juland	Eastern Jutland	Northern Jutland
14959	9123	AAR	10484	3575	50	160306‑141 HOM 2076 Kørupvej	KØRUPVEJ	9,76623	55,8884	settlement	plant remains		Sparrevohn_2019			POINT (9.76623 55.8884)	Northern Juland	Eastern Jutland	Northern Jutland
14960	9124	AAR	11931	3660	75	160306‑141 HOM 2076 Kørupvej	KØRUPVEJ	9,76623	55,8884	settlement	plant remains		Sparrevohn_2019			POINT (9.76623 55.8884)	Northern Juland	Eastern Jutland	Northern Jutland
14961	9853	AAR	10358	3686	40	160306‑118 HOM 1595 Tudkær	TUDKÆR	9,7673	55,88211	settlement	charcoal		Sparrevohn_2019			POINT (9.767300000000001 55.88211)	Northern Juland	Eastern Jutland	Northern Jutland
14962	9854	AAR	10359	3569	42	160306‑118 HOM 1595 Tudkær	TUDKÆR	9,7673	55,88211	settlement	charcoal		Sparrevohn_2019			POINT (9.767300000000001 55.88211)	Northern Juland	Eastern Jutland	Northern Jutland
14963	8631	POZ	116853	3800	30	120405-189 ÅHM 7103 Døstrupvej	DØSTRUPVEJ	9,77141	56,65972	settlement	plant remains		Excavation_report			POINT (9.771409999999999 56.65972)	Northern Juland	Eastern Jutland	Northern Jutland
14964	8632	POZ	116854	3815	30	120405-189 ÅHM 7103 Døstrupvej	DØSTRUPVEJ	9,77141	56,65972	settlement	plant remains		Excavation_report			POINT (9.771409999999999 56.65972)	Northern Juland	Eastern Jutland	Northern Jutland
14965	8859	AAR	19539	3337	27	170403‑192 HOM 2842 Præstemarken 72 Hatting	HATTING	9,77158	55,84898	settlement	charcoal		Sparrevohn et al 2019			POINT (9.77158 55.84898)	Northern Juland	Eastern Jutland	Northern Jutland
14966	8860	AAR	19543	3287	27	170403‑192 HOM 2842 Præstemarken 72 Hatting	HATTING	9,77158	55,84898	settlement	charcoal		Sparrevohn et al 2019			POINT (9.77158 55.84898)	Northern Juland	Eastern Jutland	Northern Jutland
14967	8861	AAR	19544	3676	28	170403‑192 HOM 2842 Præstemarken 72 Hatting	HATTING	9,77158	55,84898	settlement	plant remains		Sparrevohn et al 2019			POINT (9.77158 55.84898)	Northern Juland	Eastern Jutland	Northern Jutland
14968	9985	K	4023	3920	85	120515-12 Volstrup	VOLSTRUP	9,7727	56,90381	burial	charcoal		Hübner_2005			POINT (9.7727 56.90381)	Northern Juland	Eastern Jutland	Northern Jutland
14969	11120	AAR	21925	9174	41	Nysum	NYSUM	9,77585	56,74843	settlement			MB			POINT (9.77585 56.74843)	Northern Juland	Eastern Jutland	Northern Jutland
14970	11123	AAR	21928	3446	26	Nysum	NYSUM	9,77585	56,74843	settlement			MB			POINT (9.77585 56.74843)	Northern Juland	Eastern Jutland	Northern Jutland
14971	9396	AA8R	2192	3446	26	120810‑48 ÅHM 5410 Nysum	NYSUM	9,77586	56,74844	settlement			Sparrevohn_2019			POINT (9.77586 56.74844)	Northern Juland	Eastern Jutland	Northern Jutland
14972	9397	AAR	21923	3427	26	120810‑48 ÅHM 5410 Nysum	NYSUM	9,77586	56,74844	settlement			Sparrevohn_2019			POINT (9.77586 56.74844)	Northern Juland	Eastern Jutland	Northern Jutland
14973	9398	AAR	21924	4018	25	120810‑48 ÅHM 5410 Nysum	NYSUM	9,77586	56,74844	settlement			Sparrevohn_2019			POINT (9.77586 56.74844)	Northern Juland	Eastern Jutland	Northern Jutland
14974	9399	AAR	21926	3089	29	120810‑48 ÅHM 5410 Nysum	NYSUM	9,77586	56,74844	settlement			Sparrevohn_2019			POINT (9.77586 56.74844)	Northern Juland	Eastern Jutland	Northern Jutland
14975	9400	AAR	21927	3444	28	120810‑48 ÅHM 5410 Nysum	NYSUM	9,77586	56,74844	settlement			Sparrevohn_2019			POINT (9.77586 56.74844)	Northern Juland	Eastern Jutland	Northern Jutland
14988	9510	K	7126	4740	34	160306-98 HOM 1151 Rokær	ROKÆR	9,77734	55,88624	burial	charcoal		Madsen_2019			POINT (9.777340000000001 55.88624)	Northern Juland	Eastern Jutland	Northern Jutland
14989	9063	AAR	20117	3977	28	160203‑263 SBM 983 Kildebjerg	KILDEBJERG	9,79102	56,09157	settlement	plant remains		Sparrevohn_2019			POINT (9.79102 56.09157)	Northern Juland	Eastern Jutland	Northern Jutland
14990	9064	AAR	20118	3885	28	160203‑263 SBM 983 Kildebjerg	KILDEBJERG	9,79102	56,09157	settlement	plant remains		Sparrevohn_2019			POINT (9.79102 56.09157)	Northern Juland	Eastern Jutland	Northern Jutland
14991	9065	AAR	20119	3371	25	160203‑263 SBM 983 Kildebjerg	KILDEBJERG	9,79102	56,09157	settlement	plant remains		Sparrevohn_2019			POINT (9.79102 56.09157)	Northern Juland	Eastern Jutland	Northern Jutland
14995	11565	K	955	4690	100	Apstrup-Aptrup	APSTRUP-APTRUP	9,80209	56,27952	burial	charcoal		MB			POINT (9.80209 56.27952)	Northern Juland	Eastern Jutland	Northern Jutland
14999	8625	K	2273	4110	100	170407-31 Dorthealund	DORTHEALUND	9,80898	55,77008	settlement	charcoal		Hübner_2005			POINT (9.80898 55.77008)	Northern Juland	Eastern Jutland	Northern Jutland
15000	8626	K	2275	4200	100	170407-31 Dorthealund	DORTHEALUND	9,80898	55,77008	settlement	charcoal		Hübner_2005			POINT (9.80898 55.77008)	Northern Juland	Eastern Jutland	Northern Jutland
15001	8627	K	2429	4220	100	170407-31 Dorthealund	DORTHEALUND	9,80898	55,77008	settlement	charcoal		Hübner_2005			POINT (9.80898 55.77008)	Northern Juland	Eastern Jutland	Northern Jutland
15002	8628	K	2430	4540	100	170407-31 Dorthealund	DORTHEALUND	9,80898	55,77008	settlement	charcoal		Hübner_2005			POINT (9.80898 55.77008)	Northern Juland	Eastern Jutland	Northern Jutland
15003	8629	K	2432	4550	100	170407-31 Dorthealund	DORTHEALUND	9,80898	55,77008	settlement	charcoal		Hübner_2005			POINT (9.80898 55.77008)	Northern Juland	Eastern Jutland	Northern Jutland
15008	8470	K	2924	3570	85	160515-141 NM A26849-76 Birknæs Sattrup	BIRKNÆS SATTRUP	9,81081	55,94392	settlement	plant remains		Madsen_2019			POINT (9.81081 55.94392)	Northern Juland	Eastern Jutland	Northern Jutland
15009	8471	K	2926	3590	85	160515-141 NM A26849-76 Birknæs Sattrup	BIRKNÆS SATTRUP	9,81081	55,94392	settlement	plant remains		Madsen_2019			POINT (9.81081 55.94392)	Northern Juland	Eastern Jutland	Northern Jutland
15010	8472	K	2927	3520	85	160515-141 NM A26849-76 Birknæs Sattrup	BIRKNÆS SATTRUP	9,81081	55,94392	settlement	plant remains		Madsen_2019			POINT (9.81081 55.94392)	Northern Juland	Eastern Jutland	Northern Jutland
15011	8473	K	2928	3540	85	160515-141 NM A26849-76 Birknæs Sattrup	BIRKNÆS SATTRUP	9,81081	55,94392	settlement	plant remains		Vandkilde_1996			POINT (9.81081 55.94392)	Northern Juland	Eastern Jutland	Northern Jutland
15012	8474	K	2929	3630	85	160515-141 NM A26849-76 Birknæs Sattrup	BIRKNÆS SATTRUP	9,81081	55,94392	settlement	plant remains		Madsen_2019			POINT (9.81081 55.94392)	Northern Juland	Eastern Jutland	Northern Jutland
15013	8606	K	3473	4740	90	170403-128 HOM 913 Bygholm Nørremark	BYGHOLM NØRREMARK	9,81326	55,87687	burial	charcoal		Madsen_2019			POINT (9.81326 55.87687)	Northern Juland	Eastern Jutland	Northern Jutland
15017	380	K	2751	3760	60	Vorbasse	VORBASSE	9,8239	55,6299	settlement	charcoal		Holocene2019	settlement	charcoal	POINT (9.8239 55.6299)	Northern Juland	Eastern Jutland	Northern Jutland
15034	8434	AAR	10353	3129	36	170410‑50 HOM 1384 Bankager	BANKAGER	9,83066	55829	settlement	charcoal		Sparrevohn et al 2019			POINT (9.83066 55.829)	Northern Juland	Eastern Jutland	Northern Jutland
15035	8823	K	4214	4560	80	160502-74 HOM 275 Hanstedgård	HANSTEDGÅRD	9,83114	55,88933	settlement	charcoal		Madsen_2019			POINT (9.83114 55.88933)	Northern Juland	Eastern Jutland	Northern Jutland
15036	8824	K	4215	4580	80	160502-74 HOM 275 Hanstedgård	HANSTEDGÅRD	9,83114	55,88933	settlement			Madsen_2019			POINT (9.83114 55.88933)	Northern Juland	Eastern Jutland	Northern Jutland
15037	8825	K	4216	4670	80	160502-74 HOM 275 Hanstedgård	HANSTEDGÅRD	9,83114	55,88933	settlement			Madsen_2019			POINT (9.83114 55.88933)	Northern Juland	Eastern Jutland	Northern Jutland
15039	13505	POZ	28068	4900	40	Hjedsvej	HJEDSVEJ	9,84261	56,67756	settlement	plant remains		MB			POINT (9.842610000000001 56.67756)	Northern Juland	Eastern Jutland	Northern Jutland
15040	11842	K	4542	4200	115	Horsens golfbane	HORSENS GOLFBANE	9,8503	55,8607	settlement	bone		MB			POINT (9.850300000000001 55.8607)	Northern Juland	Eastern Jutland	Northern Jutland
15044	13531	POZ	130212	3650	35	Krebsen II	KREBSEN II	9,86166	57,00095	settlement	charcoal		MB			POINT (9.861660000000001 57.00095)	Northern Juland	Eastern Jutland	Northern Jutland
15045	13532	POZ	130273	3600	30	Krebsen II	KREBSEN II	9,86166	57,00095	settlement	charcoal		MB			POINT (9.861660000000001 57.00095)	Northern Juland	Eastern Jutland	Northern Jutland
15050	11708	K	717	4430	120	Ferslev (A)	FERSLEV (A)	9,87675	56,9547	settlement	charcoal		MB			POINT (9.876749999999999 56.9547)	Northern Juland	Eastern Jutland	Northern Jutland
15051	9188	K	2652	4520	65	160303-1 NM 167/99 Lindskov Knude	LINDSKOV KNUDE	9,8774	55878	settlement	bone		Madsen_2019			POINT (9.8774 55.878)	Northern Juland	Eastern Jutland	Northern Jutland
15056	8447	AAR	8873	3647	44	120506‑82 ÅHM 3984 Bejsebakken	BEJSEBAKKEN	9,8849	57,02768	settlement	charcoal		Sarauw_2006			POINT (9.8849 57.02768)	Northern Juland	Eastern Jutland	Northern Jutland
15057	8448	AAR	8874	3822	50	120506‑82 ÅHM 3984 Bejsebakken	BEJSEBAKKEN	9,8849	57,02768	settlement	charcoal		Sarauw_2006			POINT (9.8849 57.02768)	Northern Juland	Eastern Jutland	Northern Jutland
15058	8449	AAR	8875	3680	90	120506‑82 ÅHM 3984 Bejsebakken	BEJSEBAKKEN	9,8849	57,02768	settlement	charcoal		Sarauw_2006			POINT (9.8849 57.02768)	Northern Juland	Eastern Jutland	Northern Jutland
15059	8450	AAR	8876	3840	65	120506‑82 ÅHM 3984 Bejsebakken	BEJSEBAKKEN	9,8849	57,02768	settlement	charcoal		Sarauw_2006			POINT (9.8849 57.02768)	Northern Juland	Eastern Jutland	Northern Jutland
15060	8451	AAR	8877	3620	70	120506‑82 ÅHM 3984 Bejsebakken	BEJSEBAKKEN	9,8849	57,02768	settlement	charcoal		Sarauw_2006			POINT (9.8849 57.02768)	Northern Juland	Eastern Jutland	Northern Jutland
15061	8452	AAR	8878	3810	50	120506‑82 ÅHM 3984 Bejsebakken	BEJSEBAKKEN	9,8849	57,02768	settlement	charcoal		Sarauw_2006			POINT (9.8849 57.02768)	Northern Juland	Eastern Jutland	Northern Jutland
15062	8453	AAR	8879	3785	65	120506‑82 ÅHM 3984 Bejsebakken	BEJSEBAKKEN	9,8849	57,02768	settlement	charcoal		Sarauw_2006			POINT (9.8849 57.02768)	Northern Juland	Eastern Jutland	Northern Jutland
15063	8454	AAR	8880	3829	47	120506‑82 ÅHM 3984 Bejsebakken	BEJSEBAKKEN	9,8849	57,02768	settlement	charcoal		Sarauw_2006			POINT (9.8849 57.02768)	Northern Juland	Eastern Jutland	Northern Jutland
15064	8455	AAR	8881	3609	47	120506‑82 ÅHM 3984 Bejsebakken	BEJSEBAKKEN	9,8849	57,02768	settlement	charcoal		Sarauw_2006			POINT (9.8849 57.02768)	Northern Juland	Eastern Jutland	Northern Jutland
15065	8456	AAR	8882	4025	55	120506‑82 ÅHM 3984 Bejsebakken	BEJSEBAKKEN	9,8849	57,02768	settlement	charcoal		Sarauw_2006			POINT (9.8849 57.02768)	Northern Juland	Eastern Jutland	Northern Jutland
15066	8458	AAR	8884	3690	55	120506‑82 ÅHM 3984 Bejsebakken	BEJSEBAKKEN	9,8849	57,02768	settlement	charcoal		Sarauw_2006			POINT (9.8849 57.02768)	Northern Juland	Eastern Jutland	Northern Jutland
15067	8459	AAR	10211	3597	33	120506‑82 ÅHM 3984 Bejsebakken	BEJSEBAKKEN	9,8849	57,02768	settlement	charcoal		Sarauw_2006			POINT (9.8849 57.02768)	Northern Juland	Eastern Jutland	Northern Jutland
15068	8460	AAR	10212	3749	45	120506‑82 ÅHM 3984 Bejsebakken	BEJSEBAKKEN	9,8849	57,02768	settlement	charcoal		Sarauw_2006			POINT (9.8849 57.02768)	Northern Juland	Eastern Jutland	Northern Jutland
15069	8461	AAR	10213	3737	40	120506‑82 ÅHM 3984 Bejsebakken	BEJSEBAKKEN	9,8849	57,02768	settlement	charcoal		Sarauw_2006			POINT (9.8849 57.02768)	Northern Juland	Eastern Jutland	Northern Jutland
15070	8462	AAR	10214	3705	65	120506‑82 ÅHM 3984 Bejsebakken	BEJSEBAKKEN	9,8849	57,02768	settlement	charcoal		Sarauw_2006			POINT (9.8849 57.02768)	Northern Juland	Eastern Jutland	Northern Jutland
15071	8463	AAR	10215	3745	50	120506‑82 ÅHM 3984 Bejsebakken	BEJSEBAKKEN	9,8849	57,02768	settlement	charcoal		Sarauw_2006			POINT (9.8849 57.02768)	Northern Juland	Eastern Jutland	Northern Jutland
15072	8464	AAR	10216	3864	50	120506‑82 ÅHM 3984 Bejsebakken	BEJSEBAKKEN	9,8849	57,02768	settlement	charcoal		Sarauw_2006			POINT (9.8849 57.02768)	Northern Juland	Eastern Jutland	Northern Jutland
15073	8465	AAR	10217	3710	43	120506‑82 ÅHM 3984 Bejsebakken	BEJSEBAKKEN	9,8849	57,02768	settlement	charcoal		Sarauw_2006			POINT (9.8849 57.02768)	Northern Juland	Eastern Jutland	Northern Jutland
15074	8466	AAR	10219	3640	39	120506‑82 ÅHM 3984 Bejsebakken	BEJSEBAKKEN	9,8849	57,02768	settlement	charcoal		Sarauw_2006			POINT (9.8849 57.02768)	Northern Juland	Eastern Jutland	Northern Jutland
15075	8467	AAR	10220	3650	41	120506‑82 ÅHM 3984 Bejsebakken	BEJSEBAKKEN	9,8849	57,02768	settlement	charcoal		Sarauw_2006			POINT (9.8849 57.02768)	Northern Juland	Eastern Jutland	Northern Jutland
15076	8468	AAR	10221	3718	48	120506‑82 ÅHM 3984 Bejsebakken	BEJSEBAKKEN	9,8849	57,02768	settlement	charcoal		Sarauw_2006			POINT (9.8849 57.02768)	Northern Juland	Eastern Jutland	Northern Jutland
15077	8469	AAR	10222	3705	50	120506‑82 ÅHM 3984 Bejsebakken	BEJSEBAKKEN	9,8849	57,02768	settlement	charcoal		Sarauw_2006			POINT (9.8849 57.02768)	Northern Juland	Eastern Jutland	Northern Jutland
15078	8457	AAR	8883	3880	60	120506‑82 ÅHM 3984 Bejsebakken	BEJSEBAKKEN	9,8849	57,02768	settlement	plant remains		Sarauw_2006			POINT (9.8849 57.02768)	Northern Juland	Eastern Jutland	Northern Jutland
15079	9987	AAR	15160	3265	22	160208‑145 SBM 1194 Vrold	VROLD	9,88703	56,02978	settlement			Sparrevohn et al 2019			POINT (9.887029999999999 56.02978)	Northern Juland	Eastern Jutland	Northern Jutland
15080	9988	AAR	15161	3419	21	160208‑145 SBM 1194 Vrold	VROLD	9,88703	56,02978	settlement			Sparrevohn et al 2019			POINT (9.887029999999999 56.02978)	Northern Juland	Eastern Jutland	Northern Jutland
15089	8886	AAR	18535	3567	25	160207‑36 SBM 1271 Hestehaven Skanderborg	HESTEHAVEN SKANDERBORG	9,90176	56,03957	settlement	charcoal		Sparrevohn et al 2019			POINT (9.901759999999999 56.03957)	Northern Juland	Eastern Jutland	Northern Jutland
15090	8889	AAR	18538	3390	45	160207‑36 SBM 1271 Hestehaven Skanderborg	HESTEHAVEN SKANDERBORG	9,90176	56,03957	settlement	charcoal		Sparrevohn et al 2019			POINT (9.901759999999999 56.03957)	Northern Juland	Eastern Jutland	Northern Jutland
15091	8890	AAR	18539	3401	25	160207‑36 SBM 1271 Hestehaven Skanderborg	HESTEHAVEN SKANDERBORG	9,90176	56,03957	settlement	charcoal		Sparrevohn et al 2019			POINT (9.901759999999999 56.03957)	Northern Juland	Eastern Jutland	Northern Jutland
15092	8887	AAR	18536	3634	26	160207‑36 SBM 1271 Hestehaven Skanderborg	HESTEHAVEN SKANDERBORG	9,90176	56,03957	settlement	plant remains		Sparrevohn et al 2019			POINT (9.901759999999999 56.03957)	Northern Juland	Eastern Jutland	Northern Jutland
15093	8888	AAR	18537	3285	25	160207‑36 SBM 1271 Hestehaven Skanderborg	HESTEHAVEN SKANDERBORG	9,90176	56,03957	settlement	plant remains		Sparrevohn et al 2019			POINT (9.901759999999999 56.03957)	Northern Juland	Eastern Jutland	Northern Jutland
15094	8892	AAR	18541	3279	25	160207‑36 SBM 1271 Hestehaven Skanderborg	HESTEHAVEN SKANDERBORG	9,90176	56,03957	settlement	plant remains		Sparrevohn et al 2019			POINT (9.901759999999999 56.03957)	Northern Juland	Eastern Jutland	Northern Jutland
15095	8893	AAR	18542	3226	25	160207‑36 SBM 1271 Hestehaven Skanderborg	HESTEHAVEN SKANDERBORG	9,90176	56,03957	settlement	plant remains		Sparrevohn et al 2019			POINT (9.901759999999999 56.03957)	Northern Juland	Eastern Jutland	Northern Jutland
15104	27611	UA	1908	4050	100	Jordehøj	JORDEHØJ	9,9105	56,6352	burial	bone	0	calpal			POINT (9.910500000000001 56.6352)	Northern Juland	Eastern Jutland	Northern Jutland
15105	21211	K	5501	3690	85	Jordehøj	JORDEHØJ	9,9105	56,6352	burial	charcoal	-27,2	calpal			POINT (9.910500000000001 56.6352)	Northern Juland	Eastern Jutland	Northern Jutland
15106	9980	AAR	19503	3817	26	120109‑83 ÅHM 6152 Visse Nygård	VISSE NYGÅRD	9,91428	57,00556	settlement			Sparrevohn_2019			POINT (9.91428 57.00556)	Northern Juland	Eastern Jutland	Northern Jutland
15107	9981	AAR	19505	4488	29	120109‑83 ÅHM 6152 Visse Nygård	VISSE NYGÅRD	9,91428	57,00556				Sparrevohn_2019			POINT (9.91428 57.00556)	Northern Juland	Eastern Jutland	Northern Jutland
15108	9982	AAR	19506	3901	31	120109‑83 ÅHM 6152 Visse Nygård	VISSE NYGÅRD	9,91428	57,00556	settlement			Sparrevohn_2019			POINT (9.91428 57.00556)	Northern Juland	Eastern Jutland	Northern Jutland
15109	21236	K	978	4490	120	Katbjerg	KATBJERG	9,9166	56,6333		wood	0	calpal			POINT (9.916600000000001 56.6333)	Northern Juland	Eastern Jutland	Northern Jutland
15112	8747	K	2962	3750	85		FUGLSANG SKANDERBORG COUNTY	9,9273	56,0511	burial	charcoal		Vandkilde_1996			POINT (9.927300000000001 56.0511)	Northern Juland	Eastern Jutland	Northern Jutland
15113	8748	K	2963	3740	85		FUGLSANG SKANDERBORG COUNTY	9,9273	56,0511	burial	charcoal		Vandkilde_1996			POINT (9.927300000000001 56.0511)	Northern Juland	Eastern Jutland	Northern Jutland
15114	8749	K	2964	3880	85		FUGLSANG SKANDERBORG COUNTY	9,9273	56,0511	burial	charcoal		Vandkilde_1996			POINT (9.927300000000001 56.0511)	Northern Juland	Eastern Jutland	Northern Jutland
15117	9358	AAR	11900	3649	38	120607‑22 ÅHM 5676 Nørre Uttrup øvelsesplads	NØRRE UTTRUP	9,94942	57087	settlement			Sparrevohn_2019			POINT (9.94942 57.087)	Northern Juland	Eastern Jutland	Northern Jutland
15118	11630	K	2781	6050	75	Bøgebakken	BØGEBAKKEN	9,95077	56,43717	burial	bone		MB			POINT (9.95077 56.43717)	Northern Juland	Eastern Jutland	Northern Jutland
15119	11631	K	2782	6290	75	Bøgebakken	BØGEBAKKEN	9,95077	56,43717	burial	bone		MB			POINT (9.95077 56.43717)	Northern Juland	Eastern Jutland	Northern Jutland
15120	11632	K	2784	5810	105	Bøgebakken	BØGEBAKKEN	9,95077	56,43717	burial	bone		MB			POINT (9.95077 56.43717)	Northern Juland	Eastern Jutland	Northern Jutland
15121	11633	K	1828	6050	120	Bøgebakken	BØGEBAKKEN	9,95077	56,43717	burial	charcoal		MB			POINT (9.95077 56.43717)	Northern Juland	Eastern Jutland	Northern Jutland
15122	11634	K	2880	6340	105	Bøgebakken	BØGEBAKKEN	9,95077	56,43717	burial	wood		MB			POINT (9.95077 56.43717)	Northern Juland	Eastern Jutland	Northern Jutland
15123	9505	K	4372	4800	65	160503-64 FHM 1592 Ringkloster	RINGKLOSTER 1592	9,96575	56,00958	settlement			Madsen_2019			POINT (9.96575 56.00958)	Northern Juland	Eastern Jutland	Northern Jutland
15124	11767	K	1612	5630	120	Haldrup	HALDRUP	9,9667	55,8667	settlement	wood		MB			POINT (9.966699999999999 55.8667)	Northern Juland	Eastern Jutland	Northern Jutland
15126	12145	K	4132	5230	70	Ringkloster	RINGKLOSTER	9,9794	56,0508	settlement	bone		MB			POINT (9.9794 56.0508)	Northern Juland	Eastern Jutland	Northern Jutland
15127	12159	K	1652	5610	110	Ringkloster	RINGKLOSTER	9,9794	56,0508	burial	charcoal		MB			POINT (9.9794 56.0508)	Northern Juland	Eastern Jutland	Northern Jutland
15128	12158	K	1765	5500	110	Ringkloster	RINGKLOSTER	9,9794	56,0508	settlement	charcoal		MB			POINT (9.9794 56.0508)	Northern Juland	Eastern Jutland	Northern Jutland
15129	12150	K	4367	5820	95	Ringkloster	RINGKLOSTER	9,9794	56,0508	settlement	charcoal		MB			POINT (9.9794 56.0508)	Northern Juland	Eastern Jutland	Northern Jutland
15130	12151	K	4368	5410	95	Ringkloster	RINGKLOSTER	9,9794	56,0508	settlement	charcoal		MB			POINT (9.9794 56.0508)	Northern Juland	Eastern Jutland	Northern Jutland
15131	12152	K	4369	5200	70	Ringkloster	RINGKLOSTER	9,9794	56,0508	settlement	charcoal		MB			POINT (9.9794 56.0508)	Northern Juland	Eastern Jutland	Northern Jutland
15132	12153	K	4370	5120	70	Ringkloster	RINGKLOSTER	9,9794	56,0508	settlement	charcoal		MB			POINT (9.9794 56.0508)	Northern Juland	Eastern Jutland	Northern Jutland
15133	12154	K	4371	5080	70	Ringkloster	RINGKLOSTER	9,9794	56,0508	settlement	charcoal		MB			POINT (9.9794 56.0508)	Northern Juland	Eastern Jutland	Northern Jutland
15134	12156	K	6108	5180	100	Ringkloster	RINGKLOSTER	9,9794	56,0508	settlement	charcoal		MB			POINT (9.9794 56.0508)	Northern Juland	Eastern Jutland	Northern Jutland
15135	12147	K	1653(B)	5550	110	Ringkloster	RINGKLOSTER	9,9794	56,0508	burial	charcoal		MB			POINT (9.9794 56.0508)	Northern Juland	Eastern Jutland	Northern Jutland
15136	12157	K	1653(C)	5490	100	Ringkloster	RINGKLOSTER	9,9794	56,0508	burial	charcoal		MB			POINT (9.9794 56.0508)	Northern Juland	Eastern Jutland	Northern Jutland
15137	12148	K	1654(A)	5250	110	Ringkloster	RINGKLOSTER	9,9794	56,0508	settlement	charcoal		MB			POINT (9.9794 56.0508)	Northern Juland	Eastern Jutland	Northern Jutland
15138	12149	K	1654(B)	5390	110	Ringkloster	RINGKLOSTER	9,9794	56,0508	settlement	charcoal		MB			POINT (9.9794 56.0508)	Northern Juland	Eastern Jutland	Northern Jutland
15139	12146	K	1654(C)	5320	100	Ringkloster	RINGKLOSTER	9,9794	56,0508	settlement	charcoal		MB			POINT (9.9794 56.0508)	Northern Juland	Eastern Jutland	Northern Jutland
15140	12160	K	1653(A)	5430	110	Ringkloster	RINGKLOSTER	9,9794	56,0508	settlement			MB			POINT (9.9794 56.0508)	Northern Juland	Eastern Jutland	Northern Jutland
15141	9706	K	2985	4480	115	160508-123 HOM 1800 Toftum	TOFTUM	9,98263	55,89482	ritual	charcoal		Madsen_2019			POINT (9.98263 55.89482)	Northern Juland	Eastern Jutland	Northern Jutland
15142	9707	K	2986	4690	90	160508-123 HOM 1800 Toftum	TOFTUM	9,98263	55,89482	ritual	charcoal		Madsen_2019			POINT (9.98263 55.89482)	Northern Juland	Eastern Jutland	Northern Jutland
15143	9708	K	2987	4680	90	160508-123 HOM 1800 Toftum	TOFTUM	9,98263	55,89482	ritual	charcoal		Madsen_2019			POINT (9.98263 55.89482)	Northern Juland	Eastern Jutland	Northern Jutland
15144	9709	K	2988	4730	90	160508-123 HOM 1800 Toftum	TOFTUM	9,98263	55,89482	ritual	charcoal		Madsen_2019			POINT (9.98263 55.89482)	Northern Juland	Eastern Jutland	Northern Jutland
15145	9699	K	2978	4500	85	160508-123 HOM 1800 Toftum	TOFTUM	9,98263	55,89482	ritual	shell		Madsen_2019			POINT (9.98263 55.89482)	Northern Juland	Eastern Jutland	Northern Jutland
15146	9700	K	2979	4580	90	160508-123 HOM 1800 Toftum	TOFTUM	9,98263	55,89482	ritual	shell		Madsen_2019			POINT (9.98263 55.89482)	Northern Juland	Eastern Jutland	Northern Jutland
15147	9701	K	2980	4520	90	160508-123 HOM 1800 Toftum	TOFTUM	9,98263	55,89482	ritual	shell		Madsen_2019			POINT (9.98263 55.89482)	Northern Juland	Eastern Jutland	Northern Jutland
15148	9702	K	2981	4690	70	160508-123 HOM 1800 Toftum	TOFTUM	9,98263	55,89482	ritual	shell		Madsen_2019			POINT (9.98263 55.89482)	Northern Juland	Eastern Jutland	Northern Jutland
15149	9703	K	2982	4550	90	160508-123 HOM 1800 Toftum	TOFTUM	9,98263	55,89482	ritual	shell		Madsen_2019			POINT (9.98263 55.89482)	Northern Juland	Eastern Jutland	Northern Jutland
15150	9705	K	2984	4530	85	160508-123 HOM 1800 Toftum	TOFTUM	9,98263	55,89482	ritual	shell		Madsen_2019			POINT (9.98263 55.89482)	Northern Juland	Eastern Jutland	Northern Jutland
15151	21613	K	2983	4590	90	Toftum	TOFTUM	9,98263	55,89482	ritual	shell	0	calpal			POINT (9.98263 55.89482)	Northern Juland	Eastern Jutland	Northern Jutland
15152	9429	K	3463	5080	90	160508-20 FHM 2052 ;osegården	OSEGÅRDEN	9,98313	55,89157		charcoal		Madsen_2019			POINT (9.983129999999999 55.89157)	Northern Juland	Eastern Jutland	Northern Jutland
15153	9430	K	3464	4890	90	160508-20 FHM 2052 ;osegården	OSEGÅRDEN	9,98313	55,89157		charcoal		Madsen_2019			POINT (9.983129999999999 55.89157)	Northern Juland	Eastern Jutland	Northern Jutland
15157	9628	K	3472	3980	85	120113-29 Sønder Tranders	SØNDER TRANDERS	9,99165	57,00922	burial	charcoal		Hübner_2005			POINT (9.99165 57.00922)	Northern Juland	Eastern Jutland	Northern Jutland
15158	8487	AAR	7022	3700	50	150101‑10 FHM 3571 Borum Eshøj	BORUM ESHØJ	9,99277	56,20161	settlement	charcoal		Sparrevohn_2019			POINT (9.99277 56.20161)	Northern Juland	Eastern Jutland	Northern Jutland
15159	8488	AAR	7023	3715	45	150101‑10 FHM 3571 Borum Eshøj	BORUM ESHØJ	9,99277	56,20161	settlement	charcoal		Sparrevohn_2019			POINT (9.99277 56.20161)	Northern Juland	Eastern Jutland	Northern Jutland
15160	10127	AAR	4106	4815	40	Borum Eshøj	BORUM ESHØJ	9,99349	56,20117	burial	charcoal		MB			POINT (9.99349 56.20117)	Northern Juland	Eastern Jutland	Northern Jutland
15161	11637	K	2530	2930	65	Borum Eshøj	BORUM ESHØJ	9,99349	56,20117	burial	wood		MB			POINT (9.99349 56.20117)	Northern Juland	Eastern Jutland	Northern Jutland
13570	11194	AAR	21731	2751	26	Skovgård	SKOVGÅRD	8,38245	56,13434	settlement	charcoal		MB			POINT (8.38245 56.13434)	Northern Juland	Eastern Jutland	Northern Jutland
13571	11193	AAR	21732	3936	21	Skovgård	SKOVGÅRD	8,38245	56,13434	settlement	charcoal		MB			POINT (8.38245 56.13434)	Northern Juland	Eastern Jutland	Northern Jutland
13572	11197	AAR	17821	3567	45	Skovgård	SKOVGÅRD	8,38245	56,13434	settlement	plant remains		MB			POINT (8.38245 56.13434)	Northern Juland	Eastern Jutland	Northern Jutland
13573	11198	AAR	17822	3599	42	Skovgård	SKOVGÅRD	8,38245	56,13434	settlement	plant remains		MB			POINT (8.38245 56.13434)	Northern Juland	Eastern Jutland	Northern Jutland
13574	11195	AAR	17823	3634	37	Skovgård	SKOVGÅRD	8,38245	56,13434	settlement	plant remains		MB			POINT (8.38245 56.13434)	Northern Juland	Eastern Jutland	Northern Jutland
13575	11199	AAR	17824	3556	36	Skovgård	SKOVGÅRD	8,38245	56,13434	settlement	plant remains		MB			POINT (8.38245 56.13434)	Northern Juland	Eastern Jutland	Northern Jutland
13576	11200	AAR	17825	3456	35	Skovgård	SKOVGÅRD	8,38245	56,13434	settlement	plant remains		MB			POINT (8.38245 56.13434)	Northern Juland	Eastern Jutland	Northern Jutland
13577	11196	AAR	17826	3457	40	Skovgård	SKOVGÅRD	8,38245	56,13434	settlement	plant remains		MB			POINT (8.38245 56.13434)	Northern Juland	Eastern Jutland	Northern Jutland
13578	11207	AAR	17854	3147	21	Skovgård	SKOVGÅRD	8,38245	56,13434	settlement	plant remains		MB			POINT (8.38245 56.13434)	Northern Juland	Eastern Jutland	Northern Jutland
13579	11204	AAR	17855	3132	28	Skovgård	SKOVGÅRD	8,38245	56,13434	settlement	plant remains		MB			POINT (8.38245 56.13434)	Northern Juland	Eastern Jutland	Northern Jutland
13580	11205	AAR	17856	3052	25	Skovgård	SKOVGÅRD	8,38245	56,13434	settlement	plant remains		MB			POINT (8.38245 56.13434)	Northern Juland	Eastern Jutland	Northern Jutland
13581	11206	AAR	17955	3820	25	Skovgård	SKOVGÅRD	8,38245	56,13434	settlement	plant remains		MB			POINT (8.38245 56.13434)	Northern Juland	Eastern Jutland	Northern Jutland
13582	11201	AAR	17956	3842	35	Skovgård	SKOVGÅRD	8,38245	56,13434	settlement	plant remains		MB			POINT (8.38245 56.13434)	Northern Juland	Eastern Jutland	Northern Jutland
13583	11202	AAR	17957	3859	28	Skovgård	SKOVGÅRD	8,38245	56,13434	settlement	plant remains		MB			POINT (8.38245 56.13434)	Northern Juland	Eastern Jutland	Northern Jutland
13584	11203	AAR	17958	3844	27	Skovgård	SKOVGÅRD	8,38245	56,13434	settlement	plant remains		MB			POINT (8.38245 56.13434)	Northern Juland	Eastern Jutland	Northern Jutland
13585	14666	UA	55726	5084	32	Skovgård	SKOVGÅRD	8,38245	56,13434	settlement	plant remains		MB			POINT (8.38245 56.13434)	Northern Juland	Eastern Jutland	Northern Jutland
13586	14667	UA	55727	5016	30	Skovgård	SKOVGÅRD	8,38245	56,13434	settlement	plant remains		MB			POINT (8.38245 56.13434)	Northern Juland	Eastern Jutland	Northern Jutland
13587	9151	K	5362	4270	85	180414-122 Langagergård II	LANGAGERGÅRD II	8,41036	56,18928	burial	charcoal		Hübner_2005			POINT (8.410360000000001 56.18928)	Northern Juland	Eastern Jutland	Northern Jutland
13591	9506	K	1789	4310	100	180414-117 Ø. Ristoft	RISTOFT	8,42446	56,18718	burial	charcoal		Hübner_2005			POINT (8.42446 56.18718)	Northern Juland	Eastern Jutland	Northern Jutland
13613	11045	AAR	6943	5115	50	Knoglebo	KNOGLEBO	8,4664	56,1427	settlement	bone		MB			POINT (8.4664 56.1427)	Northern Juland	Eastern Jutland	Northern Jutland
13614	11046	AAR	6944	5135	45	Knoglebo	KNOGLEBO	8,4664	56,1427	settlement	bone		MB			POINT (8.4664 56.1427)	Northern Juland	Eastern Jutland	Northern Jutland
13615	13417	OXA	2507	5055	50	Muldbjerg	MULDBJERG I	8,46961	56,14403	settlement	bone		MB			POINT (8.469609999999999 56.14403)	Northern Juland	Eastern Jutland	Northern Jutland
13616	10536	AAR	4993	5050	45	Muldbjerg I	MULDBJERG I	8,46961	56,14403	settlement	bone		MB			POINT (8.469609999999999 56.14403)	Northern Juland	Eastern Jutland	Northern Jutland
13617	10537	AAR	4994	5010	50	Muldbjerg I	MULDBJERG I	8,46961	56,14403	settlement	bone		MB			POINT (8.469609999999999 56.14403)	Northern Juland	Eastern Jutland	Northern Jutland
13618	12023	K	131	4610	150	Muldbjerg	MULDBJERG I	8,46961	56,14403	burial	charcoal		MB			POINT (8.469609999999999 56.14403)	Northern Juland	Eastern Jutland	Northern Jutland
13619	12024	K	132	4660	150	Muldbjerg	MULDBJERG I	8,46961	56,14403	settlement	charcoal		MB			POINT (8.469609999999999 56.14403)	Northern Juland	Eastern Jutland	Northern Jutland
13620	21370	K	123a	4680	120	Muldbjerg	MULDBJERG I	8,46961	56,14403	settlement	plant remains	0	calpal			POINT (8.469609999999999 56.14403)	Northern Juland	Eastern Jutland	Northern Jutland
13621	21371	K	123b	4770	150	Muldbjerg	MULDBJERG I	8,46961	56,14403	settlement	plant remains	0	calpal			POINT (8.469609999999999 56.14403)	Northern Juland	Eastern Jutland	Northern Jutland
13622	21372	K	127	4850	120	Muldbjerg I	MULDBJERG I	8,46961	56,14403	settlement	plant remains	0	calpal			POINT (8.469609999999999 56.14403)	Northern Juland	Eastern Jutland	Northern Jutland
13623	12028	K	4476	4830	65	Muldbjerg I	MULDBJERG I	8,46961	56,14403	settlement	plant remains		MB			POINT (8.469609999999999 56.14403)	Northern Juland	Eastern Jutland	Northern Jutland
13624	12029	K	4477	4930	65	Muldbjerg I	MULDBJERG I	8,46961	56,14403	settlement	plant remains		MB			POINT (8.469609999999999 56.14403)	Northern Juland	Eastern Jutland	Northern Jutland
13625	12030	K	4478	4940	65	Muldbjerg I	MULDBJERG I	8,46961	56,14403	settlement	plant remains		MB			POINT (8.469609999999999 56.14403)	Northern Juland	Eastern Jutland	Northern Jutland
13626	12031	K	2889	4980	70	Muldbjerg I	MULDBJERG I	8,46961	56,14403	settlement	wood		MB			POINT (8.469609999999999 56.14403)	Northern Juland	Eastern Jutland	Northern Jutland
13631	12259	K	4141	2800	75	Spjald	SPJALD	8,50778	56,12806	settlement	charcoal		MB			POINT (8.50778 56.12806)	Northern Juland	Eastern Jutland	Northern Jutland
13632	12260	K	4142	2820	75	Spjald	SPJALD	8,50778	56,12806	settlement	charcoal		MB			POINT (8.50778 56.12806)	Northern Juland	Eastern Jutland	Northern Jutland
13633	12261	K	4143	2720	75	Spjald	SPJALD	8,50778	56,12806	settlement	charcoal		MB			POINT (8.50778 56.12806)	Northern Juland	Eastern Jutland	Northern Jutland
13634	12262	K	4144	2560	75	Spjald	SPJALD	8,50778	56,12806	settlement	charcoal		MB			POINT (8.50778 56.12806)	Northern Juland	Eastern Jutland	Northern Jutland
13635	12263	K	4145	2520	75	Spjald	SPJALD	8,50778	56,12806	settlement	charcoal		MB			POINT (8.50778 56.12806)	Northern Juland	Eastern Jutland	Northern Jutland
13636	12264	K	4146	2620	75	Spjald	SPJALD	8,50778	56,12806	settlement	charcoal		MB			POINT (8.50778 56.12806)	Northern Juland	Eastern Jutland	Northern Jutland
13637	12266	K	4158	2870	75	Spjald	SPJALD	8,50778	56,12806	settlement	charcoal		MB			POINT (8.50778 56.12806)	Northern Juland	Eastern Jutland	Northern Jutland
13638	12267	K	4159	2750	75	Spjald	SPJALD	8,50778	56,12806	settlement	charcoal		MB			POINT (8.50778 56.12806)	Northern Juland	Eastern Jutland	Northern Jutland
13639	12268	K	4160	2690	75	Spjald	SPJALD	8,50778	56,12806	settlement	charcoal		MB			POINT (8.50778 56.12806)	Northern Juland	Eastern Jutland	Northern Jutland
13640	12269	K	4161	3960	85	Spjald	SPJALD	8,50778	56,12806	settlement	charcoal		MB			POINT (8.50778 56.12806)	Northern Juland	Eastern Jutland	Northern Jutland
13641	12270	K	4162	2900	75	Spjald	SPJALD	8,50778	56,12806	settlement	charcoal		MB			POINT (8.50778 56.12806)	Northern Juland	Eastern Jutland	Northern Jutland
13642	12271	K	4163	2410	75	Spjald	SPJALD	8,50778	56,12806	settlement	charcoal		MB			POINT (8.50778 56.12806)	Northern Juland	Eastern Jutland	Northern Jutland
13643	12272	K	4164	2480	75	Spjald	SPJALD	8,50778	56,12806	settlement	charcoal		MB			POINT (8.50778 56.12806)	Northern Juland	Eastern Jutland	Northern Jutland
13644	12273	K	4165	2710	75	Spjald	SPJALD	8,50778	56,12806	settlement	charcoal		MB			POINT (8.50778 56.12806)	Northern Juland	Eastern Jutland	Northern Jutland
13647	9471	AAR	31373	3607	28	190510-258 SJM819 Qvaulund Agre	QVAULUND AGRE	8,51745	55,49917	settlement	charcoal		Excavation_report			POINT (8.51745 55.49917)	Northern Juland	Eastern Jutland	Northern Jutland
13648	9472	AAR	31374	3610	36	190510-258 SJM819 Qvaulund Agre	QVAULUND AGRE	8,51745	55,49917	settlement	charcoal		Excavation_report			POINT (8.51745 55.49917)	Northern Juland	Eastern Jutland	Northern Jutland
13649	9473	AAR	31375	3551	36	190510-258 SJM819 Qvaulund Agre	QVAULUND AGRE	8,51745	55,49917	settlement	charcoal		Excavation_report			POINT (8.51745 55.49917)	Northern Juland	Eastern Jutland	Northern Jutland
13650	9474	AAR	31378	3654	37	190510-258 SJM819 Qvaulund Agre	QVAULUND AGRE	8,51745	55,49917	settlement	plant remains		Excavation_report			POINT (8.51745 55.49917)	Northern Juland	Eastern Jutland	Northern Jutland
13651	9475	AAR	31379	3661	36	190510-258 SJM819 Qvaulund Agre	QVAULUND AGRE	8,51745	55,49917	settlement	plant remains		Excavation_report			POINT (8.51745 55.49917)	Northern Juland	Eastern Jutland	Northern Jutland
13652	9476	AAR	31380	3701	37	190510-258 SJM819 Qvaulund Agre	QVAULUND AGRE	8,51745	55,49917	settlement	plant remains		Excavation_report			POINT (8.51745 55.49917)	Northern Juland	Eastern Jutland	Northern Jutland
13653	9477	AAR	31381	4020	37	190510-258 SJM819 Qvaulund Agre	QVAULUND AGRE	8,51745	55,49917	settlement	plant remains		Excavation_report			POINT (8.51745 55.49917)	Northern Juland	Eastern Jutland	Northern Jutland
13654	9478	AAR	31382	3621	38	190510-258 SJM819 Qvaulund Agre	QVAULUND AGRE	8,51745	55,49917	settlement	plant remains		Excavation_report			POINT (8.51745 55.49917)	Northern Juland	Eastern Jutland	Northern Jutland
13655	10813	AAR	30776	3863	31	Vester Vang	VESTER VANG	8,51764	55,4947	settlement	charcoal		MB			POINT (8.51764 55.4947)	Northern Juland	Eastern Jutland	Northern Jutland
13656	9951	AAR	30781	3550	29	190510-259 SJM 820 Vester Vang	VESTER VANG	8,51764	55,4947	settlement	plant remains		Excavation_report			POINT (8.51764 55.4947)	Northern Juland	Eastern Jutland	Northern Jutland
13657	9952	AAR	30782	3649	31	190510-259 SJM 820 Vester Vang	VESTER VANG	8,51764	55,4947	settlement	plant remains		Excavation_report			POINT (8.51764 55.4947)	Northern Juland	Eastern Jutland	Northern Jutland
13658	9953	AAR	30783	3707	28	190510-259 SJM 820 Vester Vang	VESTER VANG	8,51764	55,4947	settlement	plant remains		Excavation_report			POINT (8.51764 55.4947)	Northern Juland	Eastern Jutland	Northern Jutland
13659	9954	AAR	30784	3893	30	190510-259 SJM 820 Vester Vang	VESTER VANG	8,51764	55,4947	settlement	plant remains		Excavation_report			POINT (8.51764 55.4947)	Northern Juland	Eastern Jutland	Northern Jutland
13660	9955	AAR	30785	3916	32	190510-259 SJM 820 Vester Vang	VESTER VANG	8,51764	55,4947	settlement	plant remains		Excavation_report			POINT (8.51764 55.4947)	Northern Juland	Eastern Jutland	Northern Jutland
13661	9956	AAR	30786	3885	31	190510-259 SJM 820 Vester Vang	VESTER VANG	8,51764	55,4947	settlement	plant remains		Excavation_report			POINT (8.51764 55.4947)	Northern Juland	Eastern Jutland	Northern Jutland
13662	375	K	2118	4150	100	Veldbæk	VELDBÆK	8,51881	55,47022	burial	charcoal		Holocene2019	single grave	charcoal	POINT (8.51881 55.47022)	Northern Juland	Eastern Jutland	Northern Jutland
13670	11745	K	1129	2140	100	Grøntoft (Pøl); site A	GRØNTOFT (PØL); SITE A	8,57415	56,17844	settlement	charcoal		MB			POINT (8.574149999999999 56.17844)	Northern Juland	Eastern Jutland	Northern Jutland
13671	11746	K	1130	2250	100	Grøntoft (Pøl); site A	GRØNTOFT (PØL); SITE A	8,57415	56,17844	settlement	charcoal		MB			POINT (8.574149999999999 56.17844)	Northern Juland	Eastern Jutland	Northern Jutland
13672	11747	K	1131	2060	100	Grøntoft (Pøl); site A	GRØNTOFT (PØL); SITE A	8,57415	56,17844	settlement	charcoal		MB			POINT (8.574149999999999 56.17844)	Northern Juland	Eastern Jutland	Northern Jutland
13673	11748	K	1132	2160	100	Grøntoft (Pøl); site A	GRØNTOFT (PØL); SITE A	8,57415	56,17844	settlement	charcoal		MB			POINT (8.574149999999999 56.17844)	Northern Juland	Eastern Jutland	Northern Jutland
13674	11749	K	1133	2050	100	Grøntoft (Pøl); site A	GRØNTOFT (PØL); SITE A	8,57415	56,17844	settlement	charcoal		MB			POINT (8.574149999999999 56.17844)	Northern Juland	Eastern Jutland	Northern Jutland
13675	11750	K	1026	2160	100	Grøntoft (Pøl); site B	GRØNTOFT (PØL); SITE B	8,57415	56,17844	settlement	charcoal		MB			POINT (8.574149999999999 56.17844)	Northern Juland	Eastern Jutland	Northern Jutland
13676	11751	K	1027	2210	100	Grøntoft (Pøl); site B	GRØNTOFT (PØL); SITE B	8,57415	56,17844	settlement	charcoal		MB			POINT (8.574149999999999 56.17844)	Northern Juland	Eastern Jutland	Northern Jutland
13677	11752	K	1590	2300	100	Grøntoft (Pøl); site E	GRØNTOFT (PØL); SITE E	8,57415	56,17844	settlement	charcoal		MB			POINT (8.574149999999999 56.17844)	Northern Juland	Eastern Jutland	Northern Jutland
13678	11753	K	1591	2470	100	Grøntoft (Pøl); site E	GRØNTOFT (PØL); SITE E	8,57415	56,17844	settlement	charcoal		MB			POINT (8.574149999999999 56.17844)	Northern Juland	Eastern Jutland	Northern Jutland
13679	11754	K	1592	2450	100	Grøntoft (Pøl); site E	GRØNTOFT (PØL); SITE E	8,57415	56,17844	settlement	charcoal		MB			POINT (8.574149999999999 56.17844)	Northern Juland	Eastern Jutland	Northern Jutland
13680	11755	K	1593	2480	100	Grøntoft (Pøl); site E	GRØNTOFT (PØL); SITE E	8,57415	56,17844	settlement	charcoal		MB			POINT (8.574149999999999 56.17844)	Northern Juland	Eastern Jutland	Northern Jutland
13681	11756	K	1594	2270	100	Grøntoft (Pøl); site E	GRØNTOFT (PØL); SITE E	8,57415	56,17844	settlement	charcoal		MB			POINT (8.574149999999999 56.17844)	Northern Juland	Eastern Jutland	Northern Jutland
13682	11757	K	1625	2390	100	Grøntoft (Pøl); site E	GRØNTOFT (PØL); SITE E	8,57415	56,17844	settlement	charcoal		MB			POINT (8.574149999999999 56.17844)	Northern Juland	Eastern Jutland	Northern Jutland
13683	11758	K	4414	2850	75	Grøntoft (Pøl); site L	GRØNTOFT (PØL); SITE L	8,57415	56,17844	settlement	charcoal		MB			POINT (8.574149999999999 56.17844)	Northern Juland	Eastern Jutland	Northern Jutland
13684	11759	K	4415	2860	75	Grøntoft (Pøl); site L	GRØNTOFT (PØL); SITE L	8,57415	56,17844	settlement	charcoal		MB			POINT (8.574149999999999 56.17844)	Northern Juland	Eastern Jutland	Northern Jutland
13685	11760	K	4416	2610	75	Grøntoft (Pøl); site P	GRØNTOFT (PØL); SITE P	8,57415	56,17844	settlement	charcoal		MB			POINT (8.574149999999999 56.17844)	Northern Juland	Eastern Jutland	Northern Jutland
13686	11761	K	4417	2550	75	Grøntoft (Pøl); site P	GRØNTOFT (PØL); SITE P	8,57415	56,17844	settlement	charcoal		MB			POINT (8.574149999999999 56.17844)	Northern Juland	Eastern Jutland	Northern Jutland
13687	11762	K	4418	2860	75	Grøntoft (Pøl); site R	GRØNTOFT (PØL); SITE R	8,57415	56,17844	settlement	charcoal		MB			POINT (8.574149999999999 56.17844)	Northern Juland	Eastern Jutland	Northern Jutland
13688	11763	K	4420	2320	75	Grøntoft (Pøl); site S	GRØNTOFT (PØL); SITE S	8,57415	56,17844	settlement	charcoal		MB			POINT (8.574149999999999 56.17844)	Northern Juland	Eastern Jutland	Northern Jutland
13689	11764	K	4421	2490	75	Grøntoft (Pøl); site S	GRØNTOFT (PØL); SITE S	8,57415	56,17844	settlement	charcoal		MB			POINT (8.574149999999999 56.17844)	Northern Juland	Eastern Jutland	Northern Jutland
13690	11765	K	4422	2570	75	Grøntoft (Pøl); site T	GRØNTOFT (PØL); SITE T	8,57415	56,17844	settlement	charcoal		MB			POINT (8.574149999999999 56.17844)	Northern Juland	Eastern Jutland	Northern Jutland
13701	10754	AAR	6476	3103	32	Stensgård Vest	STENSGÅRD VEST	8,60361	56,31781	settlement			MB			POINT (8.60361 56.31781)	Northern Juland	Eastern Jutland	Northern Jutland
13702	10928	AAR	19066	3431	28	Grønnegård	GRØNNEGÅRD	8,6062	55,81432	settlement	charcoal		MB			POINT (8.606199999999999 55.81432)	Northern Juland	Eastern Jutland	Northern Jutland
13703	10930	AAR	19067	3004	28	Grønnegård	GRØNNEGÅRD	8,6062	55,81432	settlement	charcoal		MB			POINT (8.606199999999999 55.81432)	Northern Juland	Eastern Jutland	Northern Jutland
13704	10929	AAR	19068	2860	27	Grønnegård	GRØNNEGÅRD	8,6062	55,81432	settlement	charcoal		MB			POINT (8.606199999999999 55.81432)	Northern Juland	Eastern Jutland	Northern Jutland
13705	10931	AAR	19069	2778	25	Grønnegård	GRØNNEGÅRD	8,6062	55,81432	settlement	charcoal		MB			POINT (8.606199999999999 55.81432)	Northern Juland	Eastern Jutland	Northern Jutland
13706	10932	AAR	19065	3246	28	Grønnegård	GRØNNEGÅRD	8,6062	55,81432	settlement	plant remains		MB			POINT (8.606199999999999 55.81432)	Northern Juland	Eastern Jutland	Northern Jutland
13708	211	AAR	2948	3505	40	Vestervang	VESTERVANG	8,61142	55,6073	settlement	charcoal		Holocene2019	settlement	charcoal	POINT (8.611420000000001 55.6073)	Northern Juland	Eastern Jutland	Northern Jutland
13709	212	AAR	3109	3480	65	Vestervang	VESTERVANG	8,61142	55,6073	settlement	charcoal		Holocene2019	settlement	charcoal	POINT (8.611420000000001 55.6073)	Northern Juland	Eastern Jutland	Northern Jutland
13752	11571	K	2540	3190	85	Barde (Storehøj Sb)	BARDE (STOREHØJ SB)	8,70227	56,0995	burial	wood		MB			POINT (8.70227 56.0995)	Northern Juland	Eastern Jutland	Northern Jutland
13766	12310	K	4620(A)	3190	85	Storehøj 96A, Vorgod	STOREHØJ 96A, VORGOD	8,70826	56,11093	settlement	wood		MB			POINT (8.708259999999999 56.11093)	Northern Juland	Eastern Jutland	Northern Jutland
13781	11685	K	3232	3990	85	Egebjerg (Sb. 30)	EGEBJERG (SB. 30)	8,7184	55,5423	burial	charcoal		MB			POINT (8.718400000000001 55.5423)	Northern Juland	Eastern Jutland	Northern Jutland
13833	10305	AAR	9520	2683	36	Jersild	JERSILD	8,75384	56,26433	burial	bone		MB			POINT (8.75384 56.26433)	Northern Juland	Eastern Jutland	Northern Jutland
13856	11040	AAR	30890	4195	29	Karmdal Banke	KARMDAL BANKE	8,82912	55,41004	settlement	plant remains		MB			POINT (8.82912 55.41004)	Northern Juland	Eastern Jutland	Northern Jutland
13865	9564	K	2441	4130	100	180313-95 NM 1207/75 Skarrild Overby	SKARRILD OVERBY	8,85154	55,98109	burial	charcoal		Malmros_Tauber_1977			POINT (8.85154 55.98109)	Northern Juland	Eastern Jutland	Northern Jutland
13866	9565	K	2442	4040	100	180313-95 NM 1207/75 Skarrild Overby	SKARRILD OVERBY	8,85154	55,98109	burial	charcoal		Malmros_Tauber_1977			POINT (8.85154 55.98109)	Northern Juland	Eastern Jutland	Northern Jutland
13867	9566	K	2443	4050	100	180313-95 NM 1207/75 Skarrild Overby	SKARRILD OVERBY	8,85154	55,98109	burial	charcoal		Malmros_Tauber_1977			POINT (8.85154 55.98109)	Northern Juland	Eastern Jutland	Northern Jutland
13868	9562	K	2180	4110	100	180313-46 NM 1510/73 Skarrild Overby	SKARRILD OVERBY	8,85244	55,98572	burial	charcoal		Hübner_2005			POINT (8.85244 55.98572)	Northern Juland	Eastern Jutland	Northern Jutland
13869	9563	K	2181	3980	100	180313-46 NM 1510/73 Skarrild Overby	SKARRILD OVERBY	8,85244	55,98572	burial	charcoal		Malmros_Tauber_1977			POINT (8.85244 55.98572)	Northern Juland	Eastern Jutland	Northern Jutland
13870	9560	K	2182	3960	100	180313-44 Skarril Mose	SKARRIL MOSE	8,85439	55,98522	burial	charcoal		Hübner_2005			POINT (8.85439 55.98522)	Northern Juland	Eastern Jutland	Northern Jutland
13871	9561	K	2183	4000	100	180313-44 Skarril Mose	SKARRIL MOSE	8,85439	55,98522	burial	charcoal		Hübner_2005			POINT (8.85439 55.98522)	Northern Juland	Eastern Jutland	Northern Jutland
13874	12218	K	2806	4070	90	Skarrild Mose, Overby 49	SKARRILD MOSE, OVERBY 49	8,86859	55,98318	burial	charcoal		MB			POINT (8.868589999999999 55.98318)	Northern Juland	Eastern Jutland	Northern Jutland
13875	12219	K	2807	3980	90	Skarrild Mose, Overby 49	SKARRILD MOSE, OVERBY 49	8,86859	55,98318	burial	charcoal		MB			POINT (8.868589999999999 55.98318)	Northern Juland	Eastern Jutland	Northern Jutland
13877	9464	K	2930	4200	85	180313-37 Pilgård	PILGÅRD	8,87151	55,9897	burial	charcoal		Hübner_2005			POINT (8.871510000000001 55.9897)	Northern Juland	Eastern Jutland	Northern Jutland
13878	9465	K	2931	4240	85	180313-37 Pilgård	PILGÅRD	8,87151	55,9897	burial	charcoal		Hübner_2005			POINT (8.871510000000001 55.9897)	Northern Juland	Eastern Jutland	Northern Jutland
13879	9466	K	2932	4180	85	180313-37 Pilgård	PILGÅRD	8,87151	55,9897	burial	charcoal		Hübner_2005			POINT (8.871510000000001 55.9897)	Northern Juland	Eastern Jutland	Northern Jutland
13880	9467	K	2933	4140	85	180313-37 Pilgård	PILGÅRD	8,87151	55,9897	burial	charcoal		Hübner_2005			POINT (8.871510000000001 55.9897)	Northern Juland	Eastern Jutland	Northern Jutland
13881	9468	K	2934	4160	85	180313-37 Pilgård	PILGÅRD	8,87151	55,9897	burial	charcoal		Hübner_2005			POINT (8.871510000000001 55.9897)	Northern Juland	Eastern Jutland	Northern Jutland
13882	9254	K	2998	4160	90	180313-38 Lustrup huse	LUSTRUP HUSE	8,87226	55,99046	burial	charcoal		Hübner_2005			POINT (8.872260000000001 55.99046)	Northern Juland	Eastern Jutland	Northern Jutland
13883	9255	K	2999	4230	90	180313-38 Lustrup huse	LUSTRUP HUSE	8,87226	55,99046	burial	charcoal		Hübner_2005			POINT (8.872260000000001 55.99046)	Northern Juland	Eastern Jutland	Northern Jutland
13884	9256	K	3000	4180	90	180313-38 Lustrup huse	LUSTRUP HUSE	8,87226	55,99046	burial	charcoal		Hübner_2005			POINT (8.872260000000001 55.99046)	Northern Juland	Eastern Jutland	Northern Jutland
13885	9257	K	3001	4220	90	180313-38 Lustrup huse	LUSTRUP HUSE	8,87226	55,99046	burial	charcoal		Hübner_2005			POINT (8.872260000000001 55.99046)	Northern Juland	Eastern Jutland	Northern Jutland
13886	9258	K	3002	4160	80	180313-38 Lustrup huse	LUSTRUP HUSE	8,87226	55,99046	burial	charcoal		Hübner_2005			POINT (8.872260000000001 55.99046)	Northern Juland	Eastern Jutland	Northern Jutland
13887	9259	K	3003	4180	85	180313-38 Lustrup huse	LUSTRUP HUSE	8,87226	55,99046	burial	charcoal		Hübner_2005			POINT (8.872260000000001 55.99046)	Northern Juland	Eastern Jutland	Northern Jutland
13888	12014	K	1189	4210	120	Momhoj Mose	MOMHOJ MOSE	8,87249	56,13455	burial	wood		MB			POINT (8.872490000000001 56.13455)	Northern Juland	Eastern Jutland	Northern Jutland
13889	12123	K	2965	4210	65	Pilgård (Skarrild Sb. 33)	PILGÅRD (SKARRILD SB. 33)	8,87779	55,99375	burial	charcoal		MB			POINT (8.877789999999999 55.99375)	Northern Juland	Eastern Jutland	Northern Jutland
13890	12124	K	2966	4190	90	Pilgård (Skarrild Sb. 33)	PILGÅRD (SKARRILD SB. 33)	8,87779	55,99375	burial	charcoal		MB			POINT (8.877789999999999 55.99375)	Northern Juland	Eastern Jutland	Northern Jutland
13891	26084	ND	19	4180	50	Pilgårds höje	PILGÅRDS HÖJE	8,8778	55,9938			0	calpal			POINT (8.877800000000001 55.9938)	Northern Juland	Eastern Jutland	Northern Jutland
13895	13602	POZ	122081	3075	30	Nørretanderupvej, Snejbjerg	NØRRETANDERUPVEJ, SNEJBJERG	8,88872	56,12557	settlement			MB			POINT (8.888719999999999 56.12557)	Northern Juland	Eastern Jutland	Northern Jutland
13896	21246	K	2954	4550	65	Klokkehøj	KLOKKEHØJ	8,8931	55,9953	burial	bone	-18,1	calpal			POINT (8.8931 55.9953)	Northern Juland	Eastern Jutland	Northern Jutland
13897	21247	K	3012	4250	90	Klokkehøj	KLOKKEHØJ	8,8931	55,9953	burial	bone	-19	calpal			POINT (8.8931 55.9953)	Northern Juland	Eastern Jutland	Northern Jutland
13898	21248	K	3013	4140	90	Klokkehøj	KLOKKEHØJ	8,8931	55,9953	burial	bone	-20	calpal			POINT (8.8931 55.9953)	Northern Juland	Eastern Jutland	Northern Jutland
13899	21249	K	3014	4200	90	Klokkehøj	KLOKKEHØJ	8,8931	55,9953	burial	bone	-19	calpal			POINT (8.8931 55.9953)	Northern Juland	Eastern Jutland	Northern Jutland
13901	133	AAR	19546	3721	28	Nørregård	NØRREGÅRD	8,8994	55,5193	settlement	charcoal		Holocene2019	settlement	charcoal	POINT (8.8994 55.5193)	Northern Juland	Eastern Jutland	Northern Jutland
13902	134	AAR	19551	3045	29	Nørregård	NØRREGÅRD	8,8994	55,5193	settlement	charcoal		Holocene2019	settlement	charcoal	POINT (8.8994 55.5193)	Northern Juland	Eastern Jutland	Northern Jutland
13903	135	AAR	19553	3227	27	Nørregård	NØRREGÅRD	8,8994	55,5193	settlement	charcoal		Holocene2019	settlement	charcoal	POINT (8.8994 55.5193)	Northern Juland	Eastern Jutland	Northern Jutland
13904	136	AAR	19554	3630	29	Nørregård	NØRREGÅRD	8,8994	55,5193	settlement	charcoal		Holocene2019	settlement	charcoal	POINT (8.8994 55.5193)	Northern Juland	Eastern Jutland	Northern Jutland
13905	137	AAR	19555	3639	28	Nørregård	NØRREGÅRD	8,8994	55,5193	settlement	charcoal		Holocene2019	settlement	charcoal	POINT (8.8994 55.5193)	Northern Juland	Eastern Jutland	Northern Jutland
13906	138	AAR	19559	3100	26	Nørregård	NØRREGÅRD	8,8994	55,5193	settlement	charcoal		Holocene2019	settlement	charcoal	POINT (8.8994 55.5193)	Northern Juland	Eastern Jutland	Northern Jutland
13907	139	AAR	19566	3230	26	Nørregård	NØRREGÅRD	8,8994	55,5193	settlement	charcoal		Holocene2019	settlement	charcoal	POINT (8.8994 55.5193)	Northern Juland	Eastern Jutland	Northern Jutland
13908	140	AAR	19593	4459	28	Nørregård	NØRREGÅRD	8,8994	55,5193	settlement	charcoal		Holocene2019	settlement	charcoal	POINT (8.8994 55.5193)	Northern Juland	Eastern Jutland	Northern Jutland
13909	141	AAR	19594	3565	26	Nørregård	NØRREGÅRD	8,8994	55,5193	settlement	charcoal		Holocene2019	settlement	charcoal	POINT (8.8994 55.5193)	Northern Juland	Eastern Jutland	Northern Jutland
13910	142	AAR	19604	3082	25	Nørregård	NØRREGÅRD	8,8994	55,5193	settlement	charcoal		Holocene2019	settlement	charcoal	POINT (8.8994 55.5193)	Northern Juland	Eastern Jutland	Northern Jutland
13911	143	AAR	19607	3315	26	Nørregård	NØRREGÅRD	8,8994	55,5193	settlement	charcoal		Holocene2019	settlement	charcoal	POINT (8.8994 55.5193)	Northern Juland	Eastern Jutland	Northern Jutland
13912	144	AAR	19608	4973	29	Nørregård	NØRREGÅRD	8,8994	55,5193	settlement	charcoal		Holocene2019	settlement	charcoal	POINT (8.8994 55.5193)	Northern Juland	Eastern Jutland	Northern Jutland
13913	145	AAR	19611	3609	40	Nørregård	NØRREGÅRD	8,8994	55,5193	settlement	charcoal		Holocene2019	settlement	charcoal	POINT (8.8994 55.5193)	Northern Juland	Eastern Jutland	Northern Jutland
13914	146	AAR	19620	5159	29	Nørregård	NØRREGÅRD	8,8994	55,5193	settlement	charcoal		Holocene2019	settlement	charcoal	POINT (8.8994 55.5193)	Northern Juland	Eastern Jutland	Northern Jutland
13915	147	AAR	19622	3424	26	Nørregård	NØRREGÅRD	8,8994	55,5193	settlement	charcoal		Holocene2019	settlement	charcoal	POINT (8.8994 55.5193)	Northern Juland	Eastern Jutland	Northern Jutland
13916	148	AAR	19623	4042	29	Nørregård	NØRREGÅRD	8,8994	55,5193	settlement	charcoal		Holocene2019	settlement	charcoal	POINT (8.8994 55.5193)	Northern Juland	Eastern Jutland	Northern Jutland
13917	149	AAR	19624	3613	26	Nørregård	NØRREGÅRD	8,8994	55,5193	settlement	charcoal		Holocene2019	settlement	charcoal	POINT (8.8994 55.5193)	Northern Juland	Eastern Jutland	Northern Jutland
13918	150	AAR	19626	3689	27	Nørregård	NØRREGÅRD	8,8994	55,5193	settlement	charcoal		Holocene2019	settlement	charcoal	POINT (8.8994 55.5193)	Northern Juland	Eastern Jutland	Northern Jutland
13919	151	AAR	19629	2994	26	Nørregård	NØRREGÅRD	8,8994	55,5193	settlement	charcoal		Holocene2019	settlement	charcoal	POINT (8.8994 55.5193)	Northern Juland	Eastern Jutland	Northern Jutland
13920	152	AAR	19547	3212	26	Nørregård	NØRREGÅRD	8,8994	55,5193	settlement	plant remains		Holocene2019	settlement	grain	POINT (8.8994 55.5193)	Northern Juland	Eastern Jutland	Northern Jutland
13921	153	AAR	19548	4729	30	Nørregård	NØRREGÅRD	8,8994	55,5193	settlement	plant remains		Holocene2019	settlement	grain	POINT (8.8994 55.5193)	Northern Juland	Eastern Jutland	Northern Jutland
13922	154	AAR	19549	3136	28	Nørregård	NØRREGÅRD	8,8994	55,5193	settlement	plant remains		Holocene2019	settlement	grain	POINT (8.8994 55.5193)	Northern Juland	Eastern Jutland	Northern Jutland
13923	155	AAR	19550	2965	26	Nørregård	NØRREGÅRD	8,8994	55,5193	settlement	plant remains		Holocene2019	settlement	grain	POINT (8.8994 55.5193)	Northern Juland	Eastern Jutland	Northern Jutland
13924	156	AAR	19552	3053	27	Nørregård	NØRREGÅRD	8,8994	55,5193	settlement	plant remains		Holocene2019	settlement	grain	POINT (8.8994 55.5193)	Northern Juland	Eastern Jutland	Northern Jutland
13925	157	AAR	19556	3096	27	Nørregård	NØRREGÅRD	8,8994	55,5193	settlement	plant remains		Holocene2019	settlement	grain	POINT (8.8994 55.5193)	Northern Juland	Eastern Jutland	Northern Jutland
13926	158	AAR	19557	3070	26	Nørregård	NØRREGÅRD	8,8994	55,5193	settlement	plant remains		Holocene2019	settlement	grain	POINT (8.8994 55.5193)	Northern Juland	Eastern Jutland	Northern Jutland
13927	159	AAR	19558	3638	35	Nørregård	NØRREGÅRD	8,8994	55,5193	settlement	plant remains		Holocene2019	settlement	grain	POINT (8.8994 55.5193)	Northern Juland	Eastern Jutland	Northern Jutland
13928	160	AAR	19560	3058	26	Nørregård	NØRREGÅRD	8,8994	55,5193	settlement	plant remains		Holocene2019	settlement	grain	POINT (8.8994 55.5193)	Northern Juland	Eastern Jutland	Northern Jutland
13929	161	AAR	19561	2957	26	Nørregård	NØRREGÅRD	8,8994	55,5193	settlement	plant remains		Holocene2019	settlement	grain	POINT (8.8994 55.5193)	Northern Juland	Eastern Jutland	Northern Jutland
13930	177	AAR	19564	2973	27	Nørregård	NØRREGÅRD	8,8994	55,5193	settlement	plant remains		Holocene2019	settlement	nutshell	POINT (8.8994 55.5193)	Northern Juland	Eastern Jutland	Northern Jutland
13931	178	AAR	19565	3077	27	Nørregård	NØRREGÅRD	8,8994	55,5193	settlement	plant remains		Holocene2019	settlement	nutshell	POINT (8.8994 55.5193)	Northern Juland	Eastern Jutland	Northern Jutland
13932	162	AAR	19569	3034	27	Nørregård	NØRREGÅRD	8,8994	55,5193	settlement	plant remains		Holocene2019	settlement	grain	POINT (8.8994 55.5193)	Northern Juland	Eastern Jutland	Northern Jutland
13933	163	AAR	19571	3114	30	Nørregård	NØRREGÅRD	8,8994	55,5193	settlement	plant remains		Holocene2019	settlement	grain	POINT (8.8994 55.5193)	Northern Juland	Eastern Jutland	Northern Jutland
13934	165	AAR	19584	3094	25	Nørregård	NØRREGÅRD	8,8994	55,5193	settlement	plant remains		Holocene2019	settlement	grain	POINT (8.8994 55.5193)	Northern Juland	Eastern Jutland	Northern Jutland
13935	166	AAR	19588	3577	26	Nørregård	NØRREGÅRD	8,8994	55,5193	settlement	plant remains		Holocene2019	settlement	grain	POINT (8.8994 55.5193)	Northern Juland	Eastern Jutland	Northern Jutland
13936	167	AAR	19589	3549	26	Nørregård	NØRREGÅRD	8,8994	55,5193	settlement	plant remains		Holocene2019	settlement	grain	POINT (8.8994 55.5193)	Northern Juland	Eastern Jutland	Northern Jutland
13937	168	AAR	19590	3046	26	Nørregård	NØRREGÅRD	8,8994	55,5193	settlement	plant remains		Holocene2019	settlement	grain	POINT (8.8994 55.5193)	Northern Juland	Eastern Jutland	Northern Jutland
13938	169	AAR	19597	3273	25	Nørregård	NØRREGÅRD	8,8994	55,5193	settlement	plant remains		Holocene2019	settlement	grain	POINT (8.8994 55.5193)	Northern Juland	Eastern Jutland	Northern Jutland
13939	170	AAR	19598	3222	27	Nørregård	NØRREGÅRD	8,8994	55,5193	settlement	plant remains		Holocene2019	settlement	grain	POINT (8.8994 55.5193)	Northern Juland	Eastern Jutland	Northern Jutland
13940	171	AAR	19599	3328	27	Nørregård	NØRREGÅRD	8,8994	55,5193	settlement	plant remains		Holocene2019	settlement	grain	POINT (8.8994 55.5193)	Northern Juland	Eastern Jutland	Northern Jutland
13941	172	AAR	19605	3053	25	Nørregård	NØRREGÅRD	8,8994	55,5193	settlement	plant remains		Holocene2019	settlement	grain	POINT (8.8994 55.5193)	Northern Juland	Eastern Jutland	Northern Jutland
13942	173	AAR	19606	4141	27	Nørregård	NØRREGÅRD	8,8994	55,5193	settlement	plant remains		Holocene2019	settlement	grain	POINT (8.8994 55.5193)	Northern Juland	Eastern Jutland	Northern Jutland
13943	180	AAR	19610	3623	25	Nørregård	NØRREGÅRD	8,8994	55,5193	settlement	plant remains		Holocene2019	settlement	nutshell	POINT (8.8994 55.5193)	Northern Juland	Eastern Jutland	Northern Jutland
13944	174	AAR	19618	3326	26	Nørregård	NØRREGÅRD	8,8994	55,5193	settlement	plant remains		Holocene2019	settlement	grain	POINT (8.8994 55.5193)	Northern Juland	Eastern Jutland	Northern Jutland
13945	175	AAR	19619	3074	25	Nørregård	NØRREGÅRD	8,8994	55,5193	settlement	plant remains		Holocene2019	settlement	grain	POINT (8.8994 55.5193)	Northern Juland	Eastern Jutland	Northern Jutland
13946	176	AAR	19628	3031	34	Nørregård	NØRREGÅRD	8,8994	55,5193	settlement	plant remains		Holocene2019	settlement	grain	POINT (8.8994 55.5193)	Northern Juland	Eastern Jutland	Northern Jutland
13947	9387	K	2067	3609	40	190304‑105 HBV 1464 Nørregård VIII	NØRREGÅRD VIII	8,8994	55,51931	settlement	charcoal		Sparrevohn_2019			POINT (8.8994 55.51931)	Northern Juland	Eastern Jutland	Northern Jutland
13948	10555	AAR	19562	2415	24	Nørregård VIII	NØRREGÅRD VIII	8,8994	55,51931	settlement	charcoal		MB			POINT (8.8994 55.51931)	Northern Juland	Eastern Jutland	Northern Jutland
13949	10563	AAR	19563	2553	26	Nørregård VIII	NØRREGÅRD VIII	8,8994	55,51931	settlement	charcoal		MB			POINT (8.8994 55.51931)	Northern Juland	Eastern Jutland	Northern Jutland
13958	8757	AAR	11705	3369	43	180318‑57 HEM 4086 Gilmosevej	GILMOSEVEJ	8,92994	56,16433	settlement	charcoal		Sparrevohn_2019			POINT (8.92994 56.16433)	Northern Juland	Eastern Jutland	Northern Jutland
13959	8758	AAR	11706	3368	35	180318‑57 HEM 4086 Gilmosevej	GILMOSEVEJ	8,92994	56,16433	settlement	charcoal		Sparrevohn_2019			POINT (8.92994 56.16433)	Northern Juland	Eastern Jutland	Northern Jutland
13960	8759	AAR	11707	3490	50	180318‑57 HEM 4086 Gilmosevej	GILMOSEVEJ	8,92994	56,16433	settlement	charcoal		Sparrevohn_2019			POINT (8.92994 56.16433)	Northern Juland	Eastern Jutland	Northern Jutland
13961	8760	AAR	11708	3425	55	180318‑57 HEM 4086 Gilmosevej	GILMOSEVEJ	8,92994	56,16433	settlement	charcoal		Sparrevohn_2019			POINT (8.92994 56.16433)	Northern Juland	Eastern Jutland	Northern Jutland
13962	8761	AAR	11709	3349	34	180318‑57 HEM 4086 Gilmosevej	GILMOSEVEJ	8,92994	56,16433	settlement	charcoal		Sparrevohn et al 2019			POINT (8.92994 56.16433)	Northern Juland	Eastern Jutland	Northern Jutland
13963	8762	AAR	11710	3372	33	180318‑57 HEM 4086 Gilmosevej	GILMOSEVEJ	8,92994	56,16433	settlement	charcoal		Sparrevohn_2019			POINT (8.92994 56.16433)	Northern Juland	Eastern Jutland	Northern Jutland
13964	9166	K	2710	4000	90	180310-117 NM 1781/76 Lille Hamborg	LILLE HAMBORG	8,93642	56,10522	burial	charcoal		Malmros_Tauber_1977			POINT (8.93642 56.10522)	Northern Juland	Eastern Jutland	Northern Jutland
13965	9167	K	2711	3970	90	180310-117 NM 1781/76 Lille Hamborg	LILLE HAMBORG	8,93642	56,10522	burial	charcoal		Malmros_Tauber_1977			POINT (8.93642 56.10522)	Northern Juland	Eastern Jutland	Northern Jutland
13966	11669	K	6626	2700	60	Damsgård	DAMSGÅRD	8,93647	55,5173	burial	charcoal		MB			POINT (8.93647 55.5173)	Northern Juland	Eastern Jutland	Northern Jutland
13970	11877	K	2178	4030	100	Kideris (Sb. 64)	KIDERIS (SB. 64)	8,96874	56,07522	burial	charcoal		MB			POINT (8.96874 56.07522)	Northern Juland	Eastern Jutland	Northern Jutland
13973	11878	K	1188	4180	100	Kideris mose	KIDERIS MOSE	8,98249	56,07432	burial	wood		MB			POINT (8.98249 56.07432)	Northern Juland	Eastern Jutland	Northern Jutland
14094	9117	AAR	192301	3547	28	190307‑212 HBV 1456 Kongehøj III	KONGEHØJ III	9,11419	55,4579	settlement	plant remains		Sparrevohn_2019			POINT (9.114190000000001 55.4579)	Northern Juland	Eastern Jutland	Northern Jutland
14095	9118	AAR	192305	3582	32	190307‑212 HBV 1456 Kongehøj III	KONGEHØJ III	9,11419	55,4579	settlement	plant remains		Sparrevohn_2019			POINT (9.114190000000001 55.4579)	Northern Juland	Eastern Jutland	Northern Jutland
14096	9119	AAR	192309	3592	29	190307‑212 HBV 1456 Kongehøj III	KONGEHØJ III	9,11419	55,4579	settlement	plant remains		Sparrevohn_2019			POINT (9.114190000000001 55.4579)	Northern Juland	Eastern Jutland	Northern Jutland
14097	53	AAR	19287	3692	27	Kongehøj	KONGEHØJ	9,11652	55,4576	settlement	charcoal		Holocene2019	settlement	charcoal	POINT (9.11652 55.4576)	Northern Juland	Eastern Jutland	Northern Jutland
14098	54	AAR	19293	3362	26	Kongehøj	KONGEHØJ	9,11652	55,4576	settlement	charcoal		Holocene2019	settlement	charcoal	POINT (9.11652 55.4576)	Northern Juland	Eastern Jutland	Northern Jutland
14099	55	AAR	19295	3733	29	Kongehøj	KONGEHØJ	9,11652	55,4576	settlement	charcoal		Holocene2019	settlement	charcoal	POINT (9.11652 55.4576)	Northern Juland	Eastern Jutland	Northern Jutland
14100	56	AAR	14745	3077	25	Kongehøj	KONGEHØJ	9,11652	55,4576	settlement	plant remains		Holocene2019	settlement	grain	POINT (9.11652 55.4576)	Northern Juland	Eastern Jutland	Northern Jutland
14101	57	AAR	14746	3100	22	Kongehøj	KONGEHØJ	9,11652	55,4576	settlement	plant remains		Holocene2019	settlement	grain	POINT (9.11652 55.4576)	Northern Juland	Eastern Jutland	Northern Jutland
14102	58	AAR	14747	3050	22	Kongehøj	KONGEHØJ	9,11652	55,4576	settlement	plant remains		Holocene2019	settlement	grain	POINT (9.11652 55.4576)	Northern Juland	Eastern Jutland	Northern Jutland
14103	59	AAR	14748	3038	22	Kongehøj	KONGEHØJ	9,11652	55,4576	settlement	plant remains		Holocene2019	settlement	grain	POINT (9.11652 55.4576)	Northern Juland	Eastern Jutland	Northern Jutland
14104	60	AAR	14749	3065	22	Kongehøj	KONGEHØJ	9,11652	55,4576	settlement	plant remains		Holocene2019	settlement	grain	POINT (9.11652 55.4576)	Northern Juland	Eastern Jutland	Northern Jutland
14105	61	AAR	14750	3094	23	Kongehøj	KONGEHØJ	9,11652	55,4576	settlement	plant remains		Holocene2019	settlement	grain	POINT (9.11652 55.4576)	Northern Juland	Eastern Jutland	Northern Jutland
14106	62	AAR	14751	3060	23	Kongehøj	KONGEHØJ	9,11652	55,4576	settlement	plant remains		Holocene2019	settlement	grain	POINT (9.11652 55.4576)	Northern Juland	Eastern Jutland	Northern Jutland
14107	63	AAR	14752	3071	23	Kongehøj	KONGEHØJ	9,11652	55,4576	settlement	plant remains		Holocene2019	settlement	grain	POINT (9.11652 55.4576)	Northern Juland	Eastern Jutland	Northern Jutland
14108	64	AAR	14753	3123	24	Kongehøj	KONGEHØJ	9,11652	55,4576	settlement	plant remains		Holocene2019	settlement	grain	POINT (9.11652 55.4576)	Northern Juland	Eastern Jutland	Northern Jutland
14109	65	AAR	14754	3089	23	Kongehøj	KONGEHØJ	9,11652	55,4576	settlement	plant remains		Holocene2019	settlement	grain	POINT (9.11652 55.4576)	Northern Juland	Eastern Jutland	Northern Jutland
14110	66	AAR	14755	3072	24	Kongehøj	KONGEHØJ	9,11652	55,4576	settlement	plant remains		Holocene2019	settlement	grain	POINT (9.11652 55.4576)	Northern Juland	Eastern Jutland	Northern Jutland
14111	68	AAR	14757	3101	23	Kongehøj	KONGEHØJ	9,11652	55,4576	settlement	plant remains		Holocene2019	settlement	grain	POINT (9.11652 55.4576)	Northern Juland	Eastern Jutland	Northern Jutland
14112	69	AAR	14758	3088	23	Kongehøj	KONGEHØJ	9,11652	55,4576	settlement	plant remains		Holocene2019	settlement	grain	POINT (9.11652 55.4576)	Northern Juland	Eastern Jutland	Northern Jutland
14113	70	AAR	14759	3110	81	Kongehøj	KONGEHØJ	9,11652	55,4576	settlement	plant remains		Holocene2019	settlement	grain	POINT (9.11652 55.4576)	Northern Juland	Eastern Jutland	Northern Jutland
14114	71	AAR	14760	3120	23	Kongehøj	KONGEHØJ	9,11652	55,4576	settlement	plant remains		Holocene2019	settlement	grain	POINT (9.11652 55.4576)	Northern Juland	Eastern Jutland	Northern Jutland
14115	72	AAR	14761	3639	28	Kongehøj	KONGEHØJ	9,11652	55,4576	settlement	plant remains		Holocene2019	settlement	grain	POINT (9.11652 55.4576)	Northern Juland	Eastern Jutland	Northern Jutland
14116	73	AAR	14762	3118	28	Kongehøj	KONGEHØJ	9,11652	55,4576	settlement	plant remains		Holocene2019	settlement	grain	POINT (9.11652 55.4576)	Northern Juland	Eastern Jutland	Northern Jutland
14117	74	AAR	19276	3318	29	Kongehøj	KONGEHØJ	9,11652	55,4576	settlement	plant remains		Holocene2019	settlement	grain	POINT (9.11652 55.4576)	Northern Juland	Eastern Jutland	Northern Jutland
14118	75	AAR	19277	3263	26	Kongehøj	KONGEHØJ	9,11652	55,4576	settlement	plant remains		Holocene2019	settlement	grain	POINT (9.11652 55.4576)	Northern Juland	Eastern Jutland	Northern Jutland
14119	76	AAR	19278	3587	35	Kongehøj	KONGEHØJ	9,11652	55,4576	settlement	plant remains		Holocene2019	settlement	grain	POINT (9.11652 55.4576)	Northern Juland	Eastern Jutland	Northern Jutland
14120	77	AAR	19279	3054	26	Kongehøj	KONGEHØJ	9,11652	55,4576	settlement	plant remains		Holocene2019	settlement	grain	POINT (9.11652 55.4576)	Northern Juland	Eastern Jutland	Northern Jutland
14121	78	AAR	19281	3287	30	Kongehøj	KONGEHØJ	9,11652	55,4576	settlement	plant remains		Holocene2019	settlement	grain	POINT (9.11652 55.4576)	Northern Juland	Eastern Jutland	Northern Jutland
14122	79	AAR	19282	3270	28	Kongehøj	KONGEHØJ	9,11652	55,4576	settlement	plant remains		Holocene2019	settlement	grain	POINT (9.11652 55.4576)	Northern Juland	Eastern Jutland	Northern Jutland
14123	80	AAR	19283	3190	28	Kongehøj	KONGEHØJ	9,11652	55,4576	settlement	plant remains		Holocene2019	settlement	grain	POINT (9.11652 55.4576)	Northern Juland	Eastern Jutland	Northern Jutland
14124	81	AAR	19284	3295	29	Kongehøj	KONGEHØJ	9,11652	55,4576	settlement	plant remains		Holocene2019	settlement	grain	POINT (9.11652 55.4576)	Northern Juland	Eastern Jutland	Northern Jutland
14125	82	AAR	19285	3483	28	Kongehøj	KONGEHØJ	9,11652	55,4576	settlement	plant remains		Holocene2019	settlement	grain	POINT (9.11652 55.4576)	Northern Juland	Eastern Jutland	Northern Jutland
14126	100	AAR	19286	3600	26	Kongehøj	KONGEHØJ	9,11652	55,4576	settlement	plant remains		Holocene2019	settlement	nutshell	POINT (9.11652 55.4576)	Northern Juland	Eastern Jutland	Northern Jutland
14127	83	AAR	19288	3301	29	Kongehøj	KONGEHØJ	9,11652	55,4576	settlement	plant remains		Holocene2019	settlement	grain	POINT (9.11652 55.4576)	Northern Juland	Eastern Jutland	Northern Jutland
14128	84	AAR	19289	3562	27	Kongehøj	KONGEHØJ	9,11652	55,4576	settlement	plant remains		Holocene2019	settlement	grain	POINT (9.11652 55.4576)	Northern Juland	Eastern Jutland	Northern Jutland
14129	85	AAR	19290	3319	26	Kongehøj	KONGEHØJ	9,11652	55,4576	settlement	plant remains		Holocene2019	settlement	grain	POINT (9.11652 55.4576)	Northern Juland	Eastern Jutland	Northern Jutland
14130	86	AAR	19291	3346	27	Kongehøj	KONGEHØJ	9,11652	55,4576	settlement	plant remains		Holocene2019	settlement	grain	POINT (9.11652 55.4576)	Northern Juland	Eastern Jutland	Northern Jutland
14131	87	AAR	19292	3383	45	Kongehøj	KONGEHØJ	9,11652	55,4576	settlement	plant remains		Holocene2019	settlement	grain	POINT (9.11652 55.4576)	Northern Juland	Eastern Jutland	Northern Jutland
14132	88	AAR	19294	3482	26	Kongehøj	KONGEHØJ	9,11652	55,4576	settlement	plant remains		Holocene2019	settlement	grain	POINT (9.11652 55.4576)	Northern Juland	Eastern Jutland	Northern Jutland
14133	89	AAR	19296	3450	25	Kongehøj	KONGEHØJ	9,11652	55,4576	settlement	plant remains		Holocene2019	settlement	grain	POINT (9.11652 55.4576)	Northern Juland	Eastern Jutland	Northern Jutland
14134	90	AAR	19297	3340	31	Kongehøj	KONGEHØJ	9,11652	55,4576	settlement	plant remains		Holocene2019	settlement	grain	POINT (9.11652 55.4576)	Northern Juland	Eastern Jutland	Northern Jutland
14135	91	AAR	19298	3385	27	Kongehøj	KONGEHØJ	9,11652	55,4576	settlement	plant remains		Holocene2019	settlement	grain	POINT (9.11652 55.4576)	Northern Juland	Eastern Jutland	Northern Jutland
14136	92	AAR	19299	3418	27	Kongehøj	KONGEHØJ	9,11652	55,4576	settlement	plant remains		Holocene2019	settlement	grain	POINT (9.11652 55.4576)	Northern Juland	Eastern Jutland	Northern Jutland
14137	93	AAR	19300	3420	29	Kongehøj	KONGEHØJ	9,11652	55,4576	settlement	plant remains		Holocene2019	settlement	grain	POINT (9.11652 55.4576)	Northern Juland	Eastern Jutland	Northern Jutland
14138	94	AAR	19301	3547	28	Kongehøj	KONGEHØJ	9,11652	55,4576	settlement	plant remains		Holocene2019	settlement	grain	POINT (9.11652 55.4576)	Northern Juland	Eastern Jutland	Northern Jutland
14139	95	AAR	19302	3333	30	Kongehøj	KONGEHØJ	9,11652	55,4576	settlement	plant remains		Holocene2019	settlement	grain	POINT (9.11652 55.4576)	Northern Juland	Eastern Jutland	Northern Jutland
14140	96	AAR	19303	3564	27	Kongehøj	KONGEHØJ	9,11652	55,4576	settlement	plant remains		Holocene2019	settlement	grain	POINT (9.11652 55.4576)	Northern Juland	Eastern Jutland	Northern Jutland
14141	97	AAR	19304	3501	30	Kongehøj	KONGEHØJ	9,11652	55,4576	settlement	plant remains		Holocene2019	settlement	grain	POINT (9.11652 55.4576)	Northern Juland	Eastern Jutland	Northern Jutland
14142	98	AAR	19305	3582	32	Kongehøj	KONGEHØJ	9,11652	55,4576	settlement	plant remains		Holocene2019	settlement	grain	POINT (9.11652 55.4576)	Northern Juland	Eastern Jutland	Northern Jutland
14143	99	AAR	19309	3592	29	Kongehøj	KONGEHØJ	9,11652	55,4576	settlement	plant remains		Holocene2019	settlement	grain	POINT (9.11652 55.4576)	Northern Juland	Eastern Jutland	Northern Jutland
14144	9306	AAR	13071	3568	40	190307‑192 HBV 1212 Mannehøjgård I IV	MANNEHØJGÅRD I-IV	9,11727	55,45893	settlement	charcoal		Sparrevohn_2019			POINT (9.11727 55.45893)	Northern Juland	Eastern Jutland	Northern Jutland
14145	9304	AAR	13069	3536	43	190307‑192 HBV 1212 Mannehøjgård I IV	MANNEHØJGÅRD I-IV	9,11727	55,45893	settlement	plant remains		Sparrevohn_2019			POINT (9.11727 55.45893)	Northern Juland	Eastern Jutland	Northern Jutland
14146	9305	AAR	13070	3554	40	190307‑192 HBV 1212 Mannehøjgård I IV	MANNEHØJGÅRD I-IV	9,11727	55,45893	settlement	plant remains		Sparrevohn_2019			POINT (9.11727 55.45893)	Northern Juland	Eastern Jutland	Northern Jutland
14147	102	AAR	10090	3039	48	Mannehøjgård	MANNEHØJGÅRD	9,12093	55,4606	settlement	charcoal		Holocene2019	settlement	charcoal	POINT (9.12093 55.4606)	Northern Juland	Eastern Jutland	Northern Jutland
14148	113	AAR	10088	3600	110	Mannehøjgård	MANNEHØJGÅRD	9,12093	55,4606	settlement	plant remains		Holocene2019	settlement	grain	POINT (9.12093 55.4606)	Northern Juland	Eastern Jutland	Northern Jutland
14149	114	AAR	10096	2504	40	Mannehøjgård	MANNEHØJGÅRD	9,12093	55,4606	settlement	plant remains		Holocene2019	settlement	grain	POINT (9.12093 55.4606)	Northern Juland	Eastern Jutland	Northern Jutland
14150	115	AAR	10097	3149	33	Mannehøjgård	MANNEHØJGÅRD	9,12093	55,4606	settlement	plant remains		Holocene2019	settlement	grain	POINT (9.12093 55.4606)	Northern Juland	Eastern Jutland	Northern Jutland
14151	116	AAR	10098	3653	38	Mannehøjgård	MANNEHØJGÅRD	9,12093	55,4606	settlement	plant remains		Holocene2019	settlement	grain	POINT (9.12093 55.4606)	Northern Juland	Eastern Jutland	Northern Jutland
14152	117	AAR	13064	3698	48	Mannehøjgård	MANNEHØJGÅRD	9,12093	55,4606	settlement	plant remains		Holocene2019	settlement	grain	POINT (9.12093 55.4606)	Northern Juland	Eastern Jutland	Northern Jutland
14153	118	AAR	13066	3406	41	Mannehøjgård	MANNEHØJGÅRD	9,12093	55,4606	settlement	plant remains		Holocene2019	settlement	grain	POINT (9.12093 55.4606)	Northern Juland	Eastern Jutland	Northern Jutland
14154	119	AAR	13067	3592	40	Mannehøjgård	MANNEHØJGÅRD	9,12093	55,4606	settlement	plant remains		Holocene2019	settlement	grain	POINT (9.12093 55.4606)	Northern Juland	Eastern Jutland	Northern Jutland
14155	120	AAR	13068	3565	41	Mannehøjgård	MANNEHØJGÅRD	9,12093	55,4606	settlement	plant remains		Holocene2019	settlement	grain	POINT (9.12093 55.4606)	Northern Juland	Eastern Jutland	Northern Jutland
14156	121	AAR	13073	3614	41	Mannehøjgård	MANNEHØJGÅRD	9,12093	55,4606	settlement	plant remains		Holocene2019	settlement	grain	POINT (9.12093 55.4606)	Northern Juland	Eastern Jutland	Northern Jutland
14157	122	AAR	13074	3495	36	Mannehøjgård	MANNEHØJGÅRD	9,12093	55,4606	settlement	plant remains		Holocene2019	settlement	grain	POINT (9.12093 55.4606)	Northern Juland	Eastern Jutland	Northern Jutland
14158	123	AAR	13075	3376	36	Mannehøjgård	MANNEHØJGÅRD	9,12093	55,4606	settlement	plant remains		Holocene2019	settlement	grain	POINT (9.12093 55.4606)	Northern Juland	Eastern Jutland	Northern Jutland
14159	124	AAR	13076	3447	41	Mannehøjgård	MANNEHØJGÅRD	9,12093	55,4606	settlement	plant remains		Holocene2019	settlement	grain	POINT (9.12093 55.4606)	Northern Juland	Eastern Jutland	Northern Jutland
14160	125	AAR	13077	3394	37	Mannehøjgård	MANNEHØJGÅRD	9,12093	55,4606	settlement	plant remains		Holocene2019	settlement	grain	POINT (9.12093 55.4606)	Northern Juland	Eastern Jutland	Northern Jutland
14161	126	AAR	13078	3424	38	Mannehøjgård	MANNEHØJGÅRD	9,12093	55,4606	settlement	plant remains		Holocene2019	settlement	grain	POINT (9.12093 55.4606)	Northern Juland	Eastern Jutland	Northern Jutland
14162	127	AAR	13079	3453	43	Mannehøjgård	MANNEHØJGÅRD	9,12093	55,4606	settlement	plant remains		Holocene2019	settlement	grain	POINT (9.12093 55.4606)	Northern Juland	Eastern Jutland	Northern Jutland
14163	216	AMM	13069	3536	43	Mannehøjgård	MANNEHØJGÅRD	9,12093	55,4606	settlement	plant remains		Holocene2019	settlement	grain	POINT (9.12093 55.4606)	Northern Juland	Eastern Jutland	Northern Jutland
14164	217	AMM	13070	3554	40	Mannehøjgård	MANNEHØJGÅRD	9,12093	55,4606	settlement	plant remains		Holocene2019	settlement	grain	POINT (9.12093 55.4606)	Northern Juland	Eastern Jutland	Northern Jutland
14165	218	AMM	13071	3568	40	Mannehøjgård	MANNEHØJGÅRD	9,12093	55,4606	settlement	plant remains		Holocene2019	settlement	grain	POINT (9.12093 55.4606)	Northern Juland	Eastern Jutland	Northern Jutland
14166	104	AAR	10084	3112	35	Mannehøjgård	MANNEHØJGÅRD	9,12093	55,4606	settlement			Holocene2019	settlement	n.a	POINT (9.12093 55.4606)	Northern Juland	Eastern Jutland	Northern Jutland
14167	105	AAR	10085	3096	32	Mannehøjgård	MANNEHØJGÅRD	9,12093	55,4606	settlement			Holocene2019	settlement	n.a	POINT (9.12093 55.4606)	Northern Juland	Eastern Jutland	Northern Jutland
14168	106	AAR	10086	3133	37	Mannehøjgård	MANNEHØJGÅRD	9,12093	55,4606	settlement			Holocene2019	settlement	n.a	POINT (9.12093 55.4606)	Northern Juland	Eastern Jutland	Northern Jutland
14169	107	AAR	10087	3011	35	Mannehøjgård	MANNEHØJGÅRD	9,12093	55,4606	settlement			Holocene2019	settlement	n.a	POINT (9.12093 55.4606)	Northern Juland	Eastern Jutland	Northern Jutland
14170	108	AAR	10089	2969	38	Mannehøjgård	MANNEHØJGÅRD	9,12093	55,4606	settlement			Holocene2019	settlement	n.a	POINT (9.12093 55.4606)	Northern Juland	Eastern Jutland	Northern Jutland
14171	109	AAR	10092	2970	38	Mannehøjgård	MANNEHØJGÅRD	9,12093	55,4606	settlement			Holocene2019	settlement	n.a	POINT (9.12093 55.4606)	Northern Juland	Eastern Jutland	Northern Jutland
14172	110	AAR	10093	3106	42	Mannehøjgård	MANNEHØJGÅRD	9,12093	55,4606	settlement			Holocene2019	settlement	n.a	POINT (9.12093 55.4606)	Northern Juland	Eastern Jutland	Northern Jutland
14173	111	AAR	10094	2977	35	Mannehøjgård	MANNEHØJGÅRD	9,12093	55,4606	settlement			Holocene2019	settlement	n.a	POINT (9.12093 55.4606)	Northern Juland	Eastern Jutland	Northern Jutland
14174	112	AAR	10095	3265	37	Mannehøjgård	MANNEHØJGÅRD	9,12093	55,4606	settlement			Holocene2019	settlement	n.a	POINT (9.12093 55.4606)	Northern Juland	Eastern Jutland	Northern Jutland
14175	103	AAR	13065	3772	50	Mannehøjgård	MANNEHØJGÅRD	9,12093	55,4606	settlement			Holocene2019	settlement	miscellaneous	POINT (9.12093 55.4606)	Northern Juland	Eastern Jutland	Northern Jutland
14176	10520	AAR	13072	3078	40	Mannehøjgård IV	MANNEHØJGÅRD IV	9,12093	55,46064	settlement	plant remains		MB			POINT (9.12093 55.46064)	Northern Juland	Eastern Jutland	Northern Jutland
14177	10507	AAR	13080	2518	38	Mannehøjgård IV	MANNEHØJGÅRD IV	9,12093	55,46064	settlement	plant remains		MB			POINT (9.12093 55.46064)	Northern Juland	Eastern Jutland	Northern Jutland
14178	10518	AAR	13081	2502	37	Mannehøjgård IV	MANNEHØJGÅRD IV	9,12093	55,46064	settlement	plant remains		MB			POINT (9.12093 55.46064)	Northern Juland	Eastern Jutland	Northern Jutland
14189	9314	AAR	10788	3994	40	190308-177 HBV 837 Mariasminde III	MARIASMINDE III	9,13358	55,48924	settlement	charcoal		Sparrevohn et al 2019			POINT (9.13358 55.48924)	Northern Juland	Eastern Jutland	Northern Jutland
14270	10983	AAR	12216	4520	50	Hyllehøjvej øst	HYLLEHØJVEJ ØST	9,22734	55,48833	settlement			MB			POINT (9.22734 55.48833)	Northern Juland	Eastern Jutland	Northern Jutland
200	276	GRN	10756	3445	45	Flensburg	FLENSBURG	9447	54,79374	burial	bone		Holocene2019	Grave	bone	POINT (9.446999999999999 54.79374)	Southern Jutland	Eastern Jutland	Southern Jutland
201	277	GRN	10757	3320	70	Flensburg	FLENSBURG	9447	54,79374	burial			Holocene2019	Grave	n.a	POINT (9.446999999999999 54.79374)	Southern Jutland	Eastern Jutland	Southern Jutland
202	278	GRN	10758	3210	90	Flensburg	FLENSBURG	9447	54,79374	burial			Holocene2019	Grave (mound)	n.a	POINT (9.446999999999999 54.79374)	Southern Jutland	Eastern Jutland	Southern Jutland
211	300	H	238225	6050	110	Kiel-Ellerbek	KIEL-ELLERBEK	10133	54,32		charcoal		Holocene2019	n.a	charcoal	POINT (10.133 54.32)	Southern Jutland	Eastern Jutland	Southern Jutland
212	402	KI	152	5170	110	Kiel-Ellerbek	KIEL-ELLERBEK	10133	54,32		wood		Holocene2019	n.a	wood	POINT (10.133 54.32)	Southern Jutland	Eastern Jutland	Southern Jutland
587	393	KI	3072	5280	120	Flintbek	FLINTBEK	10,06667	54,25	settlement	bone		Holocene2019	settlement	bone	POINT (10.06667 54.25)	Southern Jutland	Eastern Jutland	Southern Jutland
588	394	KI	3630	3620	60	Flintbek	FLINTBEK	10,06667	54,25	settlement	charcoal		Holocene2019	settlement	charcoal	POINT (10.06667 54.25)	Southern Jutland	Eastern Jutland	Southern Jutland
589	395	KI	3632	3790	70	Flintbek	FLINTBEK	10,06667	54,25	settlement	charcoal		Holocene2019	settlement	charcoal	POINT (10.06667 54.25)	Southern Jutland	Eastern Jutland	Southern Jutland
590	396	KI	3647	3470	60	Flintbek	FLINTBEK	10,06667	54,25	settlement	charcoal		Holocene2019	settlement	charcoal	POINT (10.06667 54.25)	Southern Jutland	Eastern Jutland	Southern Jutland
591	397	KI	3655	3460	55	Flintbek	FLINTBEK	10,06667	54,25	settlement	charcoal		Holocene2019	settlement	charcoal	POINT (10.06667 54.25)	Southern Jutland	Eastern Jutland	Southern Jutland
592	572	KIA	43281	5155	30	Flintbek LA18	FLINTBEK LA18	10,06667	54,25	burial	charcoal	-27,4	SPP1400	grave	charcoal	POINT (10.06667 54.25)	Southern Jutland	Eastern Jutland	Southern Jutland
593	398	KI	2007	4075	50	Flintbek	FLINTBEK	10,06667	54,25	burial			Holocene2019	single grave	n.a	POINT (10.06667 54.25)	Southern Jutland	Eastern Jutland	Southern Jutland
594	399	KI	2009	4290	100	Flintbek	FLINTBEK	10,06667	54,25	burial			Holocene2019	single grave	n.a	POINT (10.06667 54.25)	Southern Jutland	Eastern Jutland	Southern Jutland
595	610	KIA	43280	4690	25	Flintbek LA57	FLINTBEK LA57	10,07	54,19389	burial	charcoal	-26,1	SPP1400	grave	charcoal	POINT (10.07 54.19389)	Southern Jutland	Eastern Jutland	Southern Jutland
596	609	KIA	41718	5065	30	Flintbek LA37	FLINTBEK LA37	10,0719	54,21483	burial	bone		SPP1400	grave	bone	POINT (10.0719 54.21483)	Southern Jutland	Eastern Jutland	Southern Jutland
618	573	KIA	36398	4700	29	Flintbek LA3	FLINTBEK LA3	10,10106	54,25631	burial	bone		Holocene2019	collective burial	bone	POINT (10.10106 54.25631)	Southern Jutland	Eastern Jutland	Southern Jutland
619	574	KIA	36399	4737	24	Flintbek LA3	FLINTBEK LA3	10,10106	54,25631	burial	bone		Holocene2019	collective burial	bone	POINT (10.10106 54.25631)	Southern Jutland	Eastern Jutland	Southern Jutland
620	575	KIA	40095	4816	26	Flintbek LA3	FLINTBEK LA3	10,10106	54,25631	burial	bone		Holocene2019	collective burial	bone	POINT (10.10106 54.25631)	Southern Jutland	Eastern Jutland	Southern Jutland
621	576	KIA	40096	4863	23	Flintbek LA3	FLINTBEK LA3	10,10106	54,25631	burial	bone		Holocene2019	collective burial	bone	POINT (10.10106 54.25631)	Southern Jutland	Eastern Jutland	Southern Jutland
622	578	KIA	41735	4720	40	Flintbek LA3	FLINTBEK LA3	10,10106	54,25631	burial	bone		SPP1400	grave	bone	POINT (10.10106 54.25631)	Southern Jutland	Eastern Jutland	Southern Jutland
623	579	KIA	41581	4675	30	Flintbek LA3	FLINTBEK LA3	10,10106	54,25631	burial	charcoal	-23,6	SPP1400	grave	charcoal	POINT (10.10106 54.25631)	Southern Jutland	Eastern Jutland	Southern Jutland
624	580	KIA	41582	8330	45	Flintbek LA3	FLINTBEK LA3	10,10106	54,25631	burial	charcoal	-26	SPP1400	grave	charcoal	POINT (10.10106 54.25631)	Southern Jutland	Eastern Jutland	Southern Jutland
625	581	KIA	41583	4725	30	Flintbek LA3	FLINTBEK LA3	10,10106	54,25631	burial	charcoal	-28,1	SPP1400	grave	charcoal	POINT (10.10106 54.25631)	Southern Jutland	Eastern Jutland	Southern Jutland
626	582	KIA	41584	4620	40	Flintbek LA3	FLINTBEK LA3	10,10106	54,25631	burial	charcoal	-24,9	SPP1400	grave	charcoal	POINT (10.10106 54.25631)	Southern Jutland	Eastern Jutland	Southern Jutland
627	583	KIA	41585	4645	35	Flintbek LA3	FLINTBEK LA3	10,10106	54,25631	burial	charcoal	-27,3	SPP1400	grave	charcoal	POINT (10.10106 54.25631)	Southern Jutland	Eastern Jutland	Southern Jutland
628	584	KIA	41586	4595	35	Flintbek LA3	FLINTBEK LA3	10,10106	54,25631	burial	charcoal	-23,7	SPP1400	grave	charcoal	POINT (10.10106 54.25631)	Southern Jutland	Eastern Jutland	Southern Jutland
629	585	KIA	41587	4665	30	Flintbek LA3	FLINTBEK LA3	10,10106	54,25631	burial	charcoal	-26,2	SPP1400	grave	charcoal	POINT (10.10106 54.25631)	Southern Jutland	Eastern Jutland	Southern Jutland
630	586	KIA	41588	4670	30	Flintbek LA3	FLINTBEK LA3	10,10106	54,25631	burial	charcoal	-27,7	SPP1400	grave	charcoal	POINT (10.10106 54.25631)	Southern Jutland	Eastern Jutland	Southern Jutland
631	587	KIA	41589	3715	30	Flintbek LA3	FLINTBEK LA3	10,10106	54,25631	burial	charcoal	-24,4	SPP1400	grave	charcoal	POINT (10.10106 54.25631)	Southern Jutland	Eastern Jutland	Southern Jutland
632	588	KIA	41590	3640	30	Flintbek LA3	FLINTBEK LA3	10,10106	54,25631	burial	charcoal	-24,7	SPP1400	grave	charcoal	POINT (10.10106 54.25631)	Southern Jutland	Eastern Jutland	Southern Jutland
633	589	KIA	41591	4615	30	Flintbek LA3	FLINTBEK LA3	10,10106	54,25631	burial	charcoal	-25	SPP1400	grave	charcoal	POINT (10.10106 54.25631)	Southern Jutland	Eastern Jutland	Southern Jutland
634	591	KIA	41593	4650	35	Flintbek LA3	FLINTBEK LA3	10,10106	54,25631	burial	charcoal	-25,6	SPP1400	grave	charcoal	POINT (10.10106 54.25631)	Southern Jutland	Eastern Jutland	Southern Jutland
635	592	KIA	41594	4660	30	Flintbek LA3	FLINTBEK LA3	10,10106	54,25631	burial	charcoal	-25,5	SPP1400	grave	charcoal	POINT (10.10106 54.25631)	Southern Jutland	Eastern Jutland	Southern Jutland
636	593	KIA	41595	5010	35	Flintbek LA3	FLINTBEK LA3	10,10106	54,25631	burial	charcoal	-24,2	SPP1400	grave	charcoal	POINT (10.10106 54.25631)	Southern Jutland	Eastern Jutland	Southern Jutland
637	594	KIA	41596	4760	30	Flintbek LA3	FLINTBEK LA3	10,10106	54,25631	burial	charcoal	-27,7	SPP1400	grave	charcoal	POINT (10.10106 54.25631)	Southern Jutland	Eastern Jutland	Southern Jutland
638	595	KIA	41597	4700	30	Flintbek LA3	FLINTBEK LA3	10,10106	54,25631	burial	charcoal	-23,6	SPP1400	grave	charcoal	POINT (10.10106 54.25631)	Southern Jutland	Eastern Jutland	Southern Jutland
639	596	KIA	41598	4540	30	Flintbek LA3	FLINTBEK LA3	10,10106	54,25631	burial	charcoal	-22,7	SPP1400	grave	charcoal	POINT (10.10106 54.25631)	Southern Jutland	Eastern Jutland	Southern Jutland
640	597	KIA	41599	4620	30	Flintbek LA3	FLINTBEK LA3	10,10106	54,25631	burial	charcoal	-24,5	SPP1400	grave	charcoal	POINT (10.10106 54.25631)	Southern Jutland	Eastern Jutland	Southern Jutland
641	598	KIA	41600	4795	30	Flintbek LA3	FLINTBEK LA3	10,10106	54,25631	burial	charcoal	-25,4	SPP1400	grave	charcoal	POINT (10.10106 54.25631)	Southern Jutland	Eastern Jutland	Southern Jutland
642	605	KIA	41601,1	4565	40	Flintbek LA3	FLINTBEK LA3	10,10106	54,25631	burial	charcoal	-26,4	SPP1400	grave	charcoal	POINT (10.10106 54.25631)	Southern Jutland	Eastern Jutland	Southern Jutland
643	606	KIA	41601,2	4630	30	Flintbek LA3	FLINTBEK LA3	10,10106	54,25631	burial	charcoal	-23,4	SPP1400	grave	charcoal	POINT (10.10106 54.25631)	Southern Jutland	Eastern Jutland	Southern Jutland
644	607	KIA	41602,1	4615	35	Flintbek LA3	FLINTBEK LA3	10,10106	54,25631	burial	charcoal	-26,2	SPP1400	grave	charcoal	POINT (10.10106 54.25631)	Southern Jutland	Eastern Jutland	Southern Jutland
645	599	KIA	41603	4705	30	Flintbek LA3	FLINTBEK LA3	10,10106	54,25631	burial	charcoal	-27	SPP1400	grave	charcoal	POINT (10.10106 54.25631)	Southern Jutland	Eastern Jutland	Southern Jutland
646	600	KIA	41604	4860	30	Flintbek LA3	FLINTBEK LA3	10,10106	54,25631	burial	charcoal	-23,2	SPP1400	grave	charcoal	POINT (10.10106 54.25631)	Southern Jutland	Eastern Jutland	Southern Jutland
647	601	KIA	41605	4585	30	Flintbek LA3	FLINTBEK LA3	10,10106	54,25631	burial	charcoal	-25,2	SPP1400	grave	charcoal	POINT (10.10106 54.25631)	Southern Jutland	Eastern Jutland	Southern Jutland
648	602	KIA	41606	4705	25	Flintbek LA3	FLINTBEK LA3	10,10106	54,25631	burial	charcoal	-24,3	SPP1400	grave	charcoal	POINT (10.10106 54.25631)	Southern Jutland	Eastern Jutland	Southern Jutland
649	603	KIA	43278	4945	35	Flintbek LA3	FLINTBEK LA3	10,10106	54,25631	burial	charcoal	-26,5	SPP1400	grave	charcoal	POINT (10.10106 54.25631)	Southern Jutland	Eastern Jutland	Southern Jutland
650	577	KIA	39915	4626	26	Flintbek LA3	FLINTBEK LA3	10,10106	54,25631	burial	food remains		Holocene2019	collective burial	food remains	POINT (10.10106 54.25631)	Southern Jutland	Eastern Jutland	Southern Jutland
668	385	KI	3208	4850	110	Bissee	BISSEE	10,1167	54,1833	burial	charcoal		Holocene2019	burial mound	charcoal	POINT (10.1167 54.1833)	Southern Jutland	Eastern Jutland	Southern Jutland
777	1349	MAMS	22187	2771	28	Gönnebek	GÖNNEBEK	10,17917	54,04957	settlement	plant remains		Holocene2019	settlement	grain	POINT (10.17917 54.04957)	Southern Jutland	Eastern Jutland	Southern Jutland
778	1350	MAMS	22188	3035	29	Gönnebek	GÖNNEBEK	10,17917	54,04957	settlement	plant remains		Holocene2019	settlement	grain	POINT (10.17917 54.04957)	Southern Jutland	Eastern Jutland	Southern Jutland
779	1351	MAMS	22189	2757	29	Gönnebek	GÖNNEBEK	10,17917	54,04957	settlement	plant remains		Holocene2019	settlement	grain	POINT (10.17917 54.04957)	Southern Jutland	Eastern Jutland	Southern Jutland
780	1352	MAMS	22190	2752	29	Gönnebek	GÖNNEBEK	10,17917	54,04957	settlement	plant remains		Holocene2019	settlement	grain	POINT (10.17917 54.04957)	Southern Jutland	Eastern Jutland	Southern Jutland
781	1353	MAMS	22191	2750	29	Gönnebek	GÖNNEBEK	10,17917	54,04957	settlement	plant remains		Holocene2019	settlement	grain	POINT (10.17917 54.04957)	Southern Jutland	Eastern Jutland	Southern Jutland
782	1354	MAMS	22192	2775	20	Gönnebek	GÖNNEBEK	10,17917	54,04957	settlement	plant remains		Holocene2019	settlement	grain	POINT (10.17917 54.04957)	Southern Jutland	Eastern Jutland	Southern Jutland
783	1355	MAMS	22193	3675	22	Gönnebek	GÖNNEBEK	10,17917	54,04957	settlement	plant remains		Holocene2019	settlement	grain	POINT (10.17917 54.04957)	Southern Jutland	Eastern Jutland	Southern Jutland
784	1356	MAMS	22194	3553	21	Gönnebek	GÖNNEBEK	10,17917	54,04957	settlement	plant remains		Holocene2019	settlement	grain	POINT (10.17917 54.04957)	Southern Jutland	Eastern Jutland	Southern Jutland
785	1357	MAMS	22195	2745	20	Gönnebek	GÖNNEBEK	10,17917	54,04957	settlement	plant remains		Holocene2019	settlement	grain	POINT (10.17917 54.04957)	Southern Jutland	Eastern Jutland	Southern Jutland
790	12008	K	4329	12360	110	Meiendorf D	MEIENDORF D	10,1994	53,6375		bone		MB			POINT (10.1994 53.6375)	Southern Jutland	Eastern Jutland	Southern Jutland
791	21747	K	4577	12440	115	Poggenwisch	POGGENWISCH D	10,2005	53,6383	settlement	bone		pacea			POINT (10.2005 53.6383)	Southern Jutland	Eastern Jutland	Southern Jutland
792	11493	GRN	11262	11250	50	Poggenwisch D	POGGENWISCH D	10,2005	53,6383		bone		MB			POINT (10.2005 53.6383)	Southern Jutland	Eastern Jutland	Southern Jutland
793	12125	K	4331	12440	115	Poggenwisch D	POGGENWISCH D	10,2005	53,6383		bone		MB			POINT (10.2005 53.6383)	Southern Jutland	Eastern Jutland	Southern Jutland
794	12126	K	4332	12570	115	Poggenwisch D	POGGENWISCH D	10,2005	53,6383		bone		MB			POINT (10.2005 53.6383)	Southern Jutland	Eastern Jutland	Southern Jutland
795	12678	KIA	32925	12265	55	Poggenwisch D	POGGENWISCH D	10,2005	53,6383		bone		MB			POINT (10.2005 53.6383)	Southern Jutland	Eastern Jutland	Southern Jutland
796	12680	KIA	32926	12365	60	Poggenwisch D	POGGENWISCH D	10,2005	53,6383		bone		MB			POINT (10.2005 53.6383)	Southern Jutland	Eastern Jutland	Southern Jutland
797	12679	KIA	32927	12330	55	Poggenwisch D	POGGENWISCH D	10,2005	53,6383		bone		MB			POINT (10.2005 53.6383)	Southern Jutland	Eastern Jutland	Southern Jutland
798	12833	KN	2754	12470	95	Poggenwisch D	POGGENWISCH D	10,2005	53,6383		bone		MB			POINT (10.2005 53.6383)	Southern Jutland	Eastern Jutland	Southern Jutland
799	11494	GRN	11254	12460	60	Poggenwisch D	POGGENWISCH D	10,2005	53,6383		wood		MB			POINT (10.2005 53.6383)	Southern Jutland	Eastern Jutland	Southern Jutland
800	12677	KIA	11171	9992	53	Poggenwisch	POGGENWISCH	10,2005	53,6383				MB			POINT (10.2005 53.6383)	Southern Jutland	Eastern Jutland	Southern Jutland
801	282	GRN	6276	4300	60	Oldendorf	OLDENDORF	10,21	54133				Holocene2019	n.a	n.a	POINT (10.21 54.133)	Southern Jutland	Eastern Jutland	Southern Jutland
802	11490	GRN	6503	4625	60	Oldendorf	OLDENDORF	10,21	54133				MB			POINT (10.21 54.133)	Southern Jutland	Eastern Jutland	Southern Jutland
803	283	GRN	6777.a	4355	55	Oldendorf	OLDENDORF	10,21	54133				Holocene2019	n.a	n.a	POINT (10.21 54.133)	Southern Jutland	Eastern Jutland	Southern Jutland
804	964	KIA	44686	8140	110	Stolpe.Delpenau LA17	STOLPE.DELPENAU LA17	10,2203	54,1285	settlement	charcoal	-28,38	SPP1400	settlement	charcoal	POINT (10.2203 54.1285)	Southern Jutland	Eastern Jutland	Southern Jutland
805	965	KIA	44926	3920	80	Stolpe.Delpenau LA17	STOLPE.DELPENAU LA17	10,2203	54,1285	settlement	plant remains	-25,75	SPP1400	settlement	grain	POINT (10.2203 54.1285)	Southern Jutland	Eastern Jutland	Southern Jutland
806	966	KIA	44927	3790	25	Stolpe.Delpenau LA17	STOLPE.DELPENAU LA17	10,2203	54,1285	settlement	plant remains	-23,49	SPP1400	settlement	grain	POINT (10.2203 54.1285)	Southern Jutland	Eastern Jutland	Southern Jutland
807	967	KIA	44928	4150	30	Stolpe.Delpenau LA17	STOLPE.DELPENAU LA17	10,2203	54,1285	settlement	plant remains	-25,01	SPP1400	settlement	grain	POINT (10.2203 54.1285)	Southern Jutland	Eastern Jutland	Southern Jutland
808	968	KIA	44929	3840	25	Stolpe.Delpenau LA17	STOLPE.DELPENAU LA17	10,2203	54,1285	settlement	plant remains	-24,52	SPP1400	settlement	grain	POINT (10.2203 54.1285)	Southern Jutland	Eastern Jutland	Southern Jutland
946	873	KIA	34019	4690	30	Rastorf LA73	RASTORF LA73	10,28834	54,27504	ritual	charcoal		Holocene2019	enclosure	charcoal	POINT (10.28834 54.27504)	Southern Jutland	Eastern Jutland	Southern Jutland
965	285	GRN	10346	4710	45	Rastorf LA1	RASTORF LA1	10,29173	54,28444	burial	charcoal		Holocene2019	collective burial	charcoal	POINT (10.29173 54.28444)	Southern Jutland	Eastern Jutland	Southern Jutland
966	286	GRN	19754	3520	70	Rastorf LA1	RASTORF LA1	10,29173	54,28444	burial	charcoal		Holocene2019	collective burial	charcoal	POINT (10.29173 54.28444)	Southern Jutland	Eastern Jutland	Southern Jutland
967	869	KIA	33382	4535	35	Rastorf LA6	RASTORF LA6	10,29179	54,28147	burial	bone		Holocene2019	collective burial	bone	POINT (10.29179 54.28147)	Southern Jutland	Eastern Jutland	Southern Jutland
968	871	KIA	34018	4755	25	Rastorf LA6	RASTORF LA6	10,29179	54,28147	burial	charcoal		Holocene2019	single grave	charcoal	POINT (10.29179 54.28147)	Southern Jutland	Eastern Jutland	Southern Jutland
969	870	KIA	34020	4945	30	Rastorf LA6	RASTORF LA6	10,29179	54,28147	settlement	charcoal		Holocene2019	settlement	charcoal	POINT (10.29179 54.28147)	Southern Jutland	Eastern Jutland	Southern Jutland
970	872	KIA	49765	5210	55	Rastorf LA6	RASTORF LA6	10,29179	54,28147	settlement	plant remains	-24,4	SPP1400	settlement	grain	POINT (10.29179 54.28147)	Southern Jutland	Eastern Jutland	Southern Jutland
971	1570	POZ	60535	4640	30	Rastorf LA6	RASTORF LA6	10,29179	54,28147	settlement	plant remains		SPP1400	settlement	grain	POINT (10.29179 54.28147)	Southern Jutland	Eastern Jutland	Southern Jutland
972	1579	POZ	61049	4605	35	Rastorf LA6	RASTORF LA6	10,29179	54,28147	settlement	plant remains	-24,9	SPP1400	settlement	seed.fruit	POINT (10.29179 54.28147)	Southern Jutland	Eastern Jutland	Southern Jutland
973	1572	POZ	62986	4710	40	Rastorf LA6	RASTORF LA6	10,29179	54,28147	settlement	plant remains		SPP1400	settlement	plant remains	POINT (10.29179 54.28147)	Southern Jutland	Eastern Jutland	Southern Jutland
974	1574	POZ	65218	4540	40	Rastorf LA6	RASTORF LA6	10,29179	54,28147	settlement	plant remains	-25,7	SPP1400	settlement	seed	POINT (10.29179 54.28147)	Southern Jutland	Eastern Jutland	Southern Jutland
975	1573	POZ	65219	4580	35	Rastorf LA6	RASTORF LA6	10,29179	54,28147	settlement	plant remains	-24,1	SPP1400	settlement	plant remains	POINT (10.29179 54.28147)	Southern Jutland	Eastern Jutland	Southern Jutland
976	1580	POZ	65220	4590	40	Rastorf LA6	RASTORF LA6	10,29179	54,28147	settlement	plant remains	-24,7	SPP1400	settlement	seed.fruit	POINT (10.29179 54.28147)	Southern Jutland	Eastern Jutland	Southern Jutland
977	1575	POZ	65221	4590	30	Rastorf LA6	RASTORF LA6	10,29179	54,28147	settlement	plant remains	-24,6	SPP1400	settlement	seed	POINT (10.29179 54.28147)	Southern Jutland	Eastern Jutland	Southern Jutland
978	1576	POZ	65227	4550	40	Rastorf LA6	RASTORF LA6	10,29179	54,28147	settlement	plant remains	-24,3	SPP1400	settlement	seed	POINT (10.29179 54.28147)	Southern Jutland	Eastern Jutland	Southern Jutland
979	1577	POZ	65229	4575	35	Rastorf LA6	RASTORF LA6	10,29179	54,28147	settlement	plant remains	-26	SPP1400	settlement	seed	POINT (10.29179 54.28147)	Southern Jutland	Eastern Jutland	Southern Jutland
980	1569	POZ	62985	4445	35	Rastorf LA6	RASTORF LA6	10,29179	54,28147	burial			SPP1400	grave	n.a	POINT (10.29179 54.28147)	Southern Jutland	Eastern Jutland	Southern Jutland
986	1679	UTC	4010	4622	40	Bebensee LA76	BEBENSEE LA76	10,2999	53883	settlement	bone		Holocene2019	n.a	bone	POINT (10.2999 53.883)	Southern Jutland	Eastern Jutland	Southern Jutland
987	1689	UTC	4007	4584	50	Bebensee LA76	BEBENSEE LA76	10,2999	53883	settlement	plant remains		Holocene2019	n.a	plant remains	POINT (10.2999 53.883)	Southern Jutland	Eastern Jutland	Southern Jutland
988	313	HV	19203	5050	150	Bebensee LA76	BEBENSEE LA76	10,2999	53883	settlement			Holocene2019	n.a	miscellaneous	POINT (10.2999 53.883)	Southern Jutland	Eastern Jutland	Southern Jutland
989	1688	UTC	2879	5680	60	Bebensee LA76	BEBENSEE LA76	10,2999	53883	settlement			Holocene2019	settlement	miscellaneous	POINT (10.2999 53.883)	Southern Jutland	Eastern Jutland	Southern Jutland
990	1686	UTC	4008	4785	42	Bebensee LA76	BEBENSEE LA76	10,2999	53883	settlement			Holocene2019	n.a	miscellaneous	POINT (10.2999 53.883)	Southern Jutland	Eastern Jutland	Southern Jutland
991	1687	UTC	4009	4784	51	Bebensee LA76	BEBENSEE LA76	10,2999	53883	settlement			Holocene2019	n.a	miscellaneous	POINT (10.2999 53.883)	Southern Jutland	Eastern Jutland	Southern Jutland
992	1395	POZ	61023	4535	35	Bad Segeberg LA94	BAD SEGEBERG LA94	10,30274	53943	ritual	plant remains	-28	SPP1400	enclosure	seed	POINT (10.30274 53.943)	Southern Jutland	Eastern Jutland	Southern Jutland
993	1396	POZ	61025	4515	35	Bad Segeberg LA94	BAD SEGEBERG LA94	10,30274	53943	ritual	plant remains	-28,1	SPP1400	enclosure	seed	POINT (10.30274 53.943)	Southern Jutland	Eastern Jutland	Southern Jutland
994	1397	POZ	61026	4690	40	Bad Segeberg LA94	BAD SEGEBERG LA94	10,30274	53943	ritual	plant remains	-29,9	SPP1400	enclosure	seed	POINT (10.30274 53.943)	Southern Jutland	Eastern Jutland	Southern Jutland
995	1398	POZ	65234	4655	35	Bad Segeberg LA94	BAD SEGEBERG LA94	10,30274	53943	ritual	plant remains	-21,4	SPP1400	enclosure	seed	POINT (10.30274 53.943)	Southern Jutland	Eastern Jutland	Southern Jutland
996	1394	POZ	65235	4485	35	Bad Segeberg LA94	BAD SEGEBERG LA94	10,30274	53943	ritual	plant remains	-28,5	SPP1400	enclosure	grain	POINT (10.30274 53.943)	Southern Jutland	Eastern Jutland	Southern Jutland
1003	1680	UTC	2062	4730	50	Bebensee LA76	BEBENSEE LA76	10,31067	53,88958	settlement	food remains		Holocene2019	settlement	food remains	POINT (10.31067 53.88958)	Southern Jutland	Eastern Jutland	Southern Jutland
1004	1681	UTC	2063	4930	80	Bebensee LA76	BEBENSEE LA76	10,31067	53,88958	settlement	food remains		Holocene2019	settlement	food remains	POINT (10.31067 53.88958)	Southern Jutland	Eastern Jutland	Southern Jutland
1005	1682	UTC	2064	5240	50	Bebensee LA76	BEBENSEE LA76	10,31067	53,88958	settlement	food remains		Holocene2019	settlement	food remains	POINT (10.31067 53.88958)	Southern Jutland	Eastern Jutland	Southern Jutland
1006	1683	UTC	2880	4810	60	Bebensee LA76	BEBENSEE LA76	10,31067	53,88958	settlement	food remains		Holocene2019	settlement	food remains	POINT (10.31067 53.88958)	Southern Jutland	Eastern Jutland	Southern Jutland
1007	1684	UTC	2881	4920	60	Bebensee LA76	BEBENSEE LA76	10,31067	53,88958	settlement	food remains		Holocene2019	settlement	food remains	POINT (10.31067 53.88958)	Southern Jutland	Eastern Jutland	Southern Jutland
1008	1685	UTC	2882	4770	50	Bebensee LA76	BEBENSEE LA76	10,31067	53,88958	settlement	food remains		Holocene2019	settlement	food remains	POINT (10.31067 53.88958)	Southern Jutland	Eastern Jutland	Southern Jutland
1016	1370	OXA	3326	6105	95	Schlamersdorf	SCHLAMERSDORF	10,3408	53,83544	settlement	bone		Holocene2019	settlement	bone	POINT (10.3408 53.83544)	Southern Jutland	Eastern Jutland	Southern Jutland
1017	408	KI	3020	5920	60	Schlamersdorf	SCHLAMERSDORF	10,3408	53,83544	settlement	charcoal		Holocene2019	settlement	charcoal	POINT (10.3408 53.83544)	Southern Jutland	Eastern Jutland	Southern Jutland
1018	409	KI	3021	5490	100	Schlamersdorf	SCHLAMERSDORF	10,3408	53,83544	settlement	charcoal		Holocene2019	settlement	charcoal	POINT (10.3408 53.83544)	Southern Jutland	Eastern Jutland	Southern Jutland
1019	410	KI	3022	6250	65	Schlamersdorf	SCHLAMERSDORF	10,3408	53,83544	settlement	charcoal		Holocene2019	settlement	charcoal	POINT (10.3408 53.83544)	Southern Jutland	Eastern Jutland	Southern Jutland
1020	412	KI	3024	5320	65	Schlamersdorf	SCHLAMERSDORF	10,3408	53,83544	settlement	charcoal		Holocene2019	settlement	charcoal	POINT (10.3408 53.83544)	Southern Jutland	Eastern Jutland	Southern Jutland
1021	414	KI	3026	5840	65	Schlamersdorf	SCHLAMERSDORF	10,3408	53,83544	settlement	charcoal		Holocene2019	settlement	charcoal	POINT (10.3408 53.83544)	Southern Jutland	Eastern Jutland	Southern Jutland
1022	415	KI	3027	6150	60	Schlamersdorf	SCHLAMERSDORF	10,3408	53,83544	settlement	charcoal		Holocene2019	settlement	charcoal	POINT (10.3408 53.83544)	Southern Jutland	Eastern Jutland	Southern Jutland
1023	416	KI	3028	6240	60	Schlamersdorf	SCHLAMERSDORF	10,3408	53,83544	settlement	charcoal		Holocene2019	settlement	charcoal	POINT (10.3408 53.83544)	Southern Jutland	Eastern Jutland	Southern Jutland
1024	1371	OXA	4801	6155	60	Schlamersdorf	SCHLAMERSDORF	10,3408	53,83544	settlement	food remains		Holocene2019	settlement	food remains	POINT (10.3408 53.83544)	Southern Jutland	Eastern Jutland	Southern Jutland
1025	1372	OXA	4802	6385	60	Schlamersdorf	SCHLAMERSDORF	10,3408	53,83544	settlement	food remains		Holocene2019	settlement	food remains	POINT (10.3408 53.83544)	Southern Jutland	Eastern Jutland	Southern Jutland
1026	1373	OXA	4803	6320	65	Schlamersdorf	SCHLAMERSDORF	10,3408	53,83544	settlement	food remains		Holocene2019	settlement	food remains	POINT (10.3408 53.83544)	Southern Jutland	Eastern Jutland	Southern Jutland
1027	418	KI	3030	5250	75	Schlamersdorf	SCHLAMERSDORF	10,3408	53,83544	settlement	plant remains		Holocene2019	settlement	peat	POINT (10.3408 53.83544)	Southern Jutland	Eastern Jutland	Southern Jutland
1028	22410	KI	3029	7900	65	Schlamersdorf	SCHLAMERSDORF	10,3408	53,83544	settlement	shell	-12,4	calpal			POINT (10.3408 53.83544)	Southern Jutland	Eastern Jutland	Southern Jutland
1029	417	KI	2696,09	5730	80	Schlamersdorf	SCHLAMERSDORF	10,3408	53,83544	settlement			Holocene2019	settlement	miscellaneous	POINT (10.3408 53.83544)	Southern Jutland	Eastern Jutland	Southern Jutland
1030	1650	POZ	65185	4180	30	Wolkenwehe LA154	WOLKENWEHE LA154	10,35367	53,81848	settlement	charcoal	-23,9	SPP1400	settlement	charcoal	POINT (10.35367 53.81848)	Southern Jutland	Eastern Jutland	Southern Jutland
1031	1651	POZ	65186	4215	35	Wolkenwehe LA154	WOLKENWEHE LA154	10,35367	53,81848	settlement	charcoal	-25	SPP1400	settlement	charcoal	POINT (10.35367 53.81848)	Southern Jutland	Eastern Jutland	Southern Jutland
1032	1652	POZ	65187	4160	30	Wolkenwehe LA154	WOLKENWEHE LA154	10,35367	53,81848	settlement	charcoal	-28,4	SPP1400	settlement	charcoal	POINT (10.35367 53.81848)	Southern Jutland	Eastern Jutland	Southern Jutland
1033	1065	KIA	30819	4700	30	Wolkenwehe LA154	WOLKENWEHE LA154	10,35367	53,81848	settlement	food remains		Holocene2019	settlement	food remains	POINT (10.35367 53.81848)	Southern Jutland	Eastern Jutland	Southern Jutland
1034	1075	KIA	41626	4095	30	Wolkenwehe LA154	WOLKENWEHE LA154	10,35367	53,81848	settlement	plant remains	-23,7	SPP1400	settlement	plant remains	POINT (10.35367 53.81848)	Southern Jutland	Eastern Jutland	Southern Jutland
1035	1076	KIA	47701	3480	70	Wolkenwehe LA154	WOLKENWEHE LA154	10,35367	53,81848	settlement	plant remains	-28,3	SPP1400	settlement	plant remains	POINT (10.35367 53.81848)	Southern Jutland	Eastern Jutland	Southern Jutland
1036	1077	KIA	47702	4540	50	Wolkenwehe LA154	WOLKENWEHE LA154	10,35367	53,81848	settlement	plant remains	-30,7	SPP1400	settlement	plant remains	POINT (10.35367 53.81848)	Southern Jutland	Eastern Jutland	Southern Jutland
1037	1078	KIA	47703	5360	45	Wolkenwehe LA154	WOLKENWEHE LA154	10,35367	53,81848	settlement	plant remains	-28,8	SPP1400	settlement	plant remains	POINT (10.35367 53.81848)	Southern Jutland	Eastern Jutland	Southern Jutland
1038	1079	KIA	47704	4775	50	Wolkenwehe LA154	WOLKENWEHE LA154	10,35367	53,81848	settlement	plant remains	-29,7	SPP1400	settlement	plant remains	POINT (10.35367 53.81848)	Southern Jutland	Eastern Jutland	Southern Jutland
1039	1080	KIA	47705	6430	35	Wolkenwehe LA154	WOLKENWEHE LA154	10,35367	53,81848	settlement	plant remains	-28	SPP1400	settlement	plant remains	POINT (10.35367 53.81848)	Southern Jutland	Eastern Jutland	Southern Jutland
1040	1081	KIA	47706	5480	30	Wolkenwehe LA154	WOLKENWEHE LA154	10,35367	53,81848	settlement	plant remains	-27,9	SPP1400	settlement	plant remains	POINT (10.35367 53.81848)	Southern Jutland	Eastern Jutland	Southern Jutland
1041	1668	POZ	65184	3580	30	Wolkenwehe LA154	WOLKENWEHE LA154	10,35367	53,81848	settlement	plant remains	-31,2	SPP1400	settlement	seed.fruit	POINT (10.35367 53.81848)	Southern Jutland	Eastern Jutland	Southern Jutland
1042	1669	POZ	65188	7320	40	Wolkenwehe LA154	WOLKENWEHE LA154	10,35367	53,81848	settlement	plant remains	-26	SPP1400	settlement	seed.fruit	POINT (10.35367 53.81848)	Southern Jutland	Eastern Jutland	Southern Jutland
1043	1670	POZ	65190	4210	30	Wolkenwehe LA154	WOLKENWEHE LA154	10,35367	53,81848	settlement	plant remains	-25,3	SPP1400	settlement	seed.fruit	POINT (10.35367 53.81848)	Southern Jutland	Eastern Jutland	Southern Jutland
1044	1671	POZ	65191	4345	30	Wolkenwehe LA154	WOLKENWEHE LA154	10,35367	53,81848	settlement	plant remains	-26,1	SPP1400	settlement	seed.fruit	POINT (10.35367 53.81848)	Southern Jutland	Eastern Jutland	Southern Jutland
1045	1653	POZ	65240	4030	35	Wolkenwehe LA154	WOLKENWEHE LA154	10,35367	53,81848	settlement	plant remains	-22,2	SPP1400	settlement	grain	POINT (10.35367 53.81848)	Southern Jutland	Eastern Jutland	Southern Jutland
1046	1654	POZ	65241	2970	35	Wolkenwehe LA154	WOLKENWEHE LA154	10,35367	53,81848	settlement	plant remains	-21,1	SPP1400	settlement	grain	POINT (10.35367 53.81848)	Southern Jutland	Eastern Jutland	Southern Jutland
1047	1655	POZ	65243	4165	35	Wolkenwehe LA154	WOLKENWEHE LA154	10,35367	53,81848	settlement	plant remains	-22,5	SPP1400	settlement	grain	POINT (10.35367 53.81848)	Southern Jutland	Eastern Jutland	Southern Jutland
1048	1660	POZ	65244	4645	35	Wolkenwehe LA154	WOLKENWEHE LA154	10,35367	53,81848	settlement	plant remains	-23,9	SPP1400	settlement	seed	POINT (10.35367 53.81848)	Southern Jutland	Eastern Jutland	Southern Jutland
1049	1661	POZ	65245	4730	35	Wolkenwehe LA154	WOLKENWEHE LA154	10,35367	53,81848	settlement	plant remains	-24,3	SPP1400	settlement	seed	POINT (10.35367 53.81848)	Southern Jutland	Eastern Jutland	Southern Jutland
1050	1662	POZ	65246	4880	35	Wolkenwehe LA154	WOLKENWEHE LA154	10,35367	53,81848	settlement	plant remains	-17,2	SPP1400	settlement	seed	POINT (10.35367 53.81848)	Southern Jutland	Eastern Jutland	Southern Jutland
1051	1663	POZ	65247	4490	35	Wolkenwehe LA154	WOLKENWEHE LA154	10,35367	53,81848	settlement	plant remains	-26,5	SPP1400	settlement	seed	POINT (10.35367 53.81848)	Southern Jutland	Eastern Jutland	Southern Jutland
1052	1664	POZ	65248	4665	30	Wolkenwehe LA154	WOLKENWEHE LA154	10,35367	53,81848	settlement	plant remains	-17,2	SPP1400	settlement	seed	POINT (10.35367 53.81848)	Southern Jutland	Eastern Jutland	Southern Jutland
1053	1665	POZ	65249	4585	35	Wolkenwehe LA154	WOLKENWEHE LA154	10,35367	53,81848	settlement	plant remains	-22,6	SPP1400	settlement	seed	POINT (10.35367 53.81848)	Southern Jutland	Eastern Jutland	Southern Jutland
1054	1666	POZ	65250	4495	35	Wolkenwehe LA154	WOLKENWEHE LA154	10,35367	53,81848	settlement	plant remains	-24,9	SPP1400	settlement	seed	POINT (10.35367 53.81848)	Southern Jutland	Eastern Jutland	Southern Jutland
1055	1667	POZ	65251	4195	35	Wolkenwehe LA154	WOLKENWEHE LA154	10,35367	53,81848	settlement	plant remains	-24,1	SPP1400	settlement	seed	POINT (10.35367 53.81848)	Southern Jutland	Eastern Jutland	Southern Jutland
1056	1656	POZ	65253	4400	35	Wolkenwehe LA154	WOLKENWEHE LA154	10,35367	53,81848	settlement	plant remains	-23,6	SPP1400	settlement	grain	POINT (10.35367 53.81848)	Southern Jutland	Eastern Jutland	Southern Jutland
1057	1657	POZ	65254	4065	35	Wolkenwehe LA154	WOLKENWEHE LA154	10,35367	53,81848	settlement	plant remains	-28,1	SPP1400	settlement	grain	POINT (10.35367 53.81848)	Southern Jutland	Eastern Jutland	Southern Jutland
1058	1659	POZ	65256	9180	50	Wolkenwehe LA154	WOLKENWEHE LA154	10,35367	53,81848	settlement	plant remains	-40,4	SPP1400	settlement	plant remains	POINT (10.35367 53.81848)	Southern Jutland	Eastern Jutland	Southern Jutland
1059	12806	KIA	39190	2415	35	Wolkenwehe LA 154	WOLKENWEHE LA154	10,35367	53,81848	settlement	wood		MB			POINT (10.35367 53.81848)	Southern Jutland	Eastern Jutland	Southern Jutland
1060	1066	KIA	30914	4188	38	Wolkenwehe LA154	WOLKENWEHE LA154	10,35367	53,81848	settlement	wood		Holocene2019	settlement	wood	POINT (10.35367 53.81848)	Southern Jutland	Eastern Jutland	Southern Jutland
1061	1067	KIA	30915	4150	29	Wolkenwehe LA154	WOLKENWEHE LA154	10,35367	53,81848	settlement	wood		Holocene2019	settlement	wood	POINT (10.35367 53.81848)	Southern Jutland	Eastern Jutland	Southern Jutland
1062	1068	KIA	39183	4155	30	Wolkenwehe LA154	WOLKENWEHE LA154	10,35367	53,81848	settlement	wood		Holocene2019	settlement	wood	POINT (10.35367 53.81848)	Southern Jutland	Eastern Jutland	Southern Jutland
1063	1069	KIA	39184	4165	25	Wolkenwehe LA154	WOLKENWEHE LA154	10,35367	53,81848	settlement	wood		Holocene2019	settlement	wood	POINT (10.35367 53.81848)	Southern Jutland	Eastern Jutland	Southern Jutland
1064	1070	KIA	39185	4170	25	Wolkenwehe LA154	WOLKENWEHE LA154	10,35367	53,81848	settlement	wood		Holocene2019	settlement	wood	POINT (10.35367 53.81848)	Southern Jutland	Eastern Jutland	Southern Jutland
1065	1071	KIA	39186	4200	25	Wolkenwehe LA154	WOLKENWEHE LA154	10,35367	53,81848	settlement	wood		Holocene2019	settlement	wood	POINT (10.35367 53.81848)	Southern Jutland	Eastern Jutland	Southern Jutland
1066	1072	KIA	39187	4180	25	Wolkenwehe LA154	WOLKENWEHE LA154	10,35367	53,81848	settlement	wood		Holocene2019	settlement	wood	POINT (10.35367 53.81848)	Southern Jutland	Eastern Jutland	Southern Jutland
1067	1073	KIA	39188	4195	25	Wolkenwehe LA154	WOLKENWEHE LA154	10,35367	53,81848	settlement	wood		Holocene2019	settlement	wood	POINT (10.35367 53.81848)	Southern Jutland	Eastern Jutland	Southern Jutland
1068	1074	KIA	39189	4175	25	Wolkenwehe LA154	WOLKENWEHE LA154	10,35367	53,81848	settlement	wood		Holocene2019	settlement	wood	POINT (10.35367 53.81848)	Southern Jutland	Eastern Jutland	Southern Jutland
1069	1082	KIA	42094	4735	40	Wolkenwehe LA154	WOLKENWEHE LA154	10,35367	53,81848	settlement	wood	-23,4	SPP1400	settlement	wood	POINT (10.35367 53.81848)	Southern Jutland	Eastern Jutland	Southern Jutland
1071	892	KIA	44925	4960	35	Sachsenwald LA913	SACHSENWALD LA913	10,36696	53,54287	burial	plant remains	-27	SPP1400	grave	plant remains	POINT (10.36696 53.54287)	Southern Jutland	Eastern Jutland	Southern Jutland
1082	467	KIA	43263	2855	20	Bad Oldesloe	BAD OLDESLOE ?	10,37417	53,81167		charcoal	-26	SPP1400		charcoal	POINT (10.37417 53.81167)	Southern Jutland	Eastern Jutland	Southern Jutland
1083	468	KIA	43264	2965	35	Bad Oldesloe	BAD OLDESLOE ?	10,37417	53,81167		charcoal	-25,9	SPP1400		charcoal	POINT (10.37417 53.81167)	Southern Jutland	Eastern Jutland	Southern Jutland
1084	469	KIA	43265	2765	25	Bad Oldesloe	BAD OLDESLOE ?	10,37417	53,81167		charcoal	-28,7	SPP1400		charcoal	POINT (10.37417 53.81167)	Southern Jutland	Eastern Jutland	Southern Jutland
1085	1393	POZ	65053	5050	30	Bad Oldesloe	BAD OLDESLOE	10,37417	53,81167	settlement	plant remains	-30,5	SPP1400	settlement	grain	POINT (10.37417 53.81167)	Southern Jutland	Eastern Jutland	Southern Jutland
1092	12552	KIA	33950	11770	55	Borneck Mitte	BORNECK MITTE	10,3817	53,5033		bone		MB			POINT (10.3817 53.5033)	Southern Jutland	Eastern Jutland	Southern Jutland
1093	12553	KIA	33949	11940	50	Borosteni Pestera	BOROSTENI PESTERA	10,3817	53,5033		bone		MB			POINT (10.3817 53.5033)	Southern Jutland	Eastern Jutland	Southern Jutland
1108	1376	OXA	6583	6735	65	Seedorf 1995	SEEDORF	10,41168	54,05153		bone		Holocene2019	n.a	dentin	POINT (10.41168 54.05153)	Southern Jutland	Eastern Jutland	Southern Jutland
1109	1374	OXA	4015	3790	70	Seedorf	SEEDORF	10,41168	54,05153		charcoal		Holocene2019	n.a	charcoal	POINT (10.41168 54.05153)	Southern Jutland	Eastern Jutland	Southern Jutland
1110	1375	OXA	4016	5160	70	Seedorf	SEEDORF	10,41168	54,05153				Holocene2019	n.a	miscellaneous	POINT (10.41168 54.05153)	Southern Jutland	Eastern Jutland	Southern Jutland
1131	403	KI	1431,01	3260	65	Klein Neudorf	KLEIN NEUDORF	10,45	54,11667	settlement			Holocene2019	settlement	n.a	POINT (10.45 54.11667)	Southern Jutland	Eastern Jutland	Southern Jutland
1132	404	KI	1431,02	3430	55	Klein Neudorf	KLEIN NEUDORF	10,45	54,11667	settlement			Holocene2019	settlement	n.a	POINT (10.45 54.11667)	Southern Jutland	Eastern Jutland	Southern Jutland
1214	696	KIA	4757	5110	30	Klein-Meinsdorf	KLEIN-MEINSDORF	10,50083	54,12948	settlement	food remains		Holocene2019	settlement	food remains	POINT (10.50083 54.12948)	Southern Jutland	Eastern Jutland	Southern Jutland
1215	1377	OXA	4479	7150	75	Seedorf LA296	SEEDORF LA296	10,5037	54,02918	settlement	bone		Holocene2019	n.a	bone	POINT (10.5037 54.02918)	Southern Jutland	Eastern Jutland	Southern Jutland
1216	1378	OXA	4480	6925	70	Seedorf LA296	SEEDORF LA296	10,5037	54,02918	settlement	bone		Holocene2019	n.a	bone	POINT (10.5037 54.02918)	Southern Jutland	Eastern Jutland	Southern Jutland
1217	419	KI	3999,01	7300	55	Seedorf LA296	SEEDORF LA296	10,5037	54,02918	settlement	charcoal		Holocene2019	settlement	charcoal	POINT (10.5037 54.02918)	Southern Jutland	Eastern Jutland	Southern Jutland
1218	1379	OXA	4481	5690	65	Seedorf LA296	SEEDORF LA296	10,5037	54,02918	settlement	food remains		Holocene2019	settlement	food remains	POINT (10.5037 54.02918)	Southern Jutland	Eastern Jutland	Southern Jutland
1219	1380	OXA	4482	5935	65	Seedorf LA296	SEEDORF LA296	10,5037	54,02918	settlement	food remains		Holocene2019	settlement	food remains	POINT (10.5037 54.02918)	Southern Jutland	Eastern Jutland	Southern Jutland
1220	1381	OXA	4483	5835	70	Seedorf LA296	SEEDORF LA296	10,5037	54,02918	settlement	food remains		Holocene2019	settlement	food remains	POINT (10.5037 54.02918)	Southern Jutland	Eastern Jutland	Southern Jutland
1221	940	KIA	276,1	7000	50	Seedorf Furthberg LA245	SEEDORF FURTHBERG LA245	10,5086	54,03102	settlement	bone		Holocene2019	settlement	bone	POINT (10.5086 54.03102)	Southern Jutland	Eastern Jutland	Southern Jutland
1222	941	KIA	276,2	7040	30	Seedorf Furthberg LA245	SEEDORF FURTHBERG LA245	10,5086	54,03102	settlement	bone		Holocene2019	settlement	bone	POINT (10.5086 54.03102)	Southern Jutland	Eastern Jutland	Southern Jutland
1223	942	KIA	277	4310	30	Seedorf Furthberg LA245	SEEDORF FURTHBERG LA245	10,5086	54,03102	settlement	food remains		Holocene2019	settlement	food remains	POINT (10.5086 54.03102)	Southern Jutland	Eastern Jutland	Southern Jutland
1224	943	KIA	278	4310	50	Seedorf Furthberg LA245	SEEDORF FURTHBERG LA245	10,5086	54,03102	settlement	food remains		Holocene2019	settlement	food remains	POINT (10.5086 54.03102)	Southern Jutland	Eastern Jutland	Southern Jutland
1225	944	KIA	279	4220	40	Seedorf Furthberg LA245	SEEDORF FURTHBERG LA245	10,5086	54,03102	settlement	food remains		Holocene2019	settlement	food remains	POINT (10.5086 54.03102)	Southern Jutland	Eastern Jutland	Southern Jutland
1226	945	KIA	280	5720	40	Seedorf Furthberg LA245	SEEDORF FURTHBERG LA245	10,5086	54,03102	settlement	food remains		Holocene2019	settlement	food remains	POINT (10.5086 54.03102)	Southern Jutland	Eastern Jutland	Southern Jutland
1227	946	KIA	281	5980	65	Seedorf Furthberg LA245	SEEDORF FURTHBERG LA245	10,5086	54,03102	settlement	food remains		Holocene2019	settlement	food remains	POINT (10.5086 54.03102)	Southern Jutland	Eastern Jutland	Southern Jutland
1228	947	KIA	282	5830	40	Seedorf Furthberg LA245	SEEDORF FURTHBERG LA245	10,5086	54,03102	settlement	food remains		Holocene2019	settlement	food remains	POINT (10.5086 54.03102)	Southern Jutland	Eastern Jutland	Southern Jutland
1229	948	KIA	283	4350	40	Seedorf Furthberg LA245	SEEDORF FURTHBERG LA245	10,5086	54,03102	settlement	food remains		Holocene2019	settlement	food remains	POINT (10.5086 54.03102)	Southern Jutland	Eastern Jutland	Southern Jutland
1230	949	KIA	284	4240	40	Seedorf Furthberg LA245	SEEDORF FURTHBERG LA245	10,5086	54,03102	settlement	food remains		Holocene2019	settlement	food remains	POINT (10.5086 54.03102)	Southern Jutland	Eastern Jutland	Southern Jutland
1239	12498	KI	1111	9100	130	Duvensee	DUVENSEE	10,5333	53,6833	settlement	charcoal		MB			POINT (10.5333 53.6833)	Southern Jutland	Eastern Jutland	Southern Jutland
1240	12496	KI	1112	8840	110	Duvensee	DUVENSEE	10,5333	53,6833	settlement	charcoal		MB			POINT (10.5333 53.6833)	Southern Jutland	Eastern Jutland	Southern Jutland
1241	12497	KI	1113	9090	130	Duvensee	DUVENSEE	10,5333	53,6833	settlement	charcoal		MB			POINT (10.5333 53.6833)	Southern Jutland	Eastern Jutland	Southern Jutland
1242	12491	KI	1818	9640	100	Duvensee	DUVENSEE	10,5333	53,6833	settlement	charcoal		MB			POINT (10.5333 53.6833)	Southern Jutland	Eastern Jutland	Southern Jutland
1243	22522	KI	1885,02	8610	120	Duvensee	DUVENSEE	10,5333	53,6833	settlement	charcoal		pacea			POINT (10.5333 53.6833)	Southern Jutland	Eastern Jutland	Southern Jutland
1244	22523	KI	1885,03	9440	130	Duvensee	DUVENSEE	10,5333	53,6833	settlement	charcoal		pacea			POINT (10.5333 53.6833)	Southern Jutland	Eastern Jutland	Southern Jutland
1245	12484	KI	2126	8700	80	Duvensee	DUVENSEE	10,5333	53,6833	settlement	charcoal		MB			POINT (10.5333 53.6833)	Southern Jutland	Eastern Jutland	Southern Jutland
1246	12480	KI	2128	7950	75	Duvensee	DUVENSEE	10,5333	53,6833	settlement	charcoal		MB			POINT (10.5333 53.6833)	Southern Jutland	Eastern Jutland	Southern Jutland
1247	12485	KI	2378	8740	85	Duvensee	DUVENSEE	10,5333	53,6833	settlement	charcoal		MB			POINT (10.5333 53.6833)	Southern Jutland	Eastern Jutland	Southern Jutland
1248	12483	KI	2731	8040	80	Duvensee	DUVENSEE	10,5333	53,6833	settlement	charcoal		MB			POINT (10.5333 53.6833)	Southern Jutland	Eastern Jutland	Southern Jutland
1249	12481	KI	2734	7970	90	Duvensee	DUVENSEE	10,5333	53,6833	settlement	charcoal		MB			POINT (10.5333 53.6833)	Southern Jutland	Eastern Jutland	Southern Jutland
1250	12492	KI	2736	7600	140	Duvensee	DUVENSEE	10,5333	53,6833	settlement	charcoal		MB			POINT (10.5333 53.6833)	Southern Jutland	Eastern Jutland	Southern Jutland
1251	12478	KI	2737	7840	70	Duvensee	DUVENSEE	10,5333	53,6833	settlement	charcoal		MB			POINT (10.5333 53.6833)	Southern Jutland	Eastern Jutland	Southern Jutland
1252	12493	KI	2738	7840	120	Duvensee	DUVENSEE	10,5333	53,6833	settlement	charcoal		MB			POINT (10.5333 53.6833)	Southern Jutland	Eastern Jutland	Southern Jutland
1253	12482	KI	2739	7970	100	Duvensee	DUVENSEE	10,5333	53,6833	settlement	charcoal		MB			POINT (10.5333 53.6833)	Southern Jutland	Eastern Jutland	Southern Jutland
1254	392	KI	2740	7260	120	Duvensee	DUVENSEE	10,5333	53,6833	settlement	charcoal		Holocene2019	settlement	charcoal	POINT (10.5333 53.6833)	Southern Jutland	Eastern Jutland	Southern Jutland
1255	12494	KI	2743	7950	120	Duvensee	DUVENSEE	10,5333	53,6833	settlement	charcoal		MB			POINT (10.5333 53.6833)	Southern Jutland	Eastern Jutland	Southern Jutland
1256	12479	KI	2744	7900	100	Duvensee	DUVENSEE	10,5333	53,6833	settlement	charcoal		MB			POINT (10.5333 53.6833)	Southern Jutland	Eastern Jutland	Southern Jutland
1257	12489	KI	3041	9590	90	Duvensee	DUVENSEE	10,5333	53,6833	settlement	charcoal		MB			POINT (10.5333 53.6833)	Southern Jutland	Eastern Jutland	Southern Jutland
1258	12487	KI	3042	9380	80	Duvensee	DUVENSEE	10,5333	53,6833	settlement	charcoal		MB			POINT (10.5333 53.6833)	Southern Jutland	Eastern Jutland	Southern Jutland
1259	12490	KI	3043	9600	90	Duvensee	DUVENSEE	10,5333	53,6833	settlement	charcoal		MB			POINT (10.5333 53.6833)	Southern Jutland	Eastern Jutland	Southern Jutland
1260	12488	KI	3044	9440	80	Duvensee	DUVENSEE	10,5333	53,6833	settlement	charcoal		MB			POINT (10.5333 53.6833)	Southern Jutland	Eastern Jutland	Southern Jutland
1261	12499	KI	1883(B)	9170	120	Duvensee	DUVENSEE	10,5333	53,6833	settlement	charcoal		MB			POINT (10.5333 53.6833)	Southern Jutland	Eastern Jutland	Southern Jutland
1262	12501	KI	1884(A)	9420	130	Duvensee	DUVENSEE	10,5333	53,6833	settlement	charcoal		MB			POINT (10.5333 53.6833)	Southern Jutland	Eastern Jutland	Southern Jutland
1263	12486	KI	1884(B)	9280	100	Duvensee	DUVENSEE	10,5333	53,6833	settlement	charcoal		MB			POINT (10.5333 53.6833)	Southern Jutland	Eastern Jutland	Southern Jutland
1264	12575	KIA	1885,03	9440	130	Duvensee	DUVENSEE	10,5333	53,6833	settlement	charcoal		MB			POINT (10.5333 53.6833)	Southern Jutland	Eastern Jutland	Southern Jutland
1265	12503	KI	1819	9410	110	Duvensee	DUVENSEE	10,5333	53,6833	settlement	plant remains		MB			POINT (10.5333 53.6833)	Southern Jutland	Eastern Jutland	Southern Jutland
1266	12502	KI	2747	7680	100	Duvensee	DUVENSEE	10,5333	53,6833	settlement	plant remains		MB			POINT (10.5333 53.6833)	Southern Jutland	Eastern Jutland	Southern Jutland
1267	12577	KIA	36362	8477	49	Duvensee	DUVENSEE	10,5333	53,6833	settlement	wood		MB			POINT (10.5333 53.6833)	Southern Jutland	Eastern Jutland	Southern Jutland
1268	12576	KIA	36363	8261	38	Duvensee	DUVENSEE	10,5333	53,6833	settlement	wood		MB			POINT (10.5333 53.6833)	Southern Jutland	Eastern Jutland	Southern Jutland
1280	1364	OXA	5122	4120	60	Duvensee	DUVENSEE	10,5667	53,7		plant remains		Holocene2019	n.a	seed	POINT (10.5667 53.7)	Southern Jutland	Eastern Jutland	Southern Jutland
1290	749	KIA	13351	4230	30	Matzwitz Planker LA33	MATZWITZ LA33	10,57355	54,34711	burial	bone		Holocene2019	burial mound	bone	POINT (10.57355 54.34711)	Southern Jutland	Eastern Jutland	Southern Jutland
1291	750	KIA	13352	4160	30	Matzwitz Planker LA33	MATZWITZ LA33	10,57355	54,34711	burial	bone		Holocene2019	burial mound	bone	POINT (10.57355 54.34711)	Southern Jutland	Eastern Jutland	Southern Jutland
1292	751	KIA	13353	4140	30	Matzwitz Planker LA33	MATZWITZ LA33	10,57355	54,34711	burial	bone		Holocene2019	burial mound	bone	POINT (10.57355 54.34711)	Southern Jutland	Eastern Jutland	Southern Jutland
1293	752	KIA	13354	4095	35	Matzwitz Planker LA33	MATZWITZ LA33	10,57355	54,34711	burial	bone		Holocene2019	burial mound	bone	POINT (10.57355 54.34711)	Southern Jutland	Eastern Jutland	Southern Jutland
1336	1401	POZ	65056	3930	35	Blekendorf LA110	BLEKENDORF LA110	10,68333	54,28333	settlement	bone		Holocene2019	settlement	bone	POINT (10.68333 54.28333)	Southern Jutland	Eastern Jutland	Southern Jutland
1388	213	AAR	4998	5165	45	Wangels LA505	WANGELS LA505	10,76667	54,26667	settlement	bone		Holocene2019	settlement	bone	POINT (10.76667 54.26667)	Southern Jutland	Eastern Jutland	Southern Jutland
1389	1039	KIA	4216	5270	40	Wangels LA505	WANGELS LA505	10,76667	54,26667	settlement	bone		Holocene2019	settlement	bone	POINT (10.76667 54.26667)	Southern Jutland	Eastern Jutland	Southern Jutland
1390	1040	KIA	7127	5325	45	Wangels LA505	WANGELS LA505	10,76667	54,26667	settlement	bone		Holocene2019	settlement	bone	POINT (10.76667 54.26667)	Southern Jutland	Eastern Jutland	Southern Jutland
1391	1041	KIA	7128	5085	35	Wangels LA505	WANGELS LA505	10,76667	54,26667	settlement	bone		Holocene2019	settlement	bone	POINT (10.76667 54.26667)	Southern Jutland	Eastern Jutland	Southern Jutland
1392	1042	KIA	7129	5295	35	Wangels LA505	WANGELS LA505	10,76667	54,26667	settlement	bone		Holocene2019	settlement	bone	POINT (10.76667 54.26667)	Southern Jutland	Eastern Jutland	Southern Jutland
1393	1043	KIA	9824	5047	53	Wangels LA505	WANGELS LA505	10,76667	54,26667	settlement	bone		Holocene2019	settlement	bone	POINT (10.76667 54.26667)	Southern Jutland	Eastern Jutland	Southern Jutland
1394	420	KI	4125	4070	50	Wangels LA505	WANGELS LA505	10,76667	54,26667	settlement	charcoal		Holocene2019	settlement	charcoal	POINT (10.76667 54.26667)	Southern Jutland	Eastern Jutland	Southern Jutland
1395	214	AAR	2782	5580	75	Wangels LA505	WANGELS LA505	10,76667	54,26667	settlement	food remains		Holocene2019	settlement	food remains	POINT (10.76667 54.26667)	Southern Jutland	Eastern Jutland	Southern Jutland
1396	215	AAR	2783	5395	60	Wangels LA505	WANGELS LA505	10,76667	54,26667	settlement	food remains		Holocene2019	settlement	food remains	POINT (10.76667 54.26667)	Southern Jutland	Eastern Jutland	Southern Jutland
1397	1044	KIA	4217	5165	40	Wangels LA505	WANGELS LA505	10,76667	54,26667	settlement	food remains		Holocene2019	settlement	food remains	POINT (10.76667 54.26667)	Southern Jutland	Eastern Jutland	Southern Jutland
1398	1045	KIA	4218	5010	40	Wangels LA505	WANGELS LA505	10,76667	54,26667	settlement	food remains		Holocene2019	settlement	food remains	POINT (10.76667 54.26667)	Southern Jutland	Eastern Jutland	Southern Jutland
1399	1046	KIA	4219	5180	40	Wangels LA505	WANGELS LA505	10,76667	54,26667	settlement	food remains		Holocene2019	settlement	food remains	POINT (10.76667 54.26667)	Southern Jutland	Eastern Jutland	Southern Jutland
1400	1047	KIA	4220	5390	40	Wangels LA505	WANGELS LA505	10,76667	54,26667	settlement	food remains		Holocene2019	settlement	food remains	POINT (10.76667 54.26667)	Southern Jutland	Eastern Jutland	Southern Jutland
1401	1048	KIA	4221	5460	50	Wangels LA505	WANGELS LA505	10,76667	54,26667	settlement	food remains		Holocene2019	settlement	food remains	POINT (10.76667 54.26667)	Southern Jutland	Eastern Jutland	Southern Jutland
1402	1049	KIA	6991	5305	38	Wangels LA505	WANGELS LA505	10,76667	54,26667	settlement	food remains		Holocene2019	settlement	food remains	POINT (10.76667 54.26667)	Southern Jutland	Eastern Jutland	Southern Jutland
1403	1050	KIA	6992	5420	46	Wangels LA505	WANGELS LA505	10,76667	54,26667	settlement	food remains		Holocene2019	settlement	food remains	POINT (10.76667 54.26667)	Southern Jutland	Eastern Jutland	Southern Jutland
1404	1051	KIA	6993	5340	32	Wangels LA505	WANGELS LA505	10,76667	54,26667	settlement	food remains		Holocene2019	settlement	food remains	POINT (10.76667 54.26667)	Southern Jutland	Eastern Jutland	Southern Jutland
1405	1052	KIA	6994	5440	30	Wangels LA505	WANGELS LA505	10,76667	54,26667	settlement	food remains		Holocene2019	settlement	food remains	POINT (10.76667 54.26667)	Southern Jutland	Eastern Jutland	Southern Jutland
1406	1053	KIA	6995	6140	35	Wangels LA505	WANGELS LA505	10,76667	54,26667	settlement	food remains		Holocene2019	settlement	food remains	POINT (10.76667 54.26667)	Southern Jutland	Eastern Jutland	Southern Jutland
1407	1054	KIA	6996	5055	30	Wangels LA505	WANGELS LA505	10,76667	54,26667	settlement	food remains		Holocene2019	settlement	food remains	POINT (10.76667 54.26667)	Southern Jutland	Eastern Jutland	Southern Jutland
1408	1055	KIA	6997	5510	54	Wangels LA505	WANGELS LA505	10,76667	54,26667	settlement	food remains		Holocene2019	settlement	food remains	POINT (10.76667 54.26667)	Southern Jutland	Eastern Jutland	Southern Jutland
1409	1056	KIA	6998	5505	36	Wangels LA505	WANGELS LA505	10,76667	54,26667	settlement	food remains		Holocene2019	settlement	food remains	POINT (10.76667 54.26667)	Southern Jutland	Eastern Jutland	Southern Jutland
1410	1057	KIA	6999	5230	38	Wangels LA505	WANGELS LA505	10,76667	54,26667	settlement	food remains		Holocene2019	settlement	food remains	POINT (10.76667 54.26667)	Southern Jutland	Eastern Jutland	Southern Jutland
1411	1058	KIA	7000	5295	44	Wangels LA505	WANGELS LA505	10,76667	54,26667	settlement	food remains		Holocene2019	settlement	food remains	POINT (10.76667 54.26667)	Southern Jutland	Eastern Jutland	Southern Jutland
1412	1059	KIA	7002	5200	56	Wangels LA505	WANGELS LA505	10,76667	54,26667	settlement	food remains		Holocene2019	settlement	food remains	POINT (10.76667 54.26667)	Southern Jutland	Eastern Jutland	Southern Jutland
1413	421	KI	4060	4150	45	Wangels LA505	WANGELS LA505	10,76667	54,26667	settlement	plant remains		Holocene2019	settlement	seed	POINT (10.76667 54.26667)	Southern Jutland	Eastern Jutland	Southern Jutland
1414	422	KI	4061	4150	40	Wangels LA505	WANGELS LA505	10,76667	54,26667	settlement	plant remains		Holocene2019	settlement	seed	POINT (10.76667 54.26667)	Southern Jutland	Eastern Jutland	Southern Jutland
1415	423	KI	4236	5200	40	Wangels LA505	WANGELS LA505	10,76667	54,26667	settlement	plant remains		Holocene2019	settlement	seed	POINT (10.76667 54.26667)	Southern Jutland	Eastern Jutland	Southern Jutland
1416	424	KI	4240	5270	40	Wangels LA505	WANGELS LA505	10,76667	54,26667	settlement	plant remains		Holocene2019	settlement	seed	POINT (10.76667 54.26667)	Southern Jutland	Eastern Jutland	Southern Jutland
1417	425	KI	4288	5230	55	Wangels LA505	WANGELS LA505	10,76667	54,26667	settlement	plant remains		Holocene2019	settlement	seed	POINT (10.76667 54.26667)	Southern Jutland	Eastern Jutland	Southern Jutland
1418	426	KI	4289	5360	50	Wangels LA505	WANGELS LA505	10,76667	54,26667	settlement	plant remains		Holocene2019	settlement	seed	POINT (10.76667 54.26667)	Southern Jutland	Eastern Jutland	Southern Jutland
1419	427	KI	4235.M	5180	40	Wangels LA505	WANGELS LA505	10,76667	54,26667	settlement	plant remains		Holocene2019	settlement	seed	POINT (10.76667 54.26667)	Southern Jutland	Eastern Jutland	Southern Jutland
1420	1596	POZ	65238	4240	40	Wangels LA505	WANGELS LA505	10,76667	54,26667	settlement	plant remains	-21,1	SPP1400	settlement	grain	POINT (10.76667 54.26667)	Southern Jutland	Eastern Jutland	Southern Jutland
1421	1597	POZ	65239	4305	35	Wangels LA505	WANGELS LA505	10,76667	54,26667	settlement	plant remains	-21,8	SPP1400	settlement	grain	POINT (10.76667 54.26667)	Southern Jutland	Eastern Jutland	Southern Jutland
1422	1038	KIA	408	4100	40	Wangels LA505	WANGELS LA505	10,76667	54,26667	settlement	wood		Holocene2019	settlement	wood	POINT (10.76667 54.26667)	Southern Jutland	Eastern Jutland	Southern Jutland
1423	1060	KIA	3307	4920	50	Wangels LA505	WANGELS LA505	10,76667	54,26667	settlement	wood		Holocene2019	settlement	wood	POINT (10.76667 54.26667)	Southern Jutland	Eastern Jutland	Southern Jutland
1424	1061	KIA	3308	4940	30	Wangels LA505	WANGELS LA505	10,76667	54,26667	settlement	wood		Holocene2019	settlement	wood	POINT (10.76667 54.26667)	Southern Jutland	Eastern Jutland	Southern Jutland
1425	1062	KIA	3309	4920	30	Wangels LA505	WANGELS LA505	10,76667	54,26667	settlement	wood		Holocene2019	settlement	wood	POINT (10.76667 54.26667)	Southern Jutland	Eastern Jutland	Southern Jutland
1426	1063	KIA	7001	5305	39	Wangels LA505	WANGELS LA505	10,76667	54,26667	settlement	wood		Holocene2019	settlement	wood	POINT (10.76667 54.26667)	Southern Jutland	Eastern Jutland	Southern Jutland
1427	1064	KIA	8448	5337	30	Wangels LA505	WANGELS LA505	10,76667	54,26667	settlement	wood		Holocene2019	settlement	wood	POINT (10.76667 54.26667)	Southern Jutland	Eastern Jutland	Southern Jutland
1473	1598	POZ	65062	4220	30	Wangels LA519	WANGELS LA519	10,78886	54,27844	burial	bone	-31	SPP1400	grave	bone	POINT (10.78886 54.27844)	Southern Jutland	Eastern Jutland	Southern Jutland
1474	1599	POZ	65019	4190	35	Wangels LA69	WANGELS LA69	10,78886	54,27844	settlement	bone	-22,8	SPP1400	settlement	bone	POINT (10.78886 54.27844)	Southern Jutland	Eastern Jutland	Southern Jutland
1475	1600	POZ	62684	4750	35	Wangels LA69	WANGELS LA69	10,78886	54,27844	burial	charcoal	-25,4	SPP1400	grave	charcoal	POINT (10.78886 54.27844)	Southern Jutland	Eastern Jutland	Southern Jutland
1476	1601	POZ	62685	4630	35	Wangels LA69	WANGELS LA69	10,78886	54,27844	burial	charcoal	-25,6	SPP1400	grave	charcoal	POINT (10.78886 54.27844)	Southern Jutland	Eastern Jutland	Southern Jutland
1477	1602	POZ	62686	4680	35	Wangels LA69	WANGELS LA69	10,78886	54,27844	burial	charcoal	-23	SPP1400	grave	charcoal	POINT (10.78886 54.27844)	Southern Jutland	Eastern Jutland	Southern Jutland
1478	1603	POZ	62687	4615	35	Wangels LA69	WANGELS LA69	10,78886	54,27844	burial	charcoal	-24,3	SPP1400	grave	charcoal	POINT (10.78886 54.27844)	Southern Jutland	Eastern Jutland	Southern Jutland
1479	1604	POZ	62688	4550	60	Wangels LA69	WANGELS LA69	10,78886	54,27844	burial	charcoal	-31,8	SPP1400	grave	charcoal	POINT (10.78886 54.27844)	Southern Jutland	Eastern Jutland	Southern Jutland
1480	1605	POZ	62689	4550	35	Wangels LA69	WANGELS LA69	10,78886	54,27844	burial	charcoal	-25,3	SPP1400	grave	charcoal	POINT (10.78886 54.27844)	Southern Jutland	Eastern Jutland	Southern Jutland
1481	1606	POZ	62690	4695	35	Wangels LA69	WANGELS LA69	10,78886	54,27844	burial	charcoal	-23,1	SPP1400	grave	charcoal	POINT (10.78886 54.27844)	Southern Jutland	Eastern Jutland	Southern Jutland
1482	1607	POZ	62696	3575	35	Wangels LA69	WANGELS LA69	10,78886	54,27844	burial	charcoal	-29,5	SPP1400	grave	charcoal	POINT (10.78886 54.27844)	Southern Jutland	Eastern Jutland	Southern Jutland
1483	1608	POZ	62698	4400	35	Wangels LA69	WANGELS LA69	10,78886	54,27844	burial	charcoal	-25,2	SPP1400	grave	charcoal	POINT (10.78886 54.27844)	Southern Jutland	Eastern Jutland	Southern Jutland
1484	1609	POZ	62699	4430	35	Wangels LA69	WANGELS LA69	10,78886	54,27844	burial	charcoal	-25,1	SPP1400	grave	charcoal	POINT (10.78886 54.27844)	Southern Jutland	Eastern Jutland	Southern Jutland
1485	1610	POZ	62700	4395	35	Wangels LA69	WANGELS LA69	10,78886	54,27844	burial	charcoal	-23,1	SPP1400	grave	charcoal	POINT (10.78886 54.27844)	Southern Jutland	Eastern Jutland	Southern Jutland
1486	1611	POZ	62702	4440	35	Wangels LA69	WANGELS LA69	10,78886	54,27844	burial	charcoal	-26,6	SPP1400	grave	charcoal	POINT (10.78886 54.27844)	Southern Jutland	Eastern Jutland	Southern Jutland
1487	1612	POZ	62703	4500	80	Wangels LA69	WANGELS LA69	10,78886	54,27844	burial	charcoal	-42,5	SPP1400	grave	charcoal	POINT (10.78886 54.27844)	Southern Jutland	Eastern Jutland	Southern Jutland
1488	1613	POZ	62704	4520	40	Wangels LA69	WANGELS LA69	10,78886	54,27844	burial	charcoal	-27,9	SPP1400	grave	charcoal	POINT (10.78886 54.27844)	Southern Jutland	Eastern Jutland	Southern Jutland
1489	1614	POZ	62705	4455	35	Wangels LA69	WANGELS LA69	10,78886	54,27844	burial	charcoal	-26,9	SPP1400	grave	charcoal	POINT (10.78886 54.27844)	Southern Jutland	Eastern Jutland	Southern Jutland
1490	1615	POZ	62706	4510	50	Wangels LA69	WANGELS LA69	10,78886	54,27844	burial	charcoal	-36,5	SPP1400	grave	charcoal	POINT (10.78886 54.27844)	Southern Jutland	Eastern Jutland	Southern Jutland
1491	1616	POZ	62707	3855	35	Wangels LA69	WANGELS LA69	10,78886	54,27844	burial	charcoal	-24,8	SPP1400	grave	charcoal	POINT (10.78886 54.27844)	Southern Jutland	Eastern Jutland	Southern Jutland
1492	1617	POZ	62708	4425	35	Wangels LA69	WANGELS LA69	10,78886	54,27844	burial	charcoal	-25,5	SPP1400	grave	charcoal	POINT (10.78886 54.27844)	Southern Jutland	Eastern Jutland	Southern Jutland
1493	1618	POZ	62709	4450	40	Wangels LA69	WANGELS LA69	10,78886	54,27844	burial	charcoal	-25,4	SPP1400	grave	charcoal	POINT (10.78886 54.27844)	Southern Jutland	Eastern Jutland	Southern Jutland
1494	1619	POZ	62710	4450	35	Wangels LA69	WANGELS LA69	10,78886	54,27844	burial	charcoal	-26	SPP1400	grave	charcoal	POINT (10.78886 54.27844)	Southern Jutland	Eastern Jutland	Southern Jutland
1495	1620	POZ	62712	4465	35	Wangels LA69	WANGELS LA69	10,78886	54,27844	burial	charcoal	-25,4	SPP1400	grave	charcoal	POINT (10.78886 54.27844)	Southern Jutland	Eastern Jutland	Southern Jutland
1496	1621	POZ	62713	4780	40	Wangels LA69	WANGELS LA69	10,78886	54,27844	burial	charcoal	-24,8	SPP1400	grave	charcoal	POINT (10.78886 54.27844)	Southern Jutland	Eastern Jutland	Southern Jutland
1497	1622	POZ	62714	2410	35	Wangels LA69	WANGELS LA69	10,78886	54,27844	burial	charcoal	-29,1	SPP1400	grave	charcoal	POINT (10.78886 54.27844)	Southern Jutland	Eastern Jutland	Southern Jutland
1498	1623	POZ	62715	4710	35	Wangels LA69	WANGELS LA69	10,78886	54,27844	burial	charcoal	-25	SPP1400	grave	charcoal	POINT (10.78886 54.27844)	Southern Jutland	Eastern Jutland	Southern Jutland
1499	1625	POZ	62717	4460	35	Wangels LA69	WANGELS LA69	10,78886	54,27844	burial	charcoal	-25,7	SPP1400	grave	charcoal	POINT (10.78886 54.27844)	Southern Jutland	Eastern Jutland	Southern Jutland
1500	1626	POZ	62718	4625	35	Wangels LA69	WANGELS LA69	10,78886	54,27844	burial	charcoal	-25,5	SPP1400	grave	charcoal	POINT (10.78886 54.27844)	Southern Jutland	Eastern Jutland	Southern Jutland
1501	1627	POZ	62719	4490	35	Wangels LA69	WANGELS LA69	10,78886	54,27844	burial	charcoal	-27	SPP1400	grave	charcoal	POINT (10.78886 54.27844)	Southern Jutland	Eastern Jutland	Southern Jutland
1502	1628	POZ	62720	4910	40	Wangels LA69	WANGELS LA69	10,78886	54,27844	burial	charcoal	-29	SPP1400	grave	charcoal	POINT (10.78886 54.27844)	Southern Jutland	Eastern Jutland	Southern Jutland
1503	1630	POZ	62723	4880	40	Wangels LA69	WANGELS LA69	10,78886	54,27844	burial	charcoal	-28,8	SPP1400	grave	charcoal	POINT (10.78886 54.27844)	Southern Jutland	Eastern Jutland	Southern Jutland
1504	1631	POZ	62724	3600	35	Wangels LA69	WANGELS LA69	10,78886	54,27844	burial	charcoal	-25,3	SPP1400	grave	charcoal	POINT (10.78886 54.27844)	Southern Jutland	Eastern Jutland	Southern Jutland
1505	1632	POZ	62725	4420	35	Wangels LA69	WANGELS LA69	10,78886	54,27844	burial	charcoal	-21,3	SPP1400	grave	charcoal	POINT (10.78886 54.27844)	Southern Jutland	Eastern Jutland	Southern Jutland
1506	1633	POZ	62727	4490	40	Wangels LA69	WANGELS LA69	10,78886	54,27844	burial	charcoal	-27	SPP1400	grave	charcoal	POINT (10.78886 54.27844)	Southern Jutland	Eastern Jutland	Southern Jutland
1507	1634	POZ	62728	1270	30	Wangels LA69	WANGELS LA69	10,78886	54,27844	burial	charcoal	-20	SPP1400	grave	charcoal	POINT (10.78886 54.27844)	Southern Jutland	Eastern Jutland	Southern Jutland
1508	1635	POZ	62729	4500	35	Wangels LA69	WANGELS LA69	10,78886	54,27844	burial	charcoal	-22,2	SPP1400	grave	charcoal	POINT (10.78886 54.27844)	Southern Jutland	Eastern Jutland	Southern Jutland
1509	1636	POZ	62770	4685	35	Wangels LA69	WANGELS LA69	10,78886	54,27844	burial	charcoal	-25,9	SPP1400	grave	charcoal	POINT (10.78886 54.27844)	Southern Jutland	Eastern Jutland	Southern Jutland
1510	1637	POZ	62771	4405	35	Wangels LA69	WANGELS LA69	10,78886	54,27844	burial	charcoal	-25,6	SPP1400	grave	charcoal	POINT (10.78886 54.27844)	Southern Jutland	Eastern Jutland	Southern Jutland
1511	1638	POZ	62772	4760	40	Wangels LA69	WANGELS LA69	10,78886	54,27844	burial	charcoal	-28,4	SPP1400	grave	charcoal	POINT (10.78886 54.27844)	Southern Jutland	Eastern Jutland	Southern Jutland
1512	1639	POZ	62773	4620	40	Wangels LA69	WANGELS LA69	10,78886	54,27844	burial	charcoal	-29,7	SPP1400	grave	charcoal	POINT (10.78886 54.27844)	Southern Jutland	Eastern Jutland	Southern Jutland
1513	1640	POZ	62774	2990	35	Wangels LA69	WANGELS LA69	10,78886	54,27844	burial	charcoal	-26,6	SPP1400	grave	charcoal	POINT (10.78886 54.27844)	Southern Jutland	Eastern Jutland	Southern Jutland
1514	1641	POZ	62776	4475	35	Wangels LA69	WANGELS LA69	10,78886	54,27844	burial	charcoal	-31,2	SPP1400	grave	charcoal	POINT (10.78886 54.27844)	Southern Jutland	Eastern Jutland	Southern Jutland
1515	1642	POZ	62777	3620	35	Wangels LA69	WANGELS LA69	10,78886	54,27844	burial	charcoal	-28,7	SPP1400	grave	charcoal	POINT (10.78886 54.27844)	Southern Jutland	Eastern Jutland	Southern Jutland
1516	1643	POZ	62778	4450	110	Wangels LA69	WANGELS LA69	10,78886	54,27844	burial	charcoal	-39,8	SPP1400	grave	charcoal	POINT (10.78886 54.27844)	Southern Jutland	Eastern Jutland	Southern Jutland
1517	1644	POZ	62780	4550	40	Wangels LA69	WANGELS LA69	10,78886	54,27844	burial	charcoal	-28,8	SPP1400	grave	charcoal	POINT (10.78886 54.27844)	Southern Jutland	Eastern Jutland	Southern Jutland
1518	1645	POZ	62781	4640	40	Wangels LA69	WANGELS LA69	10,78886	54,27844	burial	charcoal	-29,8	SPP1400	grave	charcoal	POINT (10.78886 54.27844)	Southern Jutland	Eastern Jutland	Southern Jutland
1519	1646	POZ	62782	4480	40	Wangels LA69	WANGELS LA69	10,78886	54,27844	burial	charcoal	-28,5	SPP1400	grave	charcoal	POINT (10.78886 54.27844)	Southern Jutland	Eastern Jutland	Southern Jutland
1520	1647	POZ	62726	3660	35	Wangels LA69	WANGELS LA69	10,78886	54,27844	burial	plant remains	-20,4	SPP1400	grave	plant remains	POINT (10.78886 54.27844)	Southern Jutland	Eastern Jutland	Southern Jutland
1525	26442	OXA	3615	11600	105	Ludersdorf	LUDERSDORF	10,8	53,82	settlement	bone		pacea			POINT (10.8 53.82)	Southern Jutland	Eastern Jutland	Southern Jutland
1526	1507	POZ	65257	1205	30	Küsterberg	KÜSTERBERG	10,8003	53,8892		charcoal	-24,2	SPP1400		charcoal	POINT (10.8003 53.8892)	Southern Jutland	Eastern Jutland	Southern Jutland
1533	12667	KIA	10196	5508	35	Neustadt LA 156	NEUSTADT LA156	10,81226	54,09645	settlement	bone		MB			POINT (10.81226 54.09645)	Southern Jutland	Eastern Jutland	Southern Jutland
1534	12668	KIA	10197	5682	40	Neustadt LA 156	NEUSTADT LA156	10,81226	54,09645	settlement	bone		MB			POINT (10.81226 54.09645)	Southern Jutland	Eastern Jutland	Southern Jutland
1535	12669	KIA	30377	5182	31	Neustadt LA 156	NEUSTADT LA156	10,81226	54,09645	settlement	food remains		MB			POINT (10.81226 54.09645)	Southern Jutland	Eastern Jutland	Southern Jutland
1536	12670	KIA	30379	5190	29	Neustadt LA 156	NEUSTADT LA156	10,81226	54,09645	settlement	food remains		MB			POINT (10.81226 54.09645)	Southern Jutland	Eastern Jutland	Southern Jutland
1537	12671	KIA	30593	5424	32	Neustadt LA 156	NEUSTADT LA156	10,81226	54,09645	settlement	food remains		MB			POINT (10.81226 54.09645)	Southern Jutland	Eastern Jutland	Southern Jutland
1538	12672	KIA	10195	5651	48	Neustadt LA 156	NEUSTADT LA156	10,81226	54,09645	settlement	plant remains		MB			POINT (10.81226 54.09645)	Southern Jutland	Eastern Jutland	Southern Jutland
1539	12673	KIA	11352	5643	45	Neustadt LA 156	NEUSTADT LA156	10,81226	54,09645	settlement	plant remains		MB			POINT (10.81226 54.09645)	Southern Jutland	Eastern Jutland	Southern Jutland
1540	12674	KIA	11353	5489	41	Neustadt LA 156	NEUSTADT LA156	10,81226	54,09645	settlement	plant remains		MB			POINT (10.81226 54.09645)	Southern Jutland	Eastern Jutland	Southern Jutland
1541	12675	KIA	21966	5288	31	Neustadt LA 156	NEUSTADT LA156	10,81226	54,09645	settlement	wood		MB			POINT (10.81226 54.09645)	Southern Jutland	Eastern Jutland	Southern Jutland
1542	12676	KIA	21967	5408	31	Neustadt LA 156	NEUSTADT LA156	10,81226	54,09645	settlement	wood		MB			POINT (10.81226 54.09645)	Southern Jutland	Eastern Jutland	Southern Jutland
1584	1512	POZ	65275	5320	40	Neustadt LA158	NEUSTADT LA158	10,81583	54,10722	settlement	food remains	-20,1	SPP1400	settlement	food remains	POINT (10.81583 54.10722)	Southern Jutland	Eastern Jutland	Southern Jutland
1585	1513	POZ	65020	5065	35	Neustadt LA158	NEUSTADT LA158	10,81583	54,10722	settlement	plant remains	-26,3	SPP1400	settlement	seed	POINT (10.81583 54.10722)	Southern Jutland	Eastern Jutland	Southern Jutland
1604	835	KIA	41331	4230	20	Oldenburg LA 77	OLDENBURG LA77	10,85134	54,29294	burial	bone		Holocene2019	single grave	bone	POINT (10.85134 54.29294)	Southern Jutland	Eastern Jutland	Southern Jutland
1605	836	KIA	41291	4525	20	Oldenburg LA77	OLDENBURG LA77	10,85134	54,29294	settlement	bone	-21,2	SPP1400	settlement	bone	POINT (10.85134 54.29294)	Southern Jutland	Eastern Jutland	Southern Jutland
1606	837	KIA	44157	4595	25	Oldenburg LA77	OLDENBURG LA77	10,85134	54,29294	settlement	bone		SPP1400	settlement	bone	POINT (10.85134 54.29294)	Southern Jutland	Eastern Jutland	Southern Jutland
1607	838	KIA	49465	4635	25	Oldenburg LA77	OLDENBURG LA77	10,85134	54,29294	settlement	bone	-22,2	SPP1400	settlement	bone	POINT (10.85134 54.29294)	Southern Jutland	Eastern Jutland	Southern Jutland
1608	839	KIA	49466	4355	25	Oldenburg LA77	OLDENBURG LA77	10,85134	54,29294	settlement	bone	-20,7	SPP1400	settlement	bone	POINT (10.85134 54.29294)	Southern Jutland	Eastern Jutland	Southern Jutland
1609	840	KIA	49468	5095	40	Oldenburg LA77	OLDENBURG LA77	10,85134	54,29294	settlement	bone	-20,6	SPP1400	settlement	bone	POINT (10.85134 54.29294)	Southern Jutland	Eastern Jutland	Southern Jutland
1610	1540	POZ	62795	3840	90	Oldenburg LA77	OLDENBURG LA77	10,85134	54,29294	settlement	bone	-45,1	SPP1400	settlement	bone	POINT (10.85134 54.29294)	Southern Jutland	Eastern Jutland	Southern Jutland
1611	1541	POZ	65276	4455	35	Oldenburg LA77	OLDENBURG LA77	10,85134	54,29294	settlement	bone	-22,3	SPP1400	settlement	bone	POINT (10.85134 54.29294)	Southern Jutland	Eastern Jutland	Southern Jutland
1612	842	KIA	49697	3495	25	Oldenburg LA77	OLDENBURG LA77	10,85134	54,29294	settlement	charcoal	-25	SPP1400	settlement	charcoal	POINT (10.85134 54.29294)	Southern Jutland	Eastern Jutland	Southern Jutland
1613	843	KIA	49997	3680	40	Oldenburg LA77	OLDENBURG LA77	10,85134	54,29294	settlement	charcoal	-25,4	SPP1400	settlement	charcoal	POINT (10.85134 54.29294)	Southern Jutland	Eastern Jutland	Southern Jutland
1614	1542	POZ	65321	4405	30	Oldenburg LA77	OLDENBURG LA77	10,85134	54,29294	settlement	charcoal	-25,5	SPP1400	settlement	charcoal	POINT (10.85134 54.29294)	Southern Jutland	Eastern Jutland	Southern Jutland
1615	844	KIA	40888	4480	25	Oldenburg LA77	OLDENBURG LA77	10,85134	54,29294	settlement	plant remains	-23,7	SPP1400	settlement	grain	POINT (10.85134 54.29294)	Southern Jutland	Eastern Jutland	Southern Jutland
1616	845	KIA	46290	5740	80	Oldenburg LA77	OLDENBURG LA77	10,85134	54,29294	settlement	plant remains	-27,8	SPP1400	settlement	plant remains	POINT (10.85134 54.29294)	Southern Jutland	Eastern Jutland	Southern Jutland
1617	846	KIA	46291	6030	40	Oldenburg LA77	OLDENBURG LA77	10,85134	54,29294	settlement	plant remains	-25,2	SPP1400	settlement	plant remains	POINT (10.85134 54.29294)	Southern Jutland	Eastern Jutland	Southern Jutland
1618	847	KIA	46292	6375	40	Oldenburg LA77	OLDENBURG LA77	10,85134	54,29294	settlement	plant remains	-25,9	SPP1400	settlement	plant remains	POINT (10.85134 54.29294)	Southern Jutland	Eastern Jutland	Southern Jutland
1619	848	KIA	49696	3395	25	Oldenburg LA77	OLDENBURG LA77	10,85134	54,29294	settlement	plant remains	-28,9	SPP1400	settlement	plant remains	POINT (10.85134 54.29294)	Southern Jutland	Eastern Jutland	Southern Jutland
1620	849	KIA	49698	3840	40	Oldenburg LA77	OLDENBURG LA77	10,85134	54,29294	settlement	plant remains	-22,5	SPP1400	settlement	seed	POINT (10.85134 54.29294)	Southern Jutland	Eastern Jutland	Southern Jutland
1621	850	KIA	49699	3610	45	Oldenburg LA77	OLDENBURG LA77	10,85134	54,29294	settlement	plant remains	-24,8	SPP1400	settlement	seed	POINT (10.85134 54.29294)	Southern Jutland	Eastern Jutland	Southern Jutland
1622	851	KIA	49700	4020	35	Oldenburg LA77	OLDENBURG LA77	10,85134	54,29294	settlement	plant remains	-26,1	SPP1400	settlement	seed	POINT (10.85134 54.29294)	Southern Jutland	Eastern Jutland	Southern Jutland
1623	1543	POZ	62783	4560	60	Oldenburg LA77	OLDENBURG LA77	10,85134	54,29294	settlement	plant remains	-39,3	SPP1400	settlement	grain	POINT (10.85134 54.29294)	Southern Jutland	Eastern Jutland	Southern Jutland
1624	1544	POZ	62784	4450	40	Oldenburg LA77	OLDENBURG LA77	10,85134	54,29294	settlement	plant remains	-28,3	SPP1400	settlement	grain	POINT (10.85134 54.29294)	Southern Jutland	Eastern Jutland	Southern Jutland
1625	1545	POZ	62785	4480	40	Oldenburg LA77	OLDENBURG LA77	10,85134	54,29294	settlement	plant remains	-30,5	SPP1400	settlement	grain	POINT (10.85134 54.29294)	Southern Jutland	Eastern Jutland	Southern Jutland
1626	1546	POZ	62786	4430	40	Oldenburg LA77	OLDENBURG LA77	10,85134	54,29294	settlement	plant remains	-23,1	SPP1400	settlement	grain	POINT (10.85134 54.29294)	Southern Jutland	Eastern Jutland	Southern Jutland
1627	1547	POZ	62787	4450	35	Oldenburg LA77	OLDENBURG LA77	10,85134	54,29294	settlement	plant remains	-19,8	SPP1400	settlement	grain	POINT (10.85134 54.29294)	Southern Jutland	Eastern Jutland	Southern Jutland
1628	1548	POZ	62788	4440	35	Oldenburg LA77	OLDENBURG LA77	10,85134	54,29294	settlement	plant remains	-22,6	SPP1400	settlement	grain	POINT (10.85134 54.29294)	Southern Jutland	Eastern Jutland	Southern Jutland
1629	1549	POZ	62790	4445	35	Oldenburg LA77	OLDENBURG LA77	10,85134	54,29294	settlement	plant remains	-24,7	SPP1400	settlement	grain	POINT (10.85134 54.29294)	Southern Jutland	Eastern Jutland	Southern Jutland
1630	1550	POZ	62791	4380	40	Oldenburg LA77	OLDENBURG LA77	10,85134	54,29294	settlement	plant remains	-21,3	SPP1400	settlement	grain	POINT (10.85134 54.29294)	Southern Jutland	Eastern Jutland	Southern Jutland
1631	1563	POZ	62792	4390	40	Oldenburg LA77	OLDENBURG LA77	10,85134	54,29294	settlement	plant remains	-25	SPP1400	settlement	seed	POINT (10.85134 54.29294)	Southern Jutland	Eastern Jutland	Southern Jutland
1632	1551	POZ	62793	4335	35	Oldenburg LA77	OLDENBURG LA77	10,85134	54,29294	settlement	plant remains	-25,4	SPP1400	settlement	grain	POINT (10.85134 54.29294)	Southern Jutland	Eastern Jutland	Southern Jutland
1633	1552	POZ	62794	4410	40	Oldenburg LA77	OLDENBURG LA77	10,85134	54,29294	settlement	plant remains	-21,6	SPP1400	settlement	grain	POINT (10.85134 54.29294)	Southern Jutland	Eastern Jutland	Southern Jutland
1634	1553	POZ	65015	4405	35	Oldenburg LA77	OLDENBURG LA77	10,85134	54,29294	settlement	plant remains	-22,4	SPP1400	settlement	grain	POINT (10.85134 54.29294)	Southern Jutland	Eastern Jutland	Southern Jutland
1635	1554	POZ	65016	4375	35	Oldenburg LA77	OLDENBURG LA77	10,85134	54,29294	settlement	plant remains	-20,9	SPP1400	settlement	grain	POINT (10.85134 54.29294)	Southern Jutland	Eastern Jutland	Southern Jutland
1636	1555	POZ	65017	4380	35	Oldenburg LA77	OLDENBURG LA77	10,85134	54,29294	settlement	plant remains	-22,7	SPP1400	settlement	grain	POINT (10.85134 54.29294)	Southern Jutland	Eastern Jutland	Southern Jutland
1637	1556	POZ	65021	4385	35	Oldenburg LA77	OLDENBURG LA77	10,85134	54,29294	settlement	plant remains	-26,3	SPP1400	settlement	grain	POINT (10.85134 54.29294)	Southern Jutland	Eastern Jutland	Southern Jutland
1638	1557	POZ	65022	4420	35	Oldenburg LA77	OLDENBURG LA77	10,85134	54,29294	settlement	plant remains	-22,5	SPP1400	settlement	grain	POINT (10.85134 54.29294)	Southern Jutland	Eastern Jutland	Southern Jutland
1639	1558	POZ	65322	4280	30	Oldenburg LA77	OLDENBURG LA77	10,85134	54,29294	settlement	plant remains	-28,9	SPP1400	settlement	grain	POINT (10.85134 54.29294)	Southern Jutland	Eastern Jutland	Southern Jutland
1640	1559	POZ	65323	4305	30	Oldenburg LA77	OLDENBURG LA77	10,85134	54,29294	settlement	plant remains	-23,1	SPP1400	settlement	grain	POINT (10.85134 54.29294)	Southern Jutland	Eastern Jutland	Southern Jutland
1641	1560	POZ	65324	4340	35	Oldenburg LA77	OLDENBURG LA77	10,85134	54,29294	settlement	plant remains	-27,9	SPP1400	settlement	grain	POINT (10.85134 54.29294)	Southern Jutland	Eastern Jutland	Southern Jutland
1642	1562	POZ	65326	4380	30	Oldenburg LA77	OLDENBURG LA77	10,85134	54,29294	settlement	plant remains	-28	SPP1400	settlement	grain	POINT (10.85134 54.29294)	Southern Jutland	Eastern Jutland	Southern Jutland
1643	1564	POZ	65327	4425	35	Oldenburg LA77	OLDENBURG LA77	10,85134	54,29294	settlement	plant remains	-29,6	SPP1400	settlement	seed	POINT (10.85134 54.29294)	Southern Jutland	Eastern Jutland	Southern Jutland
1644	852	KIA	42093	4365	30	Oldenburg LA77	OLDENBURG LA77	10,85134	54,29294	settlement	wood	-26,2	SPP1400	settlement	wood	POINT (10.85134 54.29294)	Southern Jutland	Eastern Jutland	Southern Jutland
1645	853	KIA	49562	4435	30	Oldenburg LA77	OLDENBURG LA77	10,85134	54,29294	settlement	wood	-26,4	SPP1400	settlement	wood	POINT (10.85134 54.29294)	Southern Jutland	Eastern Jutland	Southern Jutland
1646	854	KIA	49563	4385	30	Oldenburg LA77	OLDENBURG LA77	10,85134	54,29294	settlement	wood	-27,3	SPP1400	settlement	wood	POINT (10.85134 54.29294)	Southern Jutland	Eastern Jutland	Southern Jutland
1647	855	KIA	49564	4425	30	Oldenburg LA77	OLDENBURG LA77	10,85134	54,29294	settlement	wood	-28,3	SPP1400	settlement	wood	POINT (10.85134 54.29294)	Southern Jutland	Eastern Jutland	Southern Jutland
1648	12829	KN	1506	4400	40	Oldenburg-Dannau	OLDENBURG LA77	10,85134	54,29294	settlement			MB			POINT (10.85134 54.29294)	Southern Jutland	Eastern Jutland	Southern Jutland
1649	1538	POZ	65216	4430	35	Oldenburg LA191	OLDENBURG LA191	10,8522	54,29511	settlement	plant remains	-29	SPP1400	settlement	grain	POINT (10.8522 54.29511)	Southern Jutland	Eastern Jutland	Southern Jutland
1650	1539	POZ	65217	4395	35	Oldenburg LA191	OLDENBURG LA191	10,8522	54,29511	settlement	plant remains	-22,6	SPP1400	settlement	grain	POINT (10.8522 54.29511)	Southern Jutland	Eastern Jutland	Southern Jutland
1678	1501	POZ	49872	1340	30	Goehl	GOEHL	10,9416	54,2844				SPP1400		n.a	POINT (10.9416 54.2844)	Southern Jutland	Eastern Jutland	Southern Jutland
1716	1102	KN	1984	5450	70	Rosenhof LA58	ROSENHOF LA58	11,04946	54,25181	settlement	bone		Holocene2019	settlement	bone	POINT (11.04946 54.25181)	Southern Jutland	Eastern Jutland	Southern Jutland
1717	1103	KN	1986	5840	65	Rosenhof LA58	ROSENHOF LA58	11,04946	54,25181	settlement	bone		Holocene2019	settlement	bone	POINT (11.04946 54.25181)	Southern Jutland	Eastern Jutland	Southern Jutland
1718	1104	KN	1989	5640	65	Rosenhof LA58	ROSENHOF LA58	11,04946	54,25181	settlement	bone		Holocene2019	settlement	bone	POINT (11.04946 54.25181)	Southern Jutland	Eastern Jutland	Southern Jutland
1719	1105	KN	2099	5960	85	Rosenhof LA58	ROSENHOF LA58	11,04946	54,25181	settlement	bone		Holocene2019	settlement	bone	POINT (11.04946 54.25181)	Southern Jutland	Eastern Jutland	Southern Jutland
1720	1106	KN	2176	5790	70	Rosenhof LA58	ROSENHOF LA58	11,04946	54,25181	settlement	bone		Holocene2019	settlement	bone	POINT (11.04946 54.25181)	Southern Jutland	Eastern Jutland	Southern Jutland
1721	1107	KN	2182	5410	80	Rosenhof LA58	ROSENHOF LA58	11,04946	54,25181	settlement	bone		Holocene2019	settlement	bone	POINT (11.04946 54.25181)	Southern Jutland	Eastern Jutland	Southern Jutland
1722	1108	KN	2189	5360	65	Rosenhof LA58	ROSENHOF LA58	11,04946	54,25181	settlement	bone		Holocene2019	settlement	bone	POINT (11.04946 54.25181)	Southern Jutland	Eastern Jutland	Southern Jutland
1723	1109	KN	2241	5630	45	Rosenhof LA58	ROSENHOF LA58	11,04946	54,25181	settlement	bone		Holocene2019	settlement	bone	POINT (11.04946 54.25181)	Southern Jutland	Eastern Jutland	Southern Jutland
1724	1110	KN	2279	5370	95	Rosenhof LA58	ROSENHOF LA58	11,04946	54,25181	settlement	bone		Holocene2019	settlement	bone	POINT (11.04946 54.25181)	Southern Jutland	Eastern Jutland	Southern Jutland
1725	1111	KN	2282	5790	65	Rosenhof LA58	ROSENHOF LA58	11,04946	54,25181	settlement	bone		Holocene2019	settlement	bone	POINT (11.04946 54.25181)	Southern Jutland	Eastern Jutland	Southern Jutland
1726	1369	OXA	3327	5960	65	Rosenhof LA58	ROSENHOF LA58	11,04946	54,25181	settlement	bone		Holocene2019	settlement	bone	POINT (11.04946 54.25181)	Southern Jutland	Eastern Jutland	Southern Jutland
1727	1112	KN	1492	5830	40	Rosenhof LA58	ROSENHOF LA58	11,04946	54,25181	settlement	charcoal		Holocene2019	settlement	charcoal	POINT (11.04946 54.25181)	Southern Jutland	Eastern Jutland	Southern Jutland
1728	1113	KN	1493	5790	40	Rosenhof LA58	ROSENHOF LA58	11,04946	54,25181	settlement	charcoal		Holocene2019	settlement	charcoal	POINT (11.04946 54.25181)	Southern Jutland	Eastern Jutland	Southern Jutland
1729	1114	KN	1497	4920	60	Rosenhof LA58	ROSENHOF LA58	11,04946	54,25181	settlement	charcoal		Holocene2019	settlement	charcoal	POINT (11.04946 54.25181)	Southern Jutland	Eastern Jutland	Southern Jutland
1730	1115	KN	1502	5600	45	Rosenhof LA58	ROSENHOF LA58	11,04946	54,25181	settlement	charcoal		Holocene2019	settlement	charcoal	POINT (11.04946 54.25181)	Southern Jutland	Eastern Jutland	Southern Jutland
1731	1116	KN	1510	5650	40	Rosenhof LA58	ROSENHOF LA58	11,04946	54,25181	settlement	charcoal		Holocene2019	settlement	charcoal	POINT (11.04946 54.25181)	Southern Jutland	Eastern Jutland	Southern Jutland
1732	1117	KN	1529	5640	40	Rosenhof LA58	ROSENHOF LA58	11,04946	54,25181	settlement	charcoal		Holocene2019	settlement	charcoal	POINT (11.04946 54.25181)	Southern Jutland	Eastern Jutland	Southern Jutland
1733	1118	KN	1711	5220	50	Rosenhof LA58	ROSENHOF LA58	11,04946	54,25181	settlement	charcoal		Holocene2019	settlement	charcoal	POINT (11.04946 54.25181)	Southern Jutland	Eastern Jutland	Southern Jutland
1734	1119	KN	1983	5910	80	Rosenhof LA58	ROSENHOF LA58	11,04946	54,25181	settlement	charcoal		Holocene2019	settlement	charcoal	POINT (11.04946 54.25181)	Southern Jutland	Eastern Jutland	Southern Jutland
1735	1120	KN	1985	5940	80	Rosenhof LA58	ROSENHOF LA58	11,04946	54,25181	settlement	charcoal		Holocene2019	settlement	charcoal	POINT (11.04946 54.25181)	Southern Jutland	Eastern Jutland	Southern Jutland
1736	1121	KN	1988	5870	55	Rosenhof LA58	ROSENHOF LA58	11,04946	54,25181	settlement	charcoal		Holocene2019	settlement	charcoal	POINT (11.04946 54.25181)	Southern Jutland	Eastern Jutland	Southern Jutland
1737	1122	KN	2096	6290	75	Rosenhof LA58	ROSENHOF LA58	11,04946	54,25181	settlement	charcoal		Holocene2019	settlement	charcoal	POINT (11.04946 54.25181)	Southern Jutland	Eastern Jutland	Southern Jutland
1738	1123	KN	2098	5970	70	Rosenhof LA58	ROSENHOF LA58	11,04946	54,25181	settlement	charcoal		Holocene2019	settlement	charcoal	POINT (11.04946 54.25181)	Southern Jutland	Eastern Jutland	Southern Jutland
1739	1124	KN	2100	5300	45	Rosenhof LA58	ROSENHOF LA58	11,04946	54,25181	settlement	charcoal		Holocene2019	settlement	charcoal	POINT (11.04946 54.25181)	Southern Jutland	Eastern Jutland	Southern Jutland
1740	1125	KN	2102	5600	80	Rosenhof LA58	ROSENHOF LA58	11,04946	54,25181	settlement	charcoal		Holocene2019	settlement	charcoal	POINT (11.04946 54.25181)	Southern Jutland	Eastern Jutland	Southern Jutland
1741	1126	KN	2118	5330	70	Rosenhof LA58	ROSENHOF LA58	11,04946	54,25181	settlement	charcoal		Holocene2019	settlement	charcoal	POINT (11.04946 54.25181)	Southern Jutland	Eastern Jutland	Southern Jutland
1742	1127	KN	2120	5270	50	Rosenhof LA58	ROSENHOF LA58	11,04946	54,25181	settlement	charcoal		Holocene2019	settlement	charcoal	POINT (11.04946 54.25181)	Southern Jutland	Eastern Jutland	Southern Jutland
1743	1128	KN	2135	5370	50	Rosenhof LA58	ROSENHOF LA58	11,04946	54,25181	settlement	charcoal		Holocene2019	settlement	charcoal	POINT (11.04946 54.25181)	Southern Jutland	Eastern Jutland	Southern Jutland
1744	1129	KN	2136	5670	80	Rosenhof LA58	ROSENHOF LA58	11,04946	54,25181	settlement	charcoal		Holocene2019	settlement	charcoal	POINT (11.04946 54.25181)	Southern Jutland	Eastern Jutland	Southern Jutland
1745	1130	KN	2139	5880	65	Rosenhof LA58	ROSENHOF LA58	11,04946	54,25181	settlement	charcoal		Holocene2019	settlement	charcoal	POINT (11.04946 54.25181)	Southern Jutland	Eastern Jutland	Southern Jutland
1746	1131	KN	2140	5580	70	Rosenhof LA58	ROSENHOF LA58	11,04946	54,25181	settlement	charcoal		Holocene2019	settlement	charcoal	POINT (11.04946 54.25181)	Southern Jutland	Eastern Jutland	Southern Jutland
1747	1132	KN	2151	5460	65	Rosenhof LA58	ROSENHOF LA58	11,04946	54,25181	settlement	charcoal		Holocene2019	settlement	charcoal	POINT (11.04946 54.25181)	Southern Jutland	Eastern Jutland	Southern Jutland
1748	1133	KN	2152	5330	75	Rosenhof LA58	ROSENHOF LA58	11,04946	54,25181	settlement	charcoal		Holocene2019	settlement	charcoal	POINT (11.04946 54.25181)	Southern Jutland	Eastern Jutland	Southern Jutland
1749	1134	KN	2175	5830	85	Rosenhof LA58	ROSENHOF LA58	11,04946	54,25181	settlement	charcoal		Holocene2019	settlement	charcoal	POINT (11.04946 54.25181)	Southern Jutland	Eastern Jutland	Southern Jutland
1750	1135	KN	2177	5980	50	Rosenhof LA58	ROSENHOF LA58	11,04946	54,25181	settlement	charcoal		Holocene2019	settlement	charcoal	POINT (11.04946 54.25181)	Southern Jutland	Eastern Jutland	Southern Jutland
1751	1136	KN	2178	5590	75	Rosenhof LA58	ROSENHOF LA58	11,04946	54,25181	settlement	charcoal		Holocene2019	settlement	charcoal	POINT (11.04946 54.25181)	Southern Jutland	Eastern Jutland	Southern Jutland
1752	1137	KN	2179	5860	60	Rosenhof LA58	ROSENHOF LA58	11,04946	54,25181	settlement	charcoal		Holocene2019	settlement	charcoal	POINT (11.04946 54.25181)	Southern Jutland	Eastern Jutland	Southern Jutland
1753	1138	KN	2181	5530	50	Rosenhof LA58	ROSENHOF LA58	11,04946	54,25181	settlement	charcoal		Holocene2019	settlement	charcoal	POINT (11.04946 54.25181)	Southern Jutland	Eastern Jutland	Southern Jutland
1754	1139	KN	2183	5690	55	Rosenhof LA58	ROSENHOF LA58	11,04946	54,25181	settlement	charcoal		Holocene2019	settlement	charcoal	POINT (11.04946 54.25181)	Southern Jutland	Eastern Jutland	Southern Jutland
1755	1140	KN	2184	5780	70	Rosenhof LA58	ROSENHOF LA58	11,04946	54,25181	settlement	charcoal		Holocene2019	settlement	charcoal	POINT (11.04946 54.25181)	Southern Jutland	Eastern Jutland	Southern Jutland
1756	1141	KN	2186	6080	85	Rosenhof LA58	ROSENHOF LA58	11,04946	54,25181	settlement	charcoal		Holocene2019	settlement	charcoal	POINT (11.04946 54.25181)	Southern Jutland	Eastern Jutland	Southern Jutland
1757	1142	KN	2187	5830	120	Rosenhof LA58	ROSENHOF LA58	11,04946	54,25181	settlement	charcoal		Holocene2019	settlement	charcoal	POINT (11.04946 54.25181)	Southern Jutland	Eastern Jutland	Southern Jutland
1758	1143	KN	2190	5690	75	Rosenhof LA58	ROSENHOF LA58	11,04946	54,25181	settlement	charcoal		Holocene2019	settlement	charcoal	POINT (11.04946 54.25181)	Southern Jutland	Eastern Jutland	Southern Jutland
1759	1144	KN	2191	5960	60	Rosenhof LA58	ROSENHOF LA58	11,04946	54,25181	settlement	charcoal		Holocene2019	settlement	charcoal	POINT (11.04946 54.25181)	Southern Jutland	Eastern Jutland	Southern Jutland
1760	1145	KN	2193	6120	85	Rosenhof LA58	ROSENHOF LA58	11,04946	54,25181	settlement	charcoal		Holocene2019	settlement	charcoal	POINT (11.04946 54.25181)	Southern Jutland	Eastern Jutland	Southern Jutland
1761	1146	KN	2195	5800	60	Rosenhof LA58	ROSENHOF LA58	11,04946	54,25181	settlement	charcoal		Holocene2019	settlement	charcoal	POINT (11.04946 54.25181)	Southern Jutland	Eastern Jutland	Southern Jutland
1762	1147	KN	2196	5160	55	Rosenhof LA58	ROSENHOF LA58	11,04946	54,25181	settlement	charcoal		Holocene2019	settlement	charcoal	POINT (11.04946 54.25181)	Southern Jutland	Eastern Jutland	Southern Jutland
1763	1148	KN	2197	5600	65	Rosenhof LA58	ROSENHOF LA58	11,04946	54,25181	settlement	charcoal		Holocene2019	settlement	charcoal	POINT (11.04946 54.25181)	Southern Jutland	Eastern Jutland	Southern Jutland
1764	1149	KN	2198	6120	65	Rosenhof LA58	ROSENHOF LA58	11,04946	54,25181	settlement	charcoal		Holocene2019	settlement	charcoal	POINT (11.04946 54.25181)	Southern Jutland	Eastern Jutland	Southern Jutland
1765	1150	KN	2212	5470	60	Rosenhof LA58	ROSENHOF LA58	11,04946	54,25181	settlement	charcoal		Holocene2019	settlement	charcoal	POINT (11.04946 54.25181)	Southern Jutland	Eastern Jutland	Southern Jutland
1766	1151	KN	2213	5510	80	Rosenhof LA58	ROSENHOF LA58	11,04946	54,25181	settlement	charcoal		Holocene2019	settlement	charcoal	POINT (11.04946 54.25181)	Southern Jutland	Eastern Jutland	Southern Jutland
1767	1152	KN	2214	5280	60	Rosenhof LA58	ROSENHOF LA58	11,04946	54,25181	settlement	charcoal		Holocene2019	settlement	charcoal	POINT (11.04946 54.25181)	Southern Jutland	Eastern Jutland	Southern Jutland
1768	1153	KN	2215	5230	70	Rosenhof LA58	ROSENHOF LA58	11,04946	54,25181	settlement	charcoal		Holocene2019	settlement	charcoal	POINT (11.04946 54.25181)	Southern Jutland	Eastern Jutland	Southern Jutland
1769	1154	KN	2216	5850	60	Rosenhof LA58	ROSENHOF LA58	11,04946	54,25181	settlement	charcoal		Holocene2019	settlement	charcoal	POINT (11.04946 54.25181)	Southern Jutland	Eastern Jutland	Southern Jutland
1770	1155	KN	2231	5380	65	Rosenhof LA58	ROSENHOF LA58	11,04946	54,25181	settlement	charcoal		Holocene2019	settlement	charcoal	POINT (11.04946 54.25181)	Southern Jutland	Eastern Jutland	Southern Jutland
1771	1156	KN	2232	5610	60	Rosenhof LA58	ROSENHOF LA58	11,04946	54,25181	settlement	charcoal		Holocene2019	settlement	charcoal	POINT (11.04946 54.25181)	Southern Jutland	Eastern Jutland	Southern Jutland
1772	1158	KN	2235	5680	65	Rosenhof LA58	ROSENHOF LA58	11,04946	54,25181	settlement	charcoal		Holocene2019	settlement	charcoal	POINT (11.04946 54.25181)	Southern Jutland	Eastern Jutland	Southern Jutland
1773	1159	KN	2237	5870	65	Rosenhof LA58	ROSENHOF LA58	11,04946	54,25181	settlement	charcoal		Holocene2019	settlement	charcoal	POINT (11.04946 54.25181)	Southern Jutland	Eastern Jutland	Southern Jutland
1774	1160	KN	2238	6170	55	Rosenhof LA58	ROSENHOF LA58	11,04946	54,25181	settlement	charcoal		Holocene2019	settlement	charcoal	POINT (11.04946 54.25181)	Southern Jutland	Eastern Jutland	Southern Jutland
1775	1161	KN	2240	5460	50	Rosenhof LA58	ROSENHOF LA58	11,04946	54,25181	settlement	charcoal		Holocene2019	settlement	charcoal	POINT (11.04946 54.25181)	Southern Jutland	Eastern Jutland	Southern Jutland
1776	1162	KN	2242	6020	65	Rosenhof LA58	ROSENHOF LA58	11,04946	54,25181	settlement	charcoal		Holocene2019	settlement	charcoal	POINT (11.04946 54.25181)	Southern Jutland	Eastern Jutland	Southern Jutland
1777	1164	KN	2244	5920	70	Rosenhof LA58	ROSENHOF LA58	11,04946	54,25181	settlement	charcoal		Holocene2019	settlement	charcoal	POINT (11.04946 54.25181)	Southern Jutland	Eastern Jutland	Southern Jutland
1778	1165	KN	2246	6590	70	Rosenhof LA58	ROSENHOF LA58	11,04946	54,25181	settlement	charcoal		Holocene2019	settlement	charcoal	POINT (11.04946 54.25181)	Southern Jutland	Eastern Jutland	Southern Jutland
1779	1166	KN	2248	5490	60	Rosenhof LA58	ROSENHOF LA58	11,04946	54,25181	settlement	charcoal		Holocene2019	settlement	charcoal	POINT (11.04946 54.25181)	Southern Jutland	Eastern Jutland	Southern Jutland
1780	1167	KN	2249	5660	90	Rosenhof LA58	ROSENHOF LA58	11,04946	54,25181	settlement	charcoal		Holocene2019	settlement	charcoal	POINT (11.04946 54.25181)	Southern Jutland	Eastern Jutland	Southern Jutland
1781	1168	KN	2251	6020	60	Rosenhof LA58	ROSENHOF LA58	11,04946	54,25181	settlement	charcoal		Holocene2019	settlement	charcoal	POINT (11.04946 54.25181)	Southern Jutland	Eastern Jutland	Southern Jutland
1782	1169	KN	2252	6200	75	Rosenhof LA58	ROSENHOF LA58	11,04946	54,25181	settlement	charcoal		Holocene2019	settlement	charcoal	POINT (11.04946 54.25181)	Southern Jutland	Eastern Jutland	Southern Jutland
1783	1170	KN	2280	5520	65	Rosenhof LA58	ROSENHOF LA58	11,04946	54,25181	settlement	charcoal		Holocene2019	settlement	charcoal	POINT (11.04946 54.25181)	Southern Jutland	Eastern Jutland	Southern Jutland
1784	1171	KN	2281	6010	70	Rosenhof LA58	ROSENHOF LA58	11,04946	54,25181	settlement	charcoal		Holocene2019	settlement	charcoal	POINT (11.04946 54.25181)	Southern Jutland	Eastern Jutland	Southern Jutland
1785	1172	KN	2305	5410	55	Rosenhof LA58	ROSENHOF LA58	11,04946	54,25181	settlement	charcoal		Holocene2019	settlement	charcoal	POINT (11.04946 54.25181)	Southern Jutland	Eastern Jutland	Southern Jutland
1786	1174	KN	2307	5660	60	Rosenhof LA58	ROSENHOF LA58	11,04946	54,25181	settlement	charcoal		Holocene2019	settlement	charcoal	POINT (11.04946 54.25181)	Southern Jutland	Eastern Jutland	Southern Jutland
1787	1175	KN	2309	5930	65	Rosenhof LA58	ROSENHOF LA58	11,04946	54,25181	settlement	charcoal		Holocene2019	settlement	charcoal	POINT (11.04946 54.25181)	Southern Jutland	Eastern Jutland	Southern Jutland
1788	1176	KN	2311	5910	65	Rosenhof LA58	ROSENHOF LA58	11,04946	54,25181	settlement	charcoal		Holocene2019	settlement	charcoal	POINT (11.04946 54.25181)	Southern Jutland	Eastern Jutland	Southern Jutland
1789	1177	KN	2312	5870	70	Rosenhof LA58	ROSENHOF LA58	11,04946	54,25181	settlement	charcoal		Holocene2019	settlement	charcoal	POINT (11.04946 54.25181)	Southern Jutland	Eastern Jutland	Southern Jutland
1790	1178	KN	2337	5980	95	Rosenhof LA58	ROSENHOF LA58	11,04946	54,25181	settlement	charcoal		Holocene2019	settlement	charcoal	POINT (11.04946 54.25181)	Southern Jutland	Eastern Jutland	Southern Jutland
1791	1179	KN	2338	6010	55	Rosenhof LA58	ROSENHOF LA58	11,04946	54,25181	settlement	charcoal		Holocene2019	settlement	charcoal	POINT (11.04946 54.25181)	Southern Jutland	Eastern Jutland	Southern Jutland
1792	1181	KN	2341	5510	70	Rosenhof LA58	ROSENHOF LA58	11,04946	54,25181	settlement	charcoal		Holocene2019	settlement	charcoal	POINT (11.04946 54.25181)	Southern Jutland	Eastern Jutland	Southern Jutland
1793	1182	KN	2347	5750	75	Rosenhof LA58	ROSENHOF LA58	11,04946	54,25181	settlement	charcoal		Holocene2019	settlement	charcoal	POINT (11.04946 54.25181)	Southern Jutland	Eastern Jutland	Southern Jutland
1794	1183	KN	2466	5410	60	Rosenhof LA58	ROSENHOF LA58	11,04946	54,25181	settlement	charcoal		Holocene2019	settlement	charcoal	POINT (11.04946 54.25181)	Southern Jutland	Eastern Jutland	Southern Jutland
1795	1184	KN	2467	4710	60	Rosenhof LA58	ROSENHOF LA58	11,04946	54,25181	settlement	charcoal		Holocene2019	settlement	charcoal	POINT (11.04946 54.25181)	Southern Jutland	Eastern Jutland	Southern Jutland
1796	1185	KN	2485	4490	55	Rosenhof LA58	ROSENHOF LA58	11,04946	54,25181	settlement	charcoal		Holocene2019	settlement	charcoal	POINT (11.04946 54.25181)	Southern Jutland	Eastern Jutland	Southern Jutland
1797	1186	KN	2486	5650	60	Rosenhof LA58	ROSENHOF LA58	11,04946	54,25181	settlement	charcoal		Holocene2019	settlement	charcoal	POINT (11.04946 54.25181)	Southern Jutland	Eastern Jutland	Southern Jutland
1798	1187	KN	2503	5230	60	Rosenhof LA58	ROSENHOF LA58	11,04946	54,25181	settlement	charcoal		Holocene2019	settlement	charcoal	POINT (11.04946 54.25181)	Southern Jutland	Eastern Jutland	Southern Jutland
1799	1188	KN	2783	5190	55	Rosenhof LA58	ROSENHOF LA58	11,04946	54,25181	settlement	charcoal		Holocene2019	settlement	charcoal	POINT (11.04946 54.25181)	Southern Jutland	Eastern Jutland	Southern Jutland
1800	1189	KN	2784	4870	60	Rosenhof LA58	ROSENHOF LA58	11,04946	54,25181	settlement	charcoal		Holocene2019	settlement	charcoal	POINT (11.04946 54.25181)	Southern Jutland	Eastern Jutland	Southern Jutland
1801	1190	KN	2808	5380	60	Rosenhof LA58	ROSENHOF LA58	11,04946	54,25181	settlement	charcoal		Holocene2019	settlement	charcoal	POINT (11.04946 54.25181)	Southern Jutland	Eastern Jutland	Southern Jutland
1802	1191	KN	2809	5450	60	Rosenhof LA58	ROSENHOF LA58	11,04946	54,25181	settlement	charcoal		Holocene2019	settlement	charcoal	POINT (11.04946 54.25181)	Southern Jutland	Eastern Jutland	Southern Jutland
1803	1192	KN	2814	5000	60	Rosenhof LA58	ROSENHOF LA58	11,04946	54,25181	settlement	charcoal		Holocene2019	settlement	charcoal	POINT (11.04946 54.25181)	Southern Jutland	Eastern Jutland	Southern Jutland
1804	1193	KN	2816	5310	60	Rosenhof LA58	ROSENHOF LA58	11,04946	54,25181	settlement	charcoal		Holocene2019	settlement	charcoal	POINT (11.04946 54.25181)	Southern Jutland	Eastern Jutland	Southern Jutland
1805	1195	KN	2818	5210	60	Rosenhof LA58	ROSENHOF LA58	11,04946	54,25181	settlement	charcoal		Holocene2019	settlement	charcoal	POINT (11.04946 54.25181)	Southern Jutland	Eastern Jutland	Southern Jutland
1806	1197	KN	2820	6080	145	Rosenhof LA58	ROSENHOF LA58	11,04946	54,25181	settlement	charcoal		Holocene2019	settlement	charcoal	POINT (11.04946 54.25181)	Southern Jutland	Eastern Jutland	Southern Jutland
1807	1198	KN	2827	5240	55	Rosenhof LA58	ROSENHOF LA58	11,04946	54,25181	settlement	charcoal		Holocene2019	settlement	charcoal	POINT (11.04946 54.25181)	Southern Jutland	Eastern Jutland	Southern Jutland
1808	1199	KN	2830	4790	70	Rosenhof LA58	ROSENHOF LA58	11,04946	54,25181	settlement	charcoal		Holocene2019	settlement	charcoal	POINT (11.04946 54.25181)	Southern Jutland	Eastern Jutland	Southern Jutland
1809	1200	KN	2833	4910	60	Rosenhof LA58	ROSENHOF LA58	11,04946	54,25181	settlement	charcoal		Holocene2019	settlement	charcoal	POINT (11.04946 54.25181)	Southern Jutland	Eastern Jutland	Southern Jutland
1810	1201	KN	4540	5447	59	Rosenhof LA58	ROSENHOF LA58	11,04946	54,25181	settlement	charcoal		Holocene2019	settlement	charcoal	POINT (11.04946 54.25181)	Southern Jutland	Eastern Jutland	Southern Jutland
1811	877	KIA	14650	5738	36	Rosenhof LA58	ROSENHOF LA58	11,04946	54,25181	settlement	food remains		Holocene2019	settlement	food remains	POINT (11.04946 54.25181)	Southern Jutland	Eastern Jutland	Southern Jutland
1812	1726	UTC	5849	5270	60	Rosenhof LA58	ROSENHOF LA58	11,04946	54,25181	settlement	food remains		Holocene2019	settlement	food remains	POINT (11.04946 54.25181)	Southern Jutland	Eastern Jutland	Southern Jutland
1813	1727	UTC	5850	5204	39	Rosenhof LA58	ROSENHOF LA58	11,04946	54,25181	settlement	food remains		Holocene2019	settlement	food remains	POINT (11.04946 54.25181)	Southern Jutland	Eastern Jutland	Southern Jutland
1814	1728	UTC	5851	5127	42	Rosenhof LA58	ROSENHOF LA58	11,04946	54,25181	settlement	food remains		Holocene2019	settlement	food remains	POINT (11.04946 54.25181)	Southern Jutland	Eastern Jutland	Southern Jutland
1815	1729	UTC	5852	5530	50	Rosenhof LA58	ROSENHOF LA58	11,04946	54,25181	settlement	food remains		Holocene2019	settlement	food remains	POINT (11.04946 54.25181)	Southern Jutland	Eastern Jutland	Southern Jutland
1816	1730	UTC	5853	5180	60	Rosenhof LA58	ROSENHOF LA58	11,04946	54,25181	settlement	food remains		Holocene2019	settlement	food remains	POINT (11.04946 54.25181)	Southern Jutland	Eastern Jutland	Southern Jutland
1817	1731	UTC	5854	5541	52	Rosenhof LA58	ROSENHOF LA58	11,04946	54,25181	settlement	food remains		Holocene2019	settlement	food remains	POINT (11.04946 54.25181)	Southern Jutland	Eastern Jutland	Southern Jutland
1818	1732	UTC	5855	5000	60	Rosenhof LA58	ROSENHOF LA58	11,04946	54,25181	settlement	food remains		Holocene2019	settlement	food remains	POINT (11.04946 54.25181)	Southern Jutland	Eastern Jutland	Southern Jutland
1819	1733	UTC	5856	5369	49	Rosenhof LA58	ROSENHOF LA58	11,04946	54,25181	settlement	food remains		Holocene2019	settlement	food remains	POINT (11.04946 54.25181)	Southern Jutland	Eastern Jutland	Southern Jutland
1820	879	KIA	14649	5664	35	Rosenhof LA58	ROSENHOF LA58	11,04946	54,25181	settlement	plant remains		Holocene2019	settlement	seed	POINT (11.04946 54.25181)	Southern Jutland	Eastern Jutland	Southern Jutland
1821	1218	KN	2103	4890	65	Rosenhof LA58	ROSENHOF LA58	11,04946	54,25181	settlement	plant remains		Holocene2019	settlement	peat	POINT (11.04946 54.25181)	Southern Jutland	Eastern Jutland	Southern Jutland
1822	1219	KN	3666	5980	85	Rosenhof LA58	ROSENHOF LA58	11,04946	54,25181	settlement	plant remains		Holocene2019	settlement	peat	POINT (11.04946 54.25181)	Southern Jutland	Eastern Jutland	Southern Jutland
1823	880	KIA	15031	5960	41	Rosenhof LA58	ROSENHOF LA58	11,04946	54,25181	settlement	wood		Holocene2019	settlement	wood	POINT (11.04946 54.25181)	Southern Jutland	Eastern Jutland	Southern Jutland
1824	881	KIA	15032	5698	35	Rosenhof LA58	ROSENHOF LA58	11,04946	54,25181	settlement	wood		Holocene2019	settlement	wood	POINT (11.04946 54.25181)	Southern Jutland	Eastern Jutland	Southern Jutland
1825	882	KIA	17653	5957	26	Rosenhof LA58	ROSENHOF LA58	11,04946	54,25181	settlement	wood		Holocene2019	settlement	wood	POINT (11.04946 54.25181)	Southern Jutland	Eastern Jutland	Southern Jutland
1826	1220	KN	1498	5080	40	Rosenhof LA58	ROSENHOF LA58	11,04946	54,25181	settlement	wood		Holocene2019	settlement	wood	POINT (11.04946 54.25181)	Southern Jutland	Eastern Jutland	Southern Jutland
1827	1221	KN	1504	6000	45	Rosenhof LA58	ROSENHOF LA58	11,04946	54,25181	settlement	wood		Holocene2019	settlement	wood	POINT (11.04946 54.25181)	Southern Jutland	Eastern Jutland	Southern Jutland
1828	1222	KN	1936	6060	75	Rosenhof LA58	ROSENHOF LA58	11,04946	54,25181	settlement	wood		Holocene2019	settlement	wood	POINT (11.04946 54.25181)	Southern Jutland	Eastern Jutland	Southern Jutland
1829	1223	KN	1962	4400	50	Rosenhof LA58	ROSENHOF LA58	11,04946	54,25181	settlement	wood		Holocene2019	settlement	wood	POINT (11.04946 54.25181)	Southern Jutland	Eastern Jutland	Southern Jutland
1830	1224	KN	2101	5340	40	Rosenhof LA58	ROSENHOF LA58	11,04946	54,25181	settlement	wood		Holocene2019	settlement	wood	POINT (11.04946 54.25181)	Southern Jutland	Eastern Jutland	Southern Jutland
1831	1225	KN	2104	4560	65	Rosenhof LA58	ROSENHOF LA58	11,04946	54,25181	settlement	wood		Holocene2019	settlement	wood	POINT (11.04946 54.25181)	Southern Jutland	Eastern Jutland	Southern Jutland
1832	1226	KN	2105	4340	40	Rosenhof LA58	ROSENHOF LA58	11,04946	54,25181	settlement	wood		Holocene2019	settlement	wood	POINT (11.04946 54.25181)	Southern Jutland	Eastern Jutland	Southern Jutland
1833	1227	KN	2119	6180	70	Rosenhof LA58	ROSENHOF LA58	11,04946	54,25181	settlement	wood		Holocene2019	settlement	wood	POINT (11.04946 54.25181)	Southern Jutland	Eastern Jutland	Southern Jutland
1834	1228	KN	2123	5660	65	Rosenhof LA58	ROSENHOF LA58	11,04946	54,25181	settlement	wood		Holocene2019	settlement	wood	POINT (11.04946 54.25181)	Southern Jutland	Eastern Jutland	Southern Jutland
1835	1229	KN	2137	4880	75	Rosenhof LA58	ROSENHOF LA58	11,04946	54,25181	settlement	wood		Holocene2019	settlement	wood	POINT (11.04946 54.25181)	Southern Jutland	Eastern Jutland	Southern Jutland
1836	1230	KN	2138	5270	75	Rosenhof LA58	ROSENHOF LA58	11,04946	54,25181	settlement	wood		Holocene2019	settlement	wood	POINT (11.04946 54.25181)	Southern Jutland	Eastern Jutland	Southern Jutland
1837	1231	KN	2147	5340	75	Rosenhof LA58	ROSENHOF LA58	11,04946	54,25181	settlement	wood		Holocene2019	settlement	wood	POINT (11.04946 54.25181)	Southern Jutland	Eastern Jutland	Southern Jutland
1838	1232	KN	2149	5550	55	Rosenhof LA58	ROSENHOF LA58	11,04946	54,25181	settlement	wood		Holocene2019	settlement	wood	POINT (11.04946 54.25181)	Southern Jutland	Eastern Jutland	Southern Jutland
1839	1233	KN	2150	5230	65	Rosenhof LA58	ROSENHOF LA58	11,04946	54,25181	settlement	wood		Holocene2019	settlement	wood	POINT (11.04946 54.25181)	Southern Jutland	Eastern Jutland	Southern Jutland
1840	1234	KN	2153	5180	65	Rosenhof LA58	ROSENHOF LA58	11,04946	54,25181	settlement	wood		Holocene2019	settlement	wood	POINT (11.04946 54.25181)	Southern Jutland	Eastern Jutland	Southern Jutland
1841	1235	KN	2180	5390	75	Rosenhof LA58	ROSENHOF LA58	11,04946	54,25181	settlement	wood		Holocene2019	settlement	wood	POINT (11.04946 54.25181)	Southern Jutland	Eastern Jutland	Southern Jutland
1842	1236	KN	2185	5550	65	Rosenhof LA58	ROSENHOF LA58	11,04946	54,25181	settlement	wood		Holocene2019	settlement	wood	POINT (11.04946 54.25181)	Southern Jutland	Eastern Jutland	Southern Jutland
1843	1237	KN	2188	5210	70	Rosenhof LA58	ROSENHOF LA58	11,04946	54,25181	settlement	wood		Holocene2019	settlement	wood	POINT (11.04946 54.25181)	Southern Jutland	Eastern Jutland	Southern Jutland
1844	1238	KN	2194	5980	75	Rosenhof LA58	ROSENHOF LA58	11,04946	54,25181	settlement	wood		Holocene2019	settlement	wood	POINT (11.04946 54.25181)	Southern Jutland	Eastern Jutland	Southern Jutland
1845	1240	KN	2234	5470	80	Rosenhof LA58	ROSENHOF LA58	11,04946	54,25181	settlement	wood		Holocene2019	settlement	wood	POINT (11.04946 54.25181)	Southern Jutland	Eastern Jutland	Southern Jutland
1846	1241	KN	2236	5810	75	Rosenhof LA58	ROSENHOF LA58	11,04946	54,25181	settlement	wood		Holocene2019	settlement	wood	POINT (11.04946 54.25181)	Southern Jutland	Eastern Jutland	Southern Jutland
1847	1242	KN	2239	5010	60	Rosenhof LA58	ROSENHOF LA58	11,04946	54,25181	settlement	wood		Holocene2019	settlement	wood	POINT (11.04946 54.25181)	Southern Jutland	Eastern Jutland	Southern Jutland
1848	1243	KN	2245	5610	75	Rosenhof LA58	ROSENHOF LA58	11,04946	54,25181	settlement	wood		Holocene2019	settlement	wood	POINT (11.04946 54.25181)	Southern Jutland	Eastern Jutland	Southern Jutland
1849	1244	KN	2247	5080	65	Rosenhof LA58	ROSENHOF LA58	11,04946	54,25181	settlement	wood		Holocene2019	settlement	wood	POINT (11.04946 54.25181)	Southern Jutland	Eastern Jutland	Southern Jutland
1850	1245	KN	2250	5750	55	Rosenhof LA58	ROSENHOF LA58	11,04946	54,25181	settlement	wood		Holocene2019	settlement	wood	POINT (11.04946 54.25181)	Southern Jutland	Eastern Jutland	Southern Jutland
1851	1246	KN	2253	5950	55	Rosenhof LA58	ROSENHOF LA58	11,04946	54,25181	settlement	wood		Holocene2019	settlement	wood	POINT (11.04946 54.25181)	Southern Jutland	Eastern Jutland	Southern Jutland
1852	1247	KN	2278	5390	65	Rosenhof LA58	ROSENHOF LA58	11,04946	54,25181	settlement	wood		Holocene2019	settlement	wood	POINT (11.04946 54.25181)	Southern Jutland	Eastern Jutland	Southern Jutland
1853	1248	KN	2308	5780	60	Rosenhof LA58	ROSENHOF LA58	11,04946	54,25181	settlement	wood		Holocene2019	settlement	wood	POINT (11.04946 54.25181)	Southern Jutland	Eastern Jutland	Southern Jutland
1854	1249	KN	2310	6010	50	Rosenhof LA58	ROSENHOF LA58	11,04946	54,25181	settlement	wood		Holocene2019	settlement	wood	POINT (11.04946 54.25181)	Southern Jutland	Eastern Jutland	Southern Jutland
1855	1251	KN	2314	5050	65	Rosenhof LA58	ROSENHOF LA58	11,04946	54,25181	settlement	wood		Holocene2019	settlement	wood	POINT (11.04946 54.25181)	Southern Jutland	Eastern Jutland	Southern Jutland
1856	1252	KN	2336	5540	65	Rosenhof LA58	ROSENHOF LA58	11,04946	54,25181	settlement	wood		Holocene2019	settlement	wood	POINT (11.04946 54.25181)	Southern Jutland	Eastern Jutland	Southern Jutland
1857	1253	KN	2339	5140	55	Rosenhof LA58	ROSENHOF LA58	11,04946	54,25181	settlement	wood		Holocene2019	settlement	wood	POINT (11.04946 54.25181)	Southern Jutland	Eastern Jutland	Southern Jutland
1858	1254	KN	2342	5640	55	Rosenhof LA58	ROSENHOF LA58	11,04946	54,25181	settlement	wood		Holocene2019	settlement	wood	POINT (11.04946 54.25181)	Southern Jutland	Eastern Jutland	Southern Jutland
1859	1255	KN	2343	6190	50	Rosenhof LA58	ROSENHOF LA58	11,04946	54,25181	settlement	wood		Holocene2019	settlement	wood	POINT (11.04946 54.25181)	Southern Jutland	Eastern Jutland	Southern Jutland
1860	1256	KN	2344	5130	55	Rosenhof LA58	ROSENHOF LA58	11,04946	54,25181	settlement	wood		Holocene2019	settlement	wood	POINT (11.04946 54.25181)	Southern Jutland	Eastern Jutland	Southern Jutland
1861	1257	KN	2463	6350	60	Rosenhof LA58	ROSENHOF LA58	11,04946	54,25181	settlement	wood		Holocene2019	settlement	wood	POINT (11.04946 54.25181)	Southern Jutland	Eastern Jutland	Southern Jutland
1862	1258	KN	2464	6390	65	Rosenhof LA58	ROSENHOF LA58	11,04946	54,25181	settlement	wood		Holocene2019	settlement	wood	POINT (11.04946 54.25181)	Southern Jutland	Eastern Jutland	Southern Jutland
1863	1259	KN	2465	5780	65	Rosenhof LA58	ROSENHOF LA58	11,04946	54,25181	settlement	wood		Holocene2019	settlement	wood	POINT (11.04946 54.25181)	Southern Jutland	Eastern Jutland	Southern Jutland
1864	1260	KN	2484	4480	55	Rosenhof LA58	ROSENHOF LA58	11,04946	54,25181	settlement	wood		Holocene2019	settlement	wood	POINT (11.04946 54.25181)	Southern Jutland	Eastern Jutland	Southern Jutland
1865	1261	KN	2502	5640	60	Rosenhof LA58	ROSENHOF LA58	11,04946	54,25181	settlement	wood		Holocene2019	settlement	wood	POINT (11.04946 54.25181)	Southern Jutland	Eastern Jutland	Southern Jutland
1866	1262	KN	2776	4790	60	Rosenhof LA58	ROSENHOF LA58	11,04946	54,25181	settlement	wood		Holocene2019	settlement	wood	POINT (11.04946 54.25181)	Southern Jutland	Eastern Jutland	Southern Jutland
1867	1263	KN	2777	6260	65	Rosenhof LA58	ROSENHOF LA58	11,04946	54,25181	settlement	wood		Holocene2019	settlement	wood	POINT (11.04946 54.25181)	Southern Jutland	Eastern Jutland	Southern Jutland
1868	1264	KN	2782	4190	55	Rosenhof LA58	ROSENHOF LA58	11,04946	54,25181	settlement	wood		Holocene2019	settlement	wood	POINT (11.04946 54.25181)	Southern Jutland	Eastern Jutland	Southern Jutland
1869	1265	KN	2815	5250	70	Rosenhof LA58	ROSENHOF LA58	11,04946	54,25181	settlement	wood		Holocene2019	settlement	wood	POINT (11.04946 54.25181)	Southern Jutland	Eastern Jutland	Southern Jutland
1870	1266	KN	2824	5840	80	Rosenhof LA58	ROSENHOF LA58	11,04946	54,25181	settlement	wood		Holocene2019	settlement	wood	POINT (11.04946 54.25181)	Southern Jutland	Eastern Jutland	Southern Jutland
1871	1267	KN	2825	4950	60	Rosenhof LA58	ROSENHOF LA58	11,04946	54,25181	settlement	wood		Holocene2019	settlement	wood	POINT (11.04946 54.25181)	Southern Jutland	Eastern Jutland	Southern Jutland
1872	1269	KN	2828	5700	75	Rosenhof LA58	ROSENHOF LA58	11,04946	54,25181	settlement	wood		Holocene2019	settlement	wood	POINT (11.04946 54.25181)	Southern Jutland	Eastern Jutland	Southern Jutland
1873	1270	KN	2829	4510	55	Rosenhof LA58	ROSENHOF LA58	11,04946	54,25181	settlement	wood		Holocene2019	settlement	wood	POINT (11.04946 54.25181)	Southern Jutland	Eastern Jutland	Southern Jutland
1874	1271	KN	2831	4820	75	Rosenhof LA58	ROSENHOF LA58	11,04946	54,25181	settlement	wood		Holocene2019	settlement	wood	POINT (11.04946 54.25181)	Southern Jutland	Eastern Jutland	Southern Jutland
1875	1272	KN	2832	4490	60	Rosenhof LA58	ROSENHOF LA58	11,04946	54,25181	settlement	wood		Holocene2019	settlement	wood	POINT (11.04946 54.25181)	Southern Jutland	Eastern Jutland	Southern Jutland
1876	1273	KN	2834	4810	60	Rosenhof LA58	ROSENHOF LA58	11,04946	54,25181	settlement	wood		Holocene2019	settlement	wood	POINT (11.04946 54.25181)	Southern Jutland	Eastern Jutland	Southern Jutland
1877	1274	KN	2836	4510	70	Rosenhof LA58	ROSENHOF LA58	11,04946	54,25181	settlement	wood		Holocene2019	settlement	wood	POINT (11.04946 54.25181)	Southern Jutland	Eastern Jutland	Southern Jutland
1878	1275	KN	2837	6190	65	Rosenhof LA58	ROSENHOF LA58	11,04946	54,25181	settlement	wood		Holocene2019	settlement	wood	POINT (11.04946 54.25181)	Southern Jutland	Eastern Jutland	Southern Jutland
1879	1276	KN	2838	5740	65	Rosenhof LA58	ROSENHOF LA58	11,04946	54,25181	settlement	wood		Holocene2019	settlement	wood	POINT (11.04946 54.25181)	Southern Jutland	Eastern Jutland	Southern Jutland
1880	1277	KN	2839	3910	120	Rosenhof LA58	ROSENHOF LA58	11,04946	54,25181	settlement	wood		Holocene2019	settlement	wood	POINT (11.04946 54.25181)	Southern Jutland	Eastern Jutland	Southern Jutland
1881	1278	KN	2840	4500	50	Rosenhof LA58	ROSENHOF LA58	11,04946	54,25181	settlement	wood		Holocene2019	settlement	wood	POINT (11.04946 54.25181)	Southern Jutland	Eastern Jutland	Southern Jutland
[truncated: 8,540 more rows]
