# Supplementary material for: Subsistence and population development from the Middle Neolithic B (2800–2350 BCE) to the Late Neolithic (2350–1700 BCE) in Southern Scandinavia
Source: PLoS One. 2024 Oct 28;19(10):e0301938. doi: 10.1371/journal.pone.0301938 (PMC11516014; doi:10.1371/journal.pone.0301938)
Supplement: S1 Supporting information — S1 File. SI_C01_SPD_KDE_models. R-script for analysing radiocarbon dates dates. The code performs the computation of over-regional and regional SPD and KDE models, as well as their export to CSV files (Rmd). S2 File. SI_C02_aoristic_dating. R-script for exporting aoristic time series derived from typochronological dated archaeological material as CSV files (Rmd). S3 File. SI_C03_vegetation_openness_score_example. R-script performing the computation of a vegetation openness score from pollen records and the export of the generated time series as CVS file (Rmd). S4 File. SI_C04_data_preparation. Jupyter Notebook performing the import and transformation of relevant data visualize plots exhibited in the paper (ipynb). S5 File. SI_C05_figures_extra. Jupyter Notebook visualizing the plots exhibited in the paper (ipynb). S1 Data. SI_D01_reg_data_no_dups. Spread sheet holding radiocarbon dates, with the information of laboratory identification, site name, geographical coordinates, site type, material, source and regional affiliation (csv). S2 Data. SI_D02_reg_axe_dagger_graves. Spread sheet holding entries of axes and daggers, with the information of context, site, parish, artefact identification, type, subtype, absolute dating, typochonological dating, references, geographical coordinates and regional affiliations (csv). S3 Data. SI_D03_pollen_example. Spread sheet holding sample entries of the pollen records from Krageholm (neotoma Site ID 3204) and Bjäresjöholmsjön (neotoma Site ID 3017) for example run of S3 File. Record can be access via the neotoma explorer (https://apps.neotomadb.org/explorer/) with their given IDs. Each entry holds the information of the records type, regional affiliation, absolute BP and BCE dating, as well as the counts of given plant taxa (csv). S4 Data. SI_D04_PAP_303600_TOC_LOI. Table holding sample entries of TOC content, LOI and SST reconstruction of sediment core PAP_303600 for correlations of population development with Baltic sea surface t [file pone.0301938.s001.zip › support_information/data/data_raw/SI_D02_reg_axe_dagger_graves.csv]

	ID_item	context_name	site_name	Parish	Artefact_no.	type	type_artefact	dating_start	dating_end	spatio_temporal_unit	Literature	geo_x	geo_y	geometry	region_geom_2	region_geom_3
0	550	Burial_mound	Aalbækgårde	Thyregod	NM_A20479	axe	B3	-2850	-2800	MNB1a	Hübner_2005	9.25868678437655	55.9079067805429	POINT (9.25868678437655 55.9079067805429)	Eastern Jutland	Northern Jutland
1	599	Burial_mound	Bindeballe	Randbøl	NM_A14721	axe	B1	-2850	-2800	MNB1a	Hübner_2005	9.2681106673134	55.6722723277012	POINT (9.2681106673134 55.6722723277012)	Eastern Jutland	Northern Jutland
2	496	Burial_mound	Bjerregård	Åle	NM_A30053	axe	B1	-2850	-2800	MNB1a	Hübner_2005	9.56497078437553	55.8876852359732	POINT (9.56497078437553 55.8876852359732)	Eastern Jutland	Northern Jutland
5	1	Burial_mound	Fadderbøl	Hundborg	THY_1941x32	axe	B3	-2850	-2800	MNB1a	Hübner_2005	8.45559278188831	56.9293548797662	POINT (8.45559278188831 56.9293548797662)	Eastern Jutland	Northern Jutland
8	161	Burial_mound	Fly	Fly	SMS_RI/686	axe	A2	-2850	-2800	MNB1a	Hübner_2005	9.39642295556719	56.4522448210879	POINT (9.39642295556719 56.4522448210879)	Eastern Jutland	Northern Jutland
10	459	Burial_mound	Friesbækgård	Nørre-Snede	NM_A28214	axe	B2	-2850	-2800	MNB1a	Hübner_2005	9.39301482855999	55.9642540815378	POINT (9.39301482855999 55.9642540815378)	Eastern Jutland	Northern Jutland
12	398	Burial_mound	Fuglris	Grædstrup	NM_A25695	axe	B1	-2850	-2800	MNB1a	Hübner_2005	9.54407219114385	55.9788107783251	POINT (9.54407219114385 55.9788107783251)	Eastern Jutland	Northern Jutland
13	581	Burial_mound	Gedehøj_Nørre-Tinnet	Øster-Nykirke	NM_A15103	axe	A3	-2850	-2800	MNB1a	Hübner_2005	9.40833438866753	55.8865706015209	POINT (9.40833438866753 55.8865706015209)	Eastern Jutland	Northern Jutland
14	582	Burial_mound	Gedehøj_Nørre-Tinnet	Øster-Nykirke	NM_A15106	axe	B1	-2850	-2800	MNB1a	Hübner_2005	9.40890621968279	55.8839461205185	POINT (9.40890621968279 55.8839461205185)	Eastern Jutland	Northern Jutland
22	183	Burial_mound	Kobberup	Kobberup	NM_A43887	axe	B1	-2850	-2800	MNB1a	Hübner_2005	9.09260689233934	56.5172263789461	POINT (9.09260689233934 56.5172263789461)	Eastern Jutland	Northern Jutland
23	753	Burial_mound	Kragelund	Bække	NM_A18299	axe	B3	-2850	-2800	MNB1a	Hübner_2005	9.17132633107226	55.5780723587934	POINT (9.17132633107226 55.5780723587934)	Eastern Jutland	Northern Jutland
24	700	Burial_mound	Linde	Asp	NM_A19455	axe	A2	-2850	-2800	MNB1a	Hübner_2005	8.4879929888091	56.417932818689	POINT (8.4879929888091 56.417932818689)	Eastern Jutland	Northern Jutland
25	574	Burial_mound	Lindet	Vester	NM_A17616	axe	A3	-2850	-2800	MNB1a	Hübner_2005	9.32163670983525	55.899907281967	POINT (9.32163670983525 55.899907281967)	Eastern Jutland	Northern Jutland
26	719	Burial_mound	Lomborg	Lomborg	NM_A39428	axe	B3	-2850	-2800	MNB1a	Hübner_2005	8.25787867434688	56.5006450411309	POINT (8.25787867434688 56.5006450411309)	Eastern Jutland	Northern Jutland
37	422	Burial_mound	Nørre_Gludsted	Ejstrup	NM_A34877	axe	B3	-2850	-2800	MNB1a	Hübner_2005	9.28684234019956	55.9828361173561	POINT (9.28684234019956 55.9828361173561)	Eastern Jutland	Northern Jutland
39	723	Burial_mound	Nygård	Lomborg	NM_A12159	axe	B3	-2850	-2800	MNB1a	Hübner_2005	8.257878674	56.50064504	POINT (8.257878674 56.50064504)	Eastern Jutland	Northern Jutland
40	725	Burial_mound	Nygård	Lomborg	NM_A12155	axe	B3	-2850	-2800	MNB1a	Hübner_2005	8.257878674	56.50064504	POINT (8.257878674 56.50064504)	Eastern Jutland	Northern Jutland
46	1015	Burial_mound	Rankenberg	Vorbasse	FHM_5109	axe	A1	-2850	-2800	MNB1a	Hübner_2005	9.08741046901848	55.6316775681326	POINT (9.08741046901848 55.6316775681326)	Eastern Jutland	Northern Jutland
52	1022	Burial_mound	Slauggård	Vorbasse	NM_A15062	axe	A2	-2850	-2800	MNB1a	Hübner_2005	9.11850133957803	55.6448757061476	POINT (9.11850133957803 55.6448757061476)	Eastern Jutland	Northern Jutland
53	1032	Burial_mound	Slauggård	Vorbasse	NM_A15039	axe	B1	-2850	-2800	MNB1a	Hübner_2005	9.125664835	55.64391977	POINT (9.125664835 55.64391977)	Eastern Jutland	Northern Jutland
56	189	Burial_mound	Søby	Kobberup	NM_A43779	axe	A2	-2850	-2800	MNB1a	Hübner_2005	9.110684981	56.52870445	POINT (9.110684981 56.52870445)	Eastern Jutland	Northern Jutland
57	191	Burial_mound	Søby	Kobberup	NM_A43836	axe	A3	-2850	-2800	MNB1a	Hübner_2005	9.110684981	56.52870445	POINT (9.110684981 56.52870445)	Eastern Jutland	Northern Jutland
58	192	Burial_mound	Søby	Kobberup	NM_A43832	axe	B1	-2850	-2800	MNB1a	Hübner_2005	9.10761769295431	56.5282120139112	POINT (9.10761769295431 56.5282120139112)	Eastern Jutland	Northern Jutland
61	399	Burial_mound	Sønder_Vissing	Sønder-Vissing	NM_A22344	axe	B3	-2850	-2800	MNB1a	Hübner_2005	9.64247713226874	56.0233123146584	POINT (9.64247713226874 56.0233123146584)	Eastern Jutland	Northern Jutland
63	87	Burial_mound	Stenstrup	Rostrup	SYM_714x1345	axe	B3	-2850	-2800	MNB1a	Hübner_2005	9.89624369054958	56.7286584299963	POINT (9.89624369054958 56.7286584299963)	Eastern Jutland	Northern Jutland
64	559	Burial_mound	Storehøj_Thyregodlund	Thyregod	NM_A18902	axe	A2	-2850	-2800	MNB1a	Hübner_2005	9.28498864607063	55.8991908177336	POINT (9.28498864607063 55.8991908177336)	Eastern Jutland	Northern Jutland
66	555	Burial_mound	Thyregod	Thyregod	NM_A20470	axe	B1	-2850	-2800	MNB1a	Hübner_2005	9.258686784	55.90790678	POINT (9.258686784 55.90790678)	Eastern Jutland	Northern Jutland
68	635	Burial_mound	Tohøje_Herrup	Sevel	HOL_28/69	axe	A2	-2850	-2800	MNB1a	Hübner_2005	8.9182835324081	56.4087438971772	POINT (8.9182835324081 56.4087438971772)	Eastern Jutland	Northern Jutland
71	234	Burial_mound	Toustrup_Harre_Skovgaard	Durup	SMSR_I/730	axe	A3	-2850	-2800	MNB1a	Hübner_2005	8.92393499169517	56.7344576562584	POINT (8.92393499169517 56.7344576562584)	Eastern Jutland	Northern Jutland
72	632	Burial_mound	Vejlgaarde	Rønbjerg	NM_A43970	axe	B2	-2850	-2800	MNB1a	Hübner_2005	8.91431118440743	56.5355244639816	POINT (8.91431118440743 56.5355244639816)	Eastern Jutland	Northern Jutland
75	794	Burial_mound	Vittrup	Lindknud	NM_A12242	axe	B3	-2850	-2800	MNB1a	Hübner_2005	9.06251900062416	55.5742720337047	POINT (9.06251900062416 55.5742720337047)	Eastern Jutland	Northern Jutland
212	551	Burial_mound	Aalbæk	Thyregod	NM_A18921	axe	E2	-2800	-2700	MNB1b	Hübner_2005	9.25762462938693	55.9105256922901	POINT (9.25762462938693 55.9105256922901)	Eastern Jutland	Northern Jutland
218	577	Burial_mound	Alsted_Hovedgård	Øster_Nykirke	NM_A34153	axe	E4	-2800	-2700	MNB1b	Hübner_2005	9.37398430478977	55.8862305610077	POINT (9.37398430478977 55.8862305610077)	Eastern Jutland	Northern Jutland
219	274	Burial_mound	Andrealund_Granslev	Granslev	NM_28221	axe	C1	-2800	-2700	MNB1b	Hübner_2005	9.90823243694052	56.3259136539595	POINT (9.90823243694052 56.3259136539595)	Eastern Jutland	Northern Jutland
220	512	Burial_mound	Askærgårde	Brande	NM_A24585	axe	C1	-2800	-2700	MNB1b	Hübner_2005	9.12489058437839	55.9454814115392	POINT (9.12489058437839 55.9454814115392)	Eastern Jutland	Northern Jutland
221	475	Burial_mound	Askelevgård	Them	SIM_89/74B	axe	F1	-2800	-2700	MNB1b	Hübner_2005	9.54917475184369	56.0946892700778	POINT (9.54917475184369 56.0946892700778)	Eastern Jutland	Northern Jutland
225	623	Burial_mound	Bærsholm	Estvad	NM_A43769	axe	D5	-2800	-2700	MNB1b	Hübner_2005	8.96185158210415	56.5040176345738	POINT (8.96185158210415 56.5040176345738)	Eastern Jutland	Northern Jutland
226	626	Burial_mound	Bærsholm	Estvad	NM_A43775	axe	C2	-2800	-2700	MNB1b	Hübner_2005	8.96117390127631	56.5019681842351	POINT (8.96117390127631 56.5019681842351)	Eastern Jutland	Northern Jutland
236	593	Burial_mound	Bindeballe	Randbøl	NM_A14712	axe	E2	-2800	-2700	MNB1b	Hübner_2005	9.26719632015134	55.673200587336	POINT (9.26719632015134 55.673200587336)	Eastern Jutland	Northern Jutland
237	597	Burial_mound	Bindeballe	Randbøl	NM_A14719	axe	D3	-2800	-2700	MNB1b	Hübner_2005	9.26848366623288	55.6721227161385	POINT (9.26848366623288 55.6721227161385)	Eastern Jutland	Northern Jutland
238	443	Burial_mound	Bjærgmandshøj_Møllerup_Grønbjerggaards_Mark	Hammer	NM_A12326	axe	E2	-2800	-2700	MNB1b	Hübner_2005	9.43900781109597	55.8923752720923	POINT (9.43900781109597 55.8923752720923)	Eastern Jutland	Northern Jutland
239	444	Burial_mound	Bjærgmandshøj_Møllerup_Grønbjerggaards_Mark	Hammer	NM_A12327	axe	E2	-2800	-2700	MNB1b	Hübner_2005	9.439007811	55.89237527	POINT (9.439007811 55.89237527)	Eastern Jutland	Northern Jutland
240	493	Burial_mound	Bjerregård	Åle	NM_A30040	axe	A1	-2800	-2700	MNB1b	Hübner_2005	9.56435500996088	55.8890045692024	POINT (9.56435500996088 55.8890045692024)	Eastern Jutland	Northern Jutland
245	703	Burial_mound	Borbjerg	Borbjerg	NM_A30720	axe	C1	-2800	-2700	MNB1b	Hübner_2005	8.75582523626055	56.4050721370935	POINT (8.75582523626055 56.4050721370935)	Eastern Jutland	Northern Jutland
247	516	Burial_mound	Borup	Brande	NM_A22650	axe	E4	-2800	-2700	MNB1b	Hübner_2005	9.12490131294791	55.9454573797336	POINT (9.12490131294791 55.9454573797336)	Eastern Jutland	Northern Jutland
250	523	Burial_mound	Brandholm	Brande	NM_A22629	axe	C3	-2800	-2700	MNB1b	Hübner_2005	9.124890584	55.94548141	POINT (9.124890584 55.94548141)	Eastern Jutland	Northern Jutland
251	524	Burial_mound	Brandlund_Petersborg_Mark	Brande	NM_A19122	axe	E4	-2800	-2700	MNB1b	Hübner_2005	9.10366003755707	55.9398004684329	POINT (9.10366003755707 55.9398004684329)	Eastern Jutland	Northern Jutland
252	436	Burial_mound	Brejenbjerggårds_Mark	Hammer	FHM_3562	axe	C1	-2800	-2700	MNB1b	Hübner_2005	9.43901854019511	55.8923331587676	POINT (9.43901854019511 55.8923331587676)	Eastern Jutland	Northern Jutland
255	264	Grave	Brøndum	Brøndum	FHM_2931	axe	D1	-2800	-2700	MNB1b	Hübner_2005	8.915151874901	56.5939882150546	POINT (8.915151874901 56.5939882150546)	Eastern Jutland	Northern Jutland
256	265	Grave	Brøndum	Brøndum	FHM_2931	axe	E2	-2800	-2700	MNB1b	Hübner_2005	8.91566684996108	56.5918516810622	POINT (8.91566684996108 56.5918516810622)	Eastern Jutland	Northern Jutland
273	578	Burial_mound	Damgård	Øster-Nykirke	FHM_3699	axe	C1	-2800	-2700	MNB1b	Hübner_2005	9.37335130342579	55.8843922815814	POINT (9.37335130342579 55.8843922815814)	Eastern Jutland	Northern Jutland
277	499	Burial_mound	Dons	Vester_Nebel	VKH_M514x2	axe	D3	-2800	-2700	MNB1b	Hübner_2005	9.44227701030124	55.5566285261591	POINT (9.44227701030124 55.5566285261591)	Eastern Jutland	Northern Jutland
278	528	Burial_mound	Dørslund	Brande	NM_A26791	axe	E2	-2800	-2700	MNB1b	Hübner_2005	9.12518334449874	55.9675458834526	POINT (9.12518334449874 55.9675458834526)	Eastern Jutland	Northern Jutland
279	529	Burial_mound	Dørslund	Brande	NM_A26806	axe	C4	-2800	-2700	MNB1b	Hübner_2005	9.12488305043726	55.9671865407332	POINT (9.12488305043726 55.9671865407332)	Eastern Jutland	Northern Jutland
283	620	Burial_mound	Egebjerg	Ejsing	NM_A20958	axe	D5	-2800	-2700	MNB1b	Hübner_2005	8.78595589578713	56.5226272249815	POINT (8.78595589578713 56.5226272249815)	Eastern Jutland	Northern Jutland
287	46	Burial_mound	Fandrup	Farsø	VMÅ_A869	axe	A1	-2800	-2700	MNB1b	Hübner_2005	9.30360540474996	56.765219384204	POINT (9.30360540474996 56.765219384204)	Eastern Jutland	Northern Jutland
288	48	Burial_mound	Fandrup_Søndergård	Farsø	VMÅ_A887	axe	A1	-2800	-2700	MNB1b	Hübner_2005	9.303605405	56.76521938	POINT (9.303605405 56.76521938)	Eastern Jutland	Northern Jutland
290	1008	Burial_mound	Fitting	Vorbasse	NMA_15020	axe	C2	-2800	-2700	MNB1b	Hübner_2005	9.14097954783467	55.6236063935394	POINT (9.14097954783467 55.6236063935394)	Eastern Jutland	Northern Jutland
291	313	Burial_mound	Fjelsø	Øster-Bølle	VSM_480	axe	C2	-2800	-2700	MNB1b	Hübner_2005	9.45423692045412	56.7080355523502	POINT (9.45423692045412 56.7080355523502)	Eastern Jutland	Northern Jutland
293	152	Burial_mound	Flasggard_Skammelstrup	Feldingbjerg	SMS_R_III/91	axe	C3	-2800	-2700	MNB1b	Hübner_2005	9.12994892643184	56.5044536726894	POINT (9.12994892643184 56.5044536726894)	Eastern Jutland	Northern Jutland
300	99	Burial_mound	Fragdrup	Vebbestrup	SYM_714x1066	axe	B4	-2800	-2700	MNB1b	Hübner_2005	9.82110724069301	56.7246805921086	POINT (9.82110724069301 56.7246805921086)	Eastern Jutland	Northern Jutland
301	267	Burial_mound	Frammerslev	Oddense	SMS_RI/627	axe	F1	-2800	-2700	MNB1b	Hübner_2005	8.93365518070722	56.6498473489639	POINT (8.93365518070722 56.6498473489639)	Eastern Jutland	Northern Jutland
307	451	Burial_mound	Gabhøj_Malund	Klovborg	FHM_3692	axe	D2	-2800	-2700	MNB1b	Hübner_2005	9.46744908163331	55.9174693878263	POINT (9.46744908163331 55.9174693878263)	Eastern Jutland	Northern Jutland
309	539	Burial_mound	Gammelby	Ringgive	NM_A14736	axe	E2	-2800	-2700	MNB1b	Hübner_2005	9.34501000509836	55.7412432849201	POINT (9.34501000509836 55.7412432849201)	Eastern Jutland	Northern Jutland
310	177	Burial_mound	Gamskjærgård	Kobberup	NM_A44009	axe	D4	-2800	-2700	MNB1b	Hübner_2005	9.09260689208857	56.5172263789463	POINT (9.09260689208857 56.5172263789463)	Eastern Jutland	Northern Jutland
311	178	Burial_mound	Gamskjærgård	Kobberup	NM_A44012	axe	E3	-2800	-2700	MNB1b	Hübner_2005	9.092385858	56.5175657	POINT (9.092385858 56.5175657)	Eastern Jutland	Northern Jutland
319	535	Burial_mound	Grarup	Brande	NM_A24633	axe	C1	-2800	-2700	MNB1b	Hübner_2005	9.17204697822889	55.9311447563622	POINT (9.17204697822889 55.9311447563622)	Eastern Jutland	Northern Jutland
330	395	Burial_mound	Haarup	Føvling	NM_A30186	axe	D3	-2800	-2700	MNB1b	Hübner_2005	9.60414903763483	55.9232244187216	POINT (9.60414903763483 55.9232244187216)	Eastern Jutland	Northern Jutland
334	440	Burial_mound	Hammer	Hammer	FHM_3534	axe	E4	-2800	-2700	MNB1b	Hübner_2005	9.4396408134891	55.8967457847796	POINT (9.4396408134891 55.8967457847796)	Eastern Jutland	Northern Jutland
335	249	Burial_mound	Harre	Harre	NM_A43679	axe	D5	-2800	-2700	MNB1b	Hübner_2005	8.92518414552265	56.7128211832289	POINT (8.92518414552265 56.7128211832289)	Eastern Jutland	Northern Jutland
338	553	Burial_mound	Hastrup_Kokborg	Thyregod	NM_A22663	axe	E3	-2800	-2700	MNB1b	Hübner_2005	9.24148845977675	55.9222740404272	POINT (9.24148845977675 55.9222740404272)	Eastern Jutland	Northern Jutland
348	168	Burial_mound	Højslev	Højslev	NM_A17262	axe	B4	-2800	-2700	MNB1b	Hübner_2005	9.13868563721859	56.5828248212872	POINT (9.13868563721859 56.5828248212872)	Eastern Jutland	Northern Jutland
352	810	Burial_mound	Hundsbæk	Læborg	NM_A22740	axe	D2	-2800	-2700	MNB1b	Hübner_2005	9.08075262577557	55.5334479910697	POINT (9.08075262577557 55.5334479910697)	Eastern Jutland	Northern Jutland
353	811	Burial_mound	Hundsbæk	Læborg	NM_A22910	axe	D1	-2800	-2700	MNB1b	Hübner_2005	9.080752626	55.53344799	POINT (9.080752626 55.53344799)	Eastern Jutland	Northern Jutland
354	465	Burial_mound	Hundshoved	Nørre_Snede	FHM_3685	axe	E2	-2800	-2700	MNB1b	Hübner_2005	9.39327232	55.96961321	POINT (9.39327232 55.96961321)	Eastern Jutland	Northern Jutland
357	538	Burial_mound	Hvejsel	Hvejsel	FHM_856	axe	C3	-2800	-2700	MNB1b	Hübner_2005	9.43111742114078	55.8125494376895	POINT (9.43111742114078 55.8125494376895)	Eastern Jutland	Northern Jutland
358	388	Burial_mound	Illerup_By	Dover	NM_A15935	axe	D2	-2800	-2700	MNB1b	Hübner_2005	9.87109140108648	56.0611059285783	POINT (9.87109140108648 56.0611059285783)	Eastern Jutland	Northern Jutland
364	468	Burial_mound	Kejlstrup	Nørre-Snede	FHM_7120	axe	B4	-2800	-2700	MNB1b	Hübner_2005	9.393014829	55.96425408	POINT (9.393014829 55.96425408)	Eastern Jutland	Northern Jutland
365	470	Burial_mound	Kejlstrup	Nørre-Snede	FHM_7127	axe	B4	-2800	-2700	MNB1b	Hübner_2005	9.393014829	55.96425408	POINT (9.393014829 55.96425408)	Eastern Jutland	Northern Jutland
366	471	Burial_mound	Kejlstrup	Nørre_Snede	FHM_7132	axe	C3	-2800	-2700	MNB1b	Hübner_2005	9.39270120188466	55.9650259756047	POINT (9.39270120188466 55.9650259756047)	Eastern Jutland	Northern Jutland
368	359	Burial_mound	Kikhøj_Røved_By/Ebbestrupgård	Ødum	KHM_203/85	axe	D3	-2800	-2700	MNB1b	Hübner_2005	10.1697587695151	56.3137390847556	POINT (10.1697587695151 56.3137390847556)	Eastern Jutland	Northern Jutland
379	445	Burial_mound	Klovborg	Klovborg	FHM_3549	axe	E4	-2800	-2700	MNB1b	Hübner_2005	9.49996818411169	55.9331613065202	POINT (9.49996818411169 55.9331613065202)	Eastern Jutland	Northern Jutland
380	448	Burial_mound	Klovborg	Klovborg	FHM_3585	axe	E3	-2800	-2700	MNB1b	Hübner_2005	9.499968184	55.93316131	POINT (9.499968184 55.93316131)	Eastern Jutland	Northern Jutland
381	299	Burial_mound	Kløvehøj_Fællesgårde	Dollerup	VSM_808Ex57	axe	A1	-2800	-2700	MNB1b	Hübner_2005	9.27014263680418	56.3728221079864	POINT (9.27014263680418 56.3728221079864)	Eastern Jutland	Northern Jutland
382	182	Burial_mound	Kobberup	Kobberup	NM_A43883	axe	D4	-2800	-2700	MNB1b	Hübner_2005	9.092606892	56.51722638	POINT (9.092606892 56.51722638)	Eastern Jutland	Northern Jutland
383	206	Burial_mound	Koldkur	Resen	NM_A19619	axe	D5	-2800	-2700	MNB1b	Hübner_2005	9.08520391112189	56.3803365065238	POINT (9.08520391112189 56.3803365065238)	Eastern Jutland	Northern Jutland
389	374	Flat_grave?	Laven_Anebjerggård	Linå	SIM_92/1970	axe	C1	-2800	-2700	MNB1b	Hübner_2005	9.71693498727816	56.1271882203714	POINT (9.71693498727816 56.1271882203714)	Eastern Jutland	Northern Jutland
393	557	Burial_mound	Lillehøj_Thyregodlund	Thyregod	NM_A18889	axe	B4	-2800	-2700	MNB1b	Hübner_2005	9.2847558810726	55.8986981035395	POINT (9.2847558810726 55.8986981035395)	Eastern Jutland	Northern Jutland
394	570	Burial_mound	Lindet	Vester	NM_A18915	axe	E2	-2800	-2700	MNB1b	Hübner_2005	9.32383234463232	55.9001752262004	POINT (9.32383234463232 55.9001752262004)	Eastern Jutland	Northern Jutland
395	571	Burial_mound	Lindet	Vester	NM_A17639	axe	D1	-2800	-2700	MNB1b	Hübner_2005	9.34906656691969	55.9240262950483	POINT (9.34906656691969 55.9240262950483)	Eastern Jutland	Northern Jutland
396	575	Burial_mound	Lindet	Vester	NM_A17615	axe	E1	-2800	-2700	MNB1b	Hübner_2005	9.323832345	55.90017523	POINT (9.323832345 55.90017523)	Eastern Jutland	Northern Jutland
399	62	Burial_mound	Lundgård_By	Rostrup	SYM_714x1591A	axe	D4	-2800	-2700	MNB1b	Hübner_2005	9.93083341745748	56.7339553576698	POINT (9.93083341745748 56.7339553576698)	Eastern Jutland	Northern Jutland
404	450	Burial_mound	Malund	Klovborg	FHM_3553	axe	C3	-2800	-2700	MNB1b	Hübner_2005	9.46906162997791	55.9233095751496	POINT (9.46906162997791 55.9233095751496)	Eastern Jutland	Northern Jutland
408	716	Burial_mound	Mejrup_Kirkeby	Mejrup	HOL_8/67	axe	E1	-2800	-2700	MNB1b	Hübner_2005	8.69465822006165	56.3648501552536	POINT (8.69465822006165 56.3648501552536)	Eastern Jutland	Northern Jutland
410	636	Burial_mound	Mogenstrup	Mogenstrup	NM_A43838	axe	E4	-2800	-2700	MNB1b	Hübner_2005	8.97023822014758	56.4733359283574	POINT (8.97023822014758 56.4733359283574)	Eastern Jutland	Northern Jutland
411	212	Burial_mound	Mølgård	Resen	NM_A20567	axe	E2	-2800	-2700	MNB1b	Hübner_2005	9.08522536879307	56.3803246258947	POINT (9.08522536879307 56.3803246258947)	Eastern Jutland	Northern Jutland
412	215	Burial_mound	Mølgård	Resen	NM_A19579	axe	F1	-2800	-2700	MNB1b	Hübner_2005	9.08520391112189	56.3803365065238	POINT (9.08520391112189 56.3803365065238)	Eastern Jutland	Northern Jutland
413	216	Burial_mound	Mølgård	Resen	NM_A20497	axe	D5	-2800	-2700	MNB1b	Hübner_2005	9.085203911	56.38033651	POINT (9.085203911 56.38033651)	Eastern Jutland	Northern Jutland
414	217	Burial_mound	Mølgård	Resen	NM_A20561	axe	E1	-2800	-2700	MNB1b	Hübner_2005	9.085225369	56.38032463	POINT (9.085225369 56.38032463)	Eastern Jutland	Northern Jutland
415	220	Burial_mound	Mølgård	Resen	NM_A19607	axe	C3	-2800	-2700	MNB1b	Hübner_2005	9.08848789679597	56.3796476663237	POINT (9.08848789679597 56.3796476663237)	Eastern Jutland	Northern Jutland
425	259	Burial_mound	Nissum	Åsted	SMS_R_I/754	axe	D4	-2800	-2700	MNB1b	Hübner_2005	8.95286685518625	56.7692560214567	POINT (8.95286685518625 56.7692560214567)	Eastern Jutland	Northern Jutland
426	258	Burial_mound	Nissumgård	Nissum	SMS_R_I/590	axe	E2	-2800	-2700	MNB1b	Hübner_2005	8.95183688696963	56.7711844585069	POINT (8.95183688696963 56.7711844585069)	Eastern Jutland	Northern Jutland
428	336	Burial_mound	Nørre_Andrup	Krejbjerg	SMS_RI/179	axe	F1	-2800	-2700	MNB1b	Hübner_2005	8.88488779702562	56.6698111267944	POINT (8.88488779702562 56.6698111267944)	Eastern Jutland	Northern Jutland
429	426	Burial_mound	Nørre_Gludsted	Ejstrup	NM_A34881	axe	D1	-2800	-2700	MNB1b	Hübner_2005	9.2869496289723	55.9835293598125	POINT (9.2869496289723 55.9835293598125)	Eastern Jutland	Northern Jutland
430	579	Burial_mound	Nørre_Kollemorten	Øster_Nykirke	NM_A34145	axe	D1	-2800	-2700	MNB1b	Hübner_2005	9.36151436005304	55.8684561319672	POINT (9.36151436005304 55.8684561319672)	Eastern Jutland	Northern Jutland
432	472	Grave	Nørre_Snede	Nørre_Snede	FHM_7193	axe	D5	-2800	-2700	MNB1b	Hübner_2005	9.39298264178449	55.9642600865744	POINT (9.39298264178449 55.9642600865744)	Eastern Jutland	Northern Jutland
433	454	Grave	Nørskov	Klovborg	NM_A34134	axe	E4	-2800	-2700	MNB1b	Hübner_2005	9.499968184	55.93316131	POINT (9.499968184 55.93316131)	Eastern Jutland	Northern Jutland
434	455	Grave	Nørskov	Klovborg	NM_A34136	axe	D1	-2800	-2700	MNB1b	Hübner_2005	9.50023640506342	55.9340477507102	POINT (9.50023640506342 55.9340477507102)	Eastern Jutland	Northern Jutland
447	2579	Burial_mound	Østbirk	Østbirk	-	axe	-	-2800	-2700	MNB1b	Borup_2019	9.761438971	55.96095162	POINT (9.761438971 55.96095162)	Eastern Jutland	Northern Jutland
448	587	Burial_mound	Øster_Aast	Lindeballe	NM_A20669	axe	D2	-2800	-2700	MNB1b	Hübner_2005	9.2138637369697	55.7424343000662	POINT (9.2138637369697 55.7424343000662)	Eastern Jutland	Northern Jutland
449	314	Burial_mound	Østerbølle	Østerbølle	VMÅ_A679	axe	D4	-2800	-2700	MNB1b	Hübner_2005	9.45445469949517	56.7053688030569	POINT (9.45445469949517 56.7053688030569)	Eastern Jutland	Northern Jutland
450	316	Burial_mound	Østerbølle	Øster_Bølle	VMÅ_A687	axe	F1	-2800	-2700	MNB1b	Hübner_2005	9.454368869	56.70541003	POINT (9.454368869 56.70541003)	Eastern Jutland	Northern Jutland
460	481	Burial_mound	Plovstrup_Kirkebjerg	Tørring	HOM_A771	axe	E4	-2800	-2700	MNB1b	Hübner_2005	9.461697414	55.87808742	POINT (9.461697414 55.87808742)	Eastern Jutland	Northern Jutland
463	713	Burial_mound	Råbjerg_Hede	Fousing	NM_A40567	axe	E3	-2800	-2700	MNB1b	Hübner_2005	8.50034382858469	56.4671615275368	POINT (8.50034382858469 56.4671615275368)	Eastern Jutland	Northern Jutland
464	714	Burial_mound	Råbjerg_Hede	Fovsing	NM_A40555	axe	D3	-2800	-2700	MNB1b	Hübner_2005	8.50145962721934	56.4693306626664	POINT (8.50145962721934 56.4693306626664)	Eastern Jutland	Northern Jutland
471	221	Grave	Resen	Resen	NM_A29009	axe	D5	-2800	-2700	MNB1b	Hübner_2005	9.085203911	56.38033651	POINT (9.085203911 56.38033651)	Eastern Jutland	Northern Jutland
473	540	Burial_mound	Ringgive	Ringgive	NM_A14744	axe	E2	-2800	-2700	MNB1b	Hübner_2005	9.17768345526917	55.8025623117642	POINT (9.17768345526917 55.8025623117642)	Eastern Jutland	Northern Jutland
474	378	Burial_mound	Røgen	Røgen	FHM_2932	axe	E1	-2800	-2700	MNB1b	Hübner_2005	9.80864161481097	56.2079091555767	POINT (9.80864161481097 56.2079091555767)	Eastern Jutland	Northern Jutland
476	413	Grave	Såby	Yding	NM_A22404	axe	E4	-2800	-2700	MNB1b	Hübner_2005	9.7896891752976	55.9882555526417	POINT (9.7896891752976 55.9882555526417)	Eastern Jutland	Northern Jutland
477	414	Burial_mound	Såby	Yding	NM_A22403	axe	F1	-2800	-2700	MNB1b	Hübner_2005	9.789689175	55.98825555	POINT (9.789689175 55.98825555)	Eastern Jutland	Northern Jutland
485	640	Burial_mound	Sevel_Hellesø	Sevel	HOL_45/68	axe	F1	-2800	-2700	MNB1b	Hübner_2005	8.89062639289409	56.4620996603938	POINT (8.89062639289409 56.4620996603938)	Eastern Jutland	Northern Jutland
486	638	Burial_mound	Sevel_Kalkværk	Sevel	NM_A47443	axe	E4	-2800	-2700	MNB1b	Hübner_2005	8.87210595556744	56.4575457746	POINT (8.87210595556744 56.4575457746)	Eastern Jutland	Northern Jutland
487	1227	Burial_mound	Singelsbjerg	Linå	NM_AB4	axe	E2	-2800	-2700	MNB1b	Hübner_2005	9.68865985308262	56.1545853255718	POINT (9.68865985308262 56.1545853255718)	Eastern Jutland	Northern Jutland
488	286	Burial_mound	Sjørup	Lysgård	NM_A17694	axe	D4	-2800	-2700	MNB1b	Hübner_2005	9.30162713433749	56.3417455490836	POINT (9.30162713433749 56.3417455490836)	Eastern Jutland	Northern Jutland
489	1224	Burial_mound	Sjørup_Plantage	Vroue	NM_1510/76	axe	A1	-2800	-2700	MNB1b	Hübner_2005	9.06672949530842	56.4192719614502	POINT (9.06672949530842 56.4192719614502)	Eastern Jutland	Northern Jutland
490	457	Burial_mound	Skade	Klovborg	NM_A20664	axe	C3	-2800	-2700	MNB1b	Hübner_2005	9.50606311687431	55.9368652099176	POINT (9.50606311687431 55.9368652099176)	Eastern Jutland	Northern Jutland
496	1016	Burial_mound	Slauggård	Vorbasse	NM_A15059	axe	E2	-2800	-2700	MNB1b	Hübner_2005	9.12034333301108	55.6452275540048	POINT (9.12034333301108 55.6452275540048)	Eastern Jutland	Northern Jutland
497	1019	Burial_mound	Slauggård	Vorbasse	NM_A15051	axe	E2	-2800	-2700	MNB1b	Hübner_2005	9.12034333301108	55.6452275540048	POINT (9.12034333301108 55.6452275540048)	Eastern Jutland	Northern Jutland
498	1020	Burial_mound	Slauggård	Vorbasse	NM_A15050	axe	E2	-2800	-2700	MNB1b	Hübner_2005	9.12034333301108	55.6452275540048	POINT (9.12034333301108 55.6452275540048)	Eastern Jutland	Northern Jutland
499	1021	Burial_mound	Slauggård	Vorbasse	NM_A15053	axe	D1	-2800	-2700	MNB1b	Hübner_2005	9.12034333301108	55.6452275540048	POINT (9.12034333301108 55.6452275540048)	Eastern Jutland	Northern Jutland
500	1023	Burial_mound	Slauggård	Vorbasse	NM_A15067	axe	B4	-2800	-2700	MNB1b	Hübner_2005	9.12566483546369	55.6439197713052	POINT (9.12566483546369 55.6439197713052)	Eastern Jutland	Northern Jutland
501	1025	Burial_mound	Slauggård	Vorbasse	NMA_15069	axe	C3	-2800	-2700	MNB1b	Hübner_2005	9.11751103420305	55.6453737951846	POINT (9.11751103420305 55.6453737951846)	Eastern Jutland	Northern Jutland
502	1027	Burial_mound	Slauggård	Vorbasse	NMA_15044	axe	C2	-2800	-2700	MNB1b	Hübner_2005	9.117511034	55.6453738	POINT (9.117511034 55.6453738)	Eastern Jutland	Northern Jutland
503	1028	Burial_mound	Slauggård	Vorbasse	NM_A15055	axe	F1	-2800	-2700	MNB1b	Hübner_2005	9.12034333301108	55.6452275540048	POINT (9.12034333301108 55.6452275540048)	Eastern Jutland	Northern Jutland
504	1030	Burial_mound	Slauggård	Vorbasse	NMA_15047	axe	C1	-2800	-2700	MNB1b	Hübner_2005	9.117511034	55.6453738	POINT (9.117511034 55.6453738)	Eastern Jutland	Northern Jutland
505	1031	Burial_mound	Slauggård	Vorbasse	NM_A15040	axe	E2	-2800	-2700	MNB1b	Hübner_2005	9.12034333301108	55.6452275540048	POINT (9.12034333301108 55.6452275540048)	Eastern Jutland	Northern Jutland
506	1033	Burial_mound	Slauggård	Vorbasse	NM_A15036	axe	E4	-2800	-2700	MNB1b	Hübner_2005	9.12034333301108	55.6452275540048	POINT (9.12034333301108 55.6452275540048)	Eastern Jutland	Northern Jutland
507	1034	Burial_mound	Slauggård	Vorbasse	NM_A15037	axe	E4	-2800	-2700	MNB1b	Hübner_2005	9.12034333301108	55.6452275540048	POINT (9.12034333301108 55.6452275540048)	Eastern Jutland	Northern Jutland
508	1035	Burial_mound	Slauggård	Vorbasse	NM_A15031	axe	E1	-2800	-2700	MNB1b	Hübner_2005	9.12034333301108	55.6452275540048	POINT (9.12034333301108 55.6452275540048)	Eastern Jutland	Northern Jutland
509	1036	Burial_mound	Slauggård	Vorbasse	NM_A17127	axe	D1	-2800	-2700	MNB1b	Hübner_2005	9.120343333	55.64522755	POINT (9.120343333 55.64522755)	Eastern Jutland	Northern Jutland
510	187	Burial_mound	Søby	Kobberup	NM_A43782	axe	A1	-2800	-2700	MNB1b	Hübner_2005	9.11068498100385	56.5287044463768	POINT (9.11068498100385 56.5287044463768)	Eastern Jutland	Northern Jutland
512	435	Burial_mound	Sønder_Gludsted	Ejstrup	NM_A34933	axe	E4	-2800	-2700	MNB1b	Hübner_2005	9.31359214342938	56.0369640238808	POINT (9.31359214342938 56.0369640238808)	Eastern Jutland	Northern Jutland
516	372	Burial_mound	Sorring_By	Dallerup	NM_A12474	axe	E2	-2800	-2700	MNB1b	Hübner_2005	9.77785421681765	56.1789488896304	POINT (9.77785421681765 56.1789488896304)	Eastern Jutland	Northern Jutland
517	583	Burial_mound	Sorte_Høj_Sønder_Kollemorten_By	Øster_Nykirke	VKH_M571x3a	axe	E2	-2800	-2700	MNB1b	Hübner_2005	9.36288679638409	55.8567764932715	POINT (9.36288679638409 55.8567764932715)	Eastern Jutland	Northern Jutland
518	630	Burial_mound	Stendis	Ryde	HOL_15498x174a	axe	E2	-2800	-2700	MNB1b	Hübner_2005	8.82325861216958	56.4164092307442	POINT (8.82325861216958 56.4164092307442)	Eastern Jutland	Northern Jutland
519	81	Burial_mound	Stenstrup_By	Rostrup	SYM_714x1324	axe	F1	-2800	-2700	MNB1b	Hübner_2005	9.89624369054958	56.7286584299963	POINT (9.89624369054958 56.7286584299963)	Eastern Jutland	Northern Jutland
520	376	Burial_mound	Store_Julehøj_Klintrup_Mark	Røgen	FHM_2631	axe	C1	-2800	-2700	MNB1b	Hübner_2005	9.78819474402224	56.2101970260892	POINT (9.78819474402224 56.2101970260892)	Eastern Jutland	Northern Jutland
521	34	Burial_mound	Storup	Ørding	MHM_x32a	axe	F1	-2800	-2700	MNB1b	Hübner_2005	8.732571463	56.71982307	POINT (8.732571463 56.71982307)	Eastern Jutland	Northern Jutland
522	485	Burial_mound	Stovgårds_Mark	Tørring	NM_A34015	axe	D1	-2800	-2700	MNB1b	Hübner_2005	9.48231484380162	55.8593650126262	POINT (9.48231484380162 55.8593650126262)	Eastern Jutland	Northern Jutland
528	200	Burial_mound	Tastum_Lærkeborg	Kobberup	SMS_107A38	axe	C2	-2800	-2700	MNB1b	Hübner_2005	9.05381416500354	56.5035607809044	POINT (9.05381416500354 56.5035607809044)	Eastern Jutland	Northern Jutland
529	554	Burial_mound	Thyregod_By	Thyregod	NM_A20467	axe	C2	-2800	-2700	MNB1b	Hübner_2005	9.25865459786815	55.9078887392056	POINT (9.25865459786815 55.9078887392056)	Eastern Jutland	Northern Jutland
530	561	Burial_mound	Thyregodlund	Thyregod	NM_A17674	axe	E4	-2800	-2700	MNB1b	Hübner_2005	9.28505617495065	55.8991543250663	POINT (9.28505617495065 55.8991543250663)	Eastern Jutland	Northern Jutland
531	562	Burial_mound	Thyregodlund	Thyregod	NM_A17660	axe	C3	-2800	-2700	MNB1b	Hübner_2005	9.28467005038353	55.8987462251546	POINT (9.28467005038353 55.8987462251546)	Eastern Jutland	Northern Jutland
532	564	Burial_mound	Thyregodlund	Thyregod	NM_A18915	axe	E2	-2800	-2700	MNB1b	Hübner_2005	9.285056175	55.89915433	POINT (9.285056175 55.89915433)	Eastern Jutland	Northern Jutland
540	240	Burial_mound	Toustrup	Durup	SMS_R_I/724	axe	D5	-2800	-2700	MNB1b	Hübner_2005	8.92336447439305	56.7339104245084	POINT (8.92336447439305 56.7339104245084)	Eastern Jutland	Northern Jutland
541	241	Burial_mound	Toustrup	Durup	SMS_R_I/697	axe	E2	-2800	-2700	MNB1b	Hübner_2005	8.92354802438496	56.7345956362014	POINT (8.92354802438496 56.7345956362014)	Eastern Jutland	Northern Jutland
542	644	Burial_mound	Trandum	Sevel	NM_A43843	axe	E3	-2800	-2700	MNB1b	Hübner_2005	8.96443831906664	56.4510211541961	POINT (8.96443831906664 56.4510211541961)	Eastern Jutland	Northern Jutland
543	284	Burial_mound	Trehuse	Frederiks	NM_A19753	axe	A1	-2800	-2700	MNB1b	Hübner_2005	9.28176536165892	56.3434595857562	POINT (9.28176536165892 56.3434595857562)	Eastern Jutland	Northern Jutland
544	285	Burial_mound	Trehuse	Frederiks	NM_A19766	axe	B4	-2800	-2700	MNB1b	Hübner_2005	9.28018883709483	56.3446004736721	POINT (9.28018883709483 56.3446004736721)	Eastern Jutland	Northern Jutland
547	225	Burial_mound	Trevad	Vridsted	NM_A52071	axe	E2	-2800	-2700	MNB1b	Hübner_2005	9.00747724872953	56.4436632985368	POINT (9.00747724872953 56.4436632985368)	Eastern Jutland	Northern Jutland
548	226	Burial_mound	Trevad	Vridsted	NM_A43880	axe	C3	-2800	-2700	MNB1b	Hübner_2005	9.00717504334424	56.4443391702007	POINT (9.00717504334424 56.4443391702007)	Eastern Jutland	Northern Jutland
549	66	Burial_mound	Troldhøje_Lundgård	Rostrup	SYM_714x1148	axe	E2	-2800	-2700	MNB1b	Hübner_2005	9.93229253985666	56.7619342853362	POINT (9.93229253985666 56.7619342853362)	Eastern Jutland	Northern Jutland
557	379	Burial_mound	Urhøj_Mølhave	Skannerup	NM_A15938	axe	C2	-2800	-2700	MNB1b	Hübner_2005	9.74383912015435	56.2111302752131	POINT (9.74383912015435 56.2111302752131)	Eastern Jutland	Northern Jutland
560	228	Burial_mound	Vester_Børsting	Vroue	NM_A43910	axe	E2	-2800	-2700	MNB1b	Hübner_2005	9.04758926207086	56.4595837520092	POINT (9.04758926207086 56.4595837520092)	Eastern Jutland	Northern Jutland
561	500	Burial_mound	Vester_Nebel	Vester_Nebel	FHM_1595J	axe	D3	-2800	-2700	MNB1b	Hübner_2005	9.4074297511517	55.5640552248106	POINT (9.4074297511517 55.5640552248106)	Eastern Jutland	Northern Jutland
562	501	Burial_mound	Vester_Nebel	Vester_Nebel	FHM_1595N	axe	D3	-2800	-2700	MNB1b	Hübner_2005	9.407429751	55.56405522	POINT (9.407429751 55.56405522)	Eastern Jutland	Northern Jutland
563	764	Burial_mound	Vester_Thorsted	Verst	NM_A33832	axe	E2	-2800	-2700	MNB1b	Hübner_2005	9.20965388084558	55.6095226701672	POINT (9.20965388084558 55.6095226701672)	Eastern Jutland	Northern Jutland
564	766	Burial_mound	Vester_Thorsted	Verst	NM_A33836	axe	C2	-2800	-2700	MNB1b	Hübner_2005	9.20918169780523	55.6100792480432	POINT (9.20918169780523 55.6100792480432)	Eastern Jutland	Northern Jutland
565	767	Burial_mound	Vester_Thorsted	Verst	NM_A33838	axe	C3	-2800	-2700	MNB1b	Hübner_2005	9.209181698	55.61007925	POINT (9.209181698 55.61007925)	Eastern Jutland	Northern Jutland
600	165	Burial_mound	Bruddal	Højslev	VSM_3836	axe	E/F	-2850	-2600	MNB1	Hübner_2005	9.12602957490027	56.5774984478415	POINT (9.12602957490027 56.5774984478415)	Eastern Jutland	Northern Jutland
609	527	Burial_mound	Dørslund	Brande	NM_A26790	axe	A	-2850	-2600	MNB1	Hübner_2005	9.12514054250448	55.9672585956483	POINT (9.12514054250448 55.9672585956483)	Eastern Jutland	Northern Jutland
614	11	Burial_mound	Erslev	Erslev	MHM_x101	axe	E	-2850	-2600	MNB1	Hübner_2005	8.75259556881724	56.831688348163	POINT (8.75259556881724 56.831688348163)	Eastern Jutland	Northern Jutland
616	708	Burial_mound	Fausing	Favsing	NM_A22267	axe	A	-2850	-2600	MNB1	Hübner_2005	10.2816148973686	56.4458032791133	POINT (10.2816148973686 56.4458032791133)	Eastern Jutland	Northern Jutland
630	1225	Burial_mound	Grønning	Grønning	SMS_RI/745	axe	B	-2850	-2600	MNB1	Hübner_2005	9.05789477277444	56.6500220341977	POINT (9.05789477277444 56.6500220341977)	Eastern Jutland	Northern Jutland
637	441	Burial_mound	Hammer	Hammer	FHM_4040	axe	E7	-2850	-2600	MNB1	Hübner_2005	9.439640813	55.89674578	POINT (9.439640813 55.89674578)	Eastern Jutland	Northern Jutland
654	338	Burial_mound	Hostrup	Lem	NM_A43517	axe	E7	-2850	-2600	MNB1	Hübner_2005	8.76201473811083	56.5652932765673	POINT (8.76201473811083 56.5652932765673)	Eastern Jutland	Northern Jutland
660	393	Burial_mound	Kalhave	Hornborg	NM_A44721	axe	E	-2850	-2600	MNB1	Hübner_2005	9.62354268274143	55.8533715744667	POINT (9.62354268274143 55.8533715744667)	Eastern Jutland	Northern Jutland
666	469	Burial_mound	Kejlstrup	Nørre_Snede	FHM_7123	axe	A	-2850	-2600	MNB1	Hübner_2005	9.39451060957545	55.9694755315503	POINT (9.39451060957545 55.9694755315503)	Eastern Jutland	Northern Jutland
672	727	Burial_mound	Kronhede	Rom	NM_A38680	axe	F	-2850	-2600	MNB1	Hübner_2005	8.304891554	56.51798502	POINT (8.304891554 56.51798502)	Eastern Jutland	Northern Jutland
679	488	Burial_mound	Lille_Bredlund	Vrads	NM_A34910	axe	F	-2850	-2600	MNB1	Hübner_2005	9.36174178117982	56.0352167383792	POINT (9.36174178117982 56.0352167383792)	Eastern Jutland	Northern Jutland
702	391	Burial_mound	Nørre_Vissing	Veng	Private_collection	axe	E/F	-2850	-2600	MNB1	Hübner_2005	9.8480910064072	56.1258619043606	POINT (9.8480910064072 56.1258619043606)	Eastern Jutland	Northern Jutland
703	304	Burial_mound	Østerteglgaard	Viborg	VSM	axe	F	-2850	-2600	MNB1	Hübner_2005	9.40264735371327	56.432468421177	POINT (9.40264735371327 56.432468421177)	Eastern Jutland	Northern Jutland
704	305	Burial_mound	Østerteglgaard	Viborg	VSM	axe	F	-2850	-2600	MNB1	Hübner_2005	9.402647354	56.43246842	POINT (9.402647354 56.43246842)	Eastern Jutland	Northern Jutland
705	52	Burial_mound	Østrup_Station	Vognsild	ÅHM_2774	axe	F	-2850	-2600	MNB1	Hübner_2005	9.47143913138636	56.7484998973205	POINT (9.47143913138636 56.7484998973205)	Eastern Jutland	Northern Jutland
734	49	Megalith	Skjærshage_Mark	Simested	VSM_2432	axe	A1	-2850	-2600	MNB1	Ebbesen_2006	9.5552324889292	56.6998561619011	POINT (9.5552324889292 56.6998561619011)	Eastern Jutland	Northern Jutland
745	197	Burial_mound	Tastumgaard	Kobberup	SMS_RI/690	axe	B	-2850	-2600	MNB1	Hübner_2005	9.09260689233934	56.5172263789461	POINT (9.09260689233934 56.5172263789461)	Eastern Jutland	Northern Jutland
749	257	Burial_mound	Tinghøj_Tøndering	Tøndering	SMS_RI/712	axe	F	-2850	-2600	MNB1	Hübner_2005	8.984712998	56.73937255	POINT (8.984712998 56.73937255)	Eastern Jutland	Northern Jutland
755	235	Burial_mound	Toustrup_	Durup	SMS_RI/733	axe	B	-2850	-2600	MNB1	Hübner_2005	8.92316189759788	56.7342905371895	POINT (8.92316189759788 56.7342905371895)	Eastern Jutland	Northern Jutland
756	645	Burial_mound	Trandum_Kirkegårde	Sevel	SMS_RIII/169	axe	B	-2850	-2600	MNB1	Hübner_2005	8.96103684136525	56.4549437519486	POINT (8.96103684136525 56.4549437519486)	Eastern Jutland	Northern Jutland
757	227	Burial_mound	Trevad	Vridsted	SMS_RIII/49	axe	B	-2850	-2600	MNB1	Hübner_2005	9.0320773826388	56.4736822826854	POINT (9.0320773826388 56.4736822826854)	Eastern Jutland	Northern Jutland
759	112	Burial_mound	Vester_Doense	Vebbestrup	SYM_714x109	axe	B	-2850	-2600	MNB1	Hübner_2005	9.821107241	56.72468059	POINT (9.821107241 56.72468059)	Eastern Jutland	Northern Jutland
763	1038	Burial_mound	Vorbasse	Vorbasse	KMK_0_1478	axe	E7	-2850	-2600	MNB1	Hübner_2005	9.08736755367395	55.6316775681326	POINT (9.08736755367395 55.6316775681326)	Eastern Jutland	Northern Jutland
868	172	Burial_mound	Aistrupgårde	Kobberup	NM_A20486	axe	E6	-2700	-2600	MNB1c	Hübner_2005	9.09238585814058	56.5175656978251	POINT (9.09238585814058 56.5175656978251)	Eastern Jutland	Northern Jutland
869	490	Burial_mound	Åle	Åle	NM_A34113	axe	E6	-2700	-2600	MNB1c	Hübner_2005	9.56497078410927	55.8876551513962	POINT (9.56497078410927 55.8876551513962)	Eastern Jutland	Northern Jutland
870	275	Burial_mound	Andrealund_Granslev	Granslev	NM_A28220	axe	G2	-2700	-2600	MNB1c	Hübner_2005	9.908232437	56.32591365	POINT (9.908232437 56.32591365)	Eastern Jutland	Northern Jutland
871	276	Burial_mound	Andrealund_Granslev	Granslev	NM_A28216	axe	F6	-2700	-2600	MNB1c	Hübner_2005	9.908232437	56.32591365	POINT (9.908232437 56.32591365)	Eastern Jutland	Northern Jutland
872	277	Burial_mound	Andrealund_Granslev	Granslev	NM_A28217	axe	G6	-2700	-2600	MNB1c	Hübner_2005	9.908232437	56.32591365	POINT (9.908232437 56.32591365)	Eastern Jutland	Northern Jutland
873	278	Burial_mound	Aptrup	Sall	VSM_14A_30	axe	G6	-2700	-2600	MNB1c	Hübner_2005	9.82479640767207	56.2789406277307	POINT (9.82479640767207 56.2789406277307)	Eastern Jutland	Northern Jutland
874	509	Burial_mound	Arvadgårde	Brande	NM_A26782	axe	E6	-2700	-2600	MNB1c	Hübner_2005	9.17691989575691	55.9541406777136	POINT (9.17691989575691 55.9541406777136)	Eastern Jutland	Northern Jutland
875	510	Burial_mound	Arvadgårde	Brande	NM_A26777	axe	E5	-2700	-2600	MNB1c	Hübner_2005	9.176919896	55.95414068	POINT (9.176919896 55.95414068)	Eastern Jutland	Northern Jutland
876	747	Burial_mound	Asbo	Bække	NM_A17169	axe	E6	-2700	-2600	MNB1c	Hübner_2005	9.11412645752513	55.5541034965535	POINT (9.11412645752513 55.5541034965535)	Eastern Jutland	Northern Jutland
878	310	Burial_mound	Baandrupgård	Simested	VMÅ_A909	axe	F2	-2700	-2600	MNB1c	Hübner_2005	9.5544707537263	56.6962835182004	POINT (9.5544707537263 56.6962835182004)	Eastern Jutland	Northern Jutland
879	624	Burial_mound	Bærsholm	Estvad	NM_A43757	axe	F6	-2700	-2600	MNB1c	Hübner_2005	8.961851582	56.50401763	POINT (8.961851582 56.50401763)	Eastern Jutland	Northern Jutland
880	625	Burial_mound	Bærsholm	Estvad	NM_A43771	axe	F2	-2700	-2600	MNB1c	Hübner_2005	8.961851582	56.50401763	POINT (8.961851582 56.50401763)	Eastern Jutland	Northern Jutland
881	628	Burial_mound	Bærsholm	Estvad	NM_A43767	axe	F2	-2700	-2600	MNB1c	Hübner_2005	8.961851582	56.50401763	POINT (8.961851582 56.50401763)	Eastern Jutland	Northern Jutland
883	585	Burial_mound	Balle	Bredsten	VKH_M90	axe	F5	-2700	-2600	MNB1c	Hübner_2005	9.373889395	55.70993274	POINT (9.373889395 55.70993274)	Eastern Jutland	Northern Jutland
884	586	Burial_mound	Balle	Bredsten	VKH_M90	axe	E6	-2700	-2600	MNB1c	Hübner_2005	9.37388939483893	55.709932741668	POINT (9.37388939483893 55.709932741668)	Eastern Jutland	Northern Jutland
885	589	Burial_mound	Bindeballe	Randbøl	NM_A14700	axe	F6	-2700	-2600	MNB1c	Hübner_2005	9.26719632	55.67320059	POINT (9.26719632 55.67320059)	Eastern Jutland	Northern Jutland
886	591	Burial_mound	Bindeballe	Randbøl	NM_A14696	axe	G2	-2700	-2600	MNB1c	Hübner_2005	9.26719632	55.67320059	POINT (9.26719632 55.67320059)	Eastern Jutland	Northern Jutland
887	492	Burial_mound	Bjerre_Mølle	Åle	NM_A30181	axe	F3	-2700	-2600	MNB1c	Hübner_2005	9.564970784	55.88765515	POINT (9.564970784 55.88765515)	Eastern Jutland	Northern Jutland
888	494	Burial_mound	Bjerregård	Åle	NM_A30048	axe	G6	-2700	-2600	MNB1c	Hübner_2005	9.56497078437553	55.8876852359732	POINT (9.56497078437553 55.8876852359732)	Eastern Jutland	Northern Jutland
889	706	Burial_mound	Borbjerg	Borbjerg	NM_A30744	axe	G2	-2700	-2600	MNB1c	Hübner_2005	8.755825236	56.40507214	POINT (8.755825236 56.40507214)	Eastern Jutland	Northern Jutland
892	525	Burial_mound	Brandlund_Petersborg_Mark	Brande	NM_A19121	axe	F3	-2700	-2600	MNB1c	Hübner_2005	9.10404638903723	55.9394889388476	POINT (9.10404638903723 55.9394889388476)	Eastern Jutland	Northern Jutland
898	1007	Burial_mound	Daugård	Vorbasse	NM_A15072	axe	F2	-2700	-2600	MNB1c	Hübner_2005	9.087367554	55.63167757	POINT (9.087367554 55.63167757)	Eastern Jutland	Northern Jutland
899	621	Burial_mound	Egebjerg	Ejsing	NM_A20959	axe	F6	-2700	-2600	MNB1c	Hübner_2005	8.785955896	56.52262722	POINT (8.785955896 56.52262722)	Eastern Jutland	Northern Jutland
900	622	Burial_mound	Egebjerg	Ejsing	NM_A20957	axe	F2	-2700	-2600	MNB1c	Hübner_2005	8.785955896	56.52262722	POINT (8.785955896 56.52262722)	Eastern Jutland	Northern Jutland
901	411	Grave	Ejer_Bavnehøj	Ovsted	SBM_2/24	axe	E5	-2700	-2600	MNB1c	Hübner_2005	9.85576464350631	55.9726384310882	POINT (9.85576464350631 55.9726384310882)	Eastern Jutland	Northern Jutland
902	717	Burial_mound	Fabjerg	Fabjerg	NM_A48359	axe	F6	-2700	-2600	MNB1c	Hübner_2005	8.37662691324208	56.5055103670357	POINT (8.37662691324208 56.5055103670357)	Eastern Jutland	Northern Jutland
904	162	Burial_mound	Fky	Fly	NM_A43571	axe	F2	-2700	-2600	MNB1c	Hübner_2005	9.396422956	56.45224482	POINT (9.396422956 56.45224482)	Eastern Jutland	Northern Jutland
907	95	Burial_mound	Fragdrup	Vebbestrup	SYM_714x1231	axe	F6	-2700	-2600	MNB1c	Hübner_2005	9.82110724069301	56.7246805921086	POINT (9.82110724069301 56.7246805921086)	Eastern Jutland	Northern Jutland
911	409	Burial_mound	Gantrup	Voerladegård	HOM_319x2	axe	F3	-2700	-2600	MNB1c	Hübner_2005	9.71963811977223	55.997897177727	POINT (9.71963811977223 55.997897177727)	Eastern Jutland	Northern Jutland
912	328	Burial_mound	Ginderup	Krejbjerg	SMS_RI/17	axe	G6	-2700	-2600	MNB1c	Hübner_2005	8.82019829534741	56.6760840617949	POINT (8.82019829534741 56.6760840617949)	Eastern Jutland	Northern Jutland
913	329	Burial_mound	Ginderup	Krejbjerg	SMS_RI/35	axe	G2	-2700	-2600	MNB1c	Hübner_2005	8.820198295	56.67608406	POINT (8.820198295 56.67608406)	Eastern Jutland	Northern Jutland
914	332	Burial_mound	Ginderup	Krejbjerg	SMS_RI/165	axe	G7	-2700	-2600	MNB1c	Hübner_2005	8.820198295	56.67608406	POINT (8.820198295 56.67608406)	Eastern Jutland	Northern Jutland
915	347	Burial_mound	Grønning	Grønning	NM_A43871	axe	F3	-2700	-2600	MNB1c	Hübner_2005	9.057894773	56.65002203	POINT (9.057894773 56.65002203)	Eastern Jutland	Northern Jutland
917	263	Burial_mound	Grove	Brøndum	NM_A43522	axe	F2	-2700	-2600	MNB1c	Hübner_2005	8.91515187521738	56.5916962460747	POINT (8.91515187521738 56.5916962460747)	Eastern Jutland	Northern Jutland
918	345	Burial_mound	Grundvad	Rødding	NM_A43506	axe	F5	-2700	-2600	MNB1c	Hübner_2005	8.81134953467313	56.639902875544	POINT (8.81134953467313 56.639902875544)	Eastern Jutland	Northern Jutland
922	319	Burial_mound	Guust	Balling	SMS_RI/667	axe	F5	-2700	-2600	MNB1c	Hübner_2005	8.88652118999208	56.6265472342918	POINT (8.88652118999208 56.6265472342918)	Eastern Jutland	Northern Jutland
923	322	Burial_mound	Guust	Balling	SMS_RI/812	axe	F3	-2700	-2600	MNB1c	Hübner_2005	8.88652119	56.62654723	POINT (8.88652119 56.62654723)	Eastern Jutland	Northern Jutland
924	323	Burial_mound	Guust	Balling	SMS_RI/668	axe	F5	-2700	-2600	MNB1c	Hübner_2005	8.88652119	56.62654723	POINT (8.88652119 56.62654723)	Eastern Jutland	Northern Jutland
925	324	Burial_mound	Guust	Balling	SMS_RI/692	axe	F2	-2700	-2600	MNB1c	Hübner_2005	8.88652119	56.62654723	POINT (8.88652119 56.62654723)	Eastern Jutland	Northern Jutland
926	318	Burial_mound	Guust_Balling_Overmølle	Balling	SMS_RI/343	axe	G2	-2700	-2600	MNB1c	Hübner_2005	8.88652119	56.62654723	POINT (8.88652119 56.62654723)	Eastern Jutland	Northern Jutland
927	224	Burial_mound	Gyldenvadgård_Trevad	Vridsted	NM_A43841	axe	F6	-2700	-2600	MNB1c	Hübner_2005	9.007477249	56.4436633	POINT (9.007477249 56.4436633)	Eastern Jutland	Northern Jutland
928	394	Burial_mound	Haarup	Føvling	NM_A30183	axe	F2	-2700	-2600	MNB1c	Hübner_2005	9.603697278	55.92468547	POINT (9.603697278 55.92468547)	Eastern Jutland	Northern Jutland
929	396	Burial_mound	Haarup	Føvling	NM_A30185	axe	E5	-2700	-2600	MNB1c	Hübner_2005	9.60369727793279	55.9246854703003	POINT (9.60369727793279 55.9246854703003)	Eastern Jutland	Northern Jutland
930	397	Burial_mound	Haarup	Føvling	NM_A30187	axe	E5	-2700	-2600	MNB1c	Hübner_2005	9.603697278	55.92468547	POINT (9.603697278 55.92468547)	Eastern Jutland	Northern Jutland
931	439	Burial_mound	Hage	Hammer	FHM_3556	axe	F6	-2700	-2600	MNB1c	Hübner_2005	9.43056421735745	55.9032119177006	POINT (9.43056421735745 55.9032119177006)	Eastern Jutland	Northern Jutland
932	552	Burial_mound	Hastrup_Kokborg	Thyregod	NM_A22653	axe	F2	-2700	-2600	MNB1c	Hübner_2005	9.24148845977675	55.9222740404272	POINT (9.24148845977675 55.9222740404272)	Eastern Jutland	Northern Jutland
933	130	Burial_mound	Hedevang	Søttrup	NM_A50562	axe	F2	-2700	-2600	MNB1c	Hübner_2005	9.41939722097271	56.860363438388	POINT (9.41939722097271 56.860363438388)	Eastern Jutland	Northern Jutland
934	37	Burial_mound	Helligsø_Oddersholm	Helligsø	THY_1606x21	axe	F5	-2700	-2600	MNB1c	Hübner_2005	8.34711198755531	56.7020448400178	POINT (8.34711198755531 56.7020448400178)	Eastern Jutland	Northern Jutland
935	657	Burial_mound	Hesselbjerg_Mark	Ikast	FHM_1034	axe	F5	-2700	-2600	MNB1c	Hübner_2005	9.11473548381006	56.1152376844584	POINT (9.11473548381006 56.1152376844584)	Eastern Jutland	Northern Jutland
936	416	Burial_mound	Hesthøj_Østbirk	Østbirk	NM_A14149	axe	G6	-2700	-2600	MNB1c	Hübner_2005	9.75172681321558	55.9668740873583	POINT (9.75172681321558 55.9668740873583)	Eastern Jutland	Northern Jutland
945	461	Burial_mound	Hundshoved	Nørre_Snede	FHM_3544	axe	F2	-2700	-2600	MNB1c	Hübner_2005	9.39327232	55.96961321	POINT (9.39327232 55.96961321)	Eastern Jutland	Northern Jutland
946	464	Burial_mound	Hundshoved	Nørre_Snede	FHM_3547	axe	E6	-2700	-2600	MNB1c	Hübner_2005	9.39327232034542	55.9696132058579	POINT (9.39327232034542 55.9696132058579)	Eastern Jutland	Northern Jutland
947	100	Burial_mound	Hvarre	Vebbestrup	SYM_714x1234	axe	F2	-2700	-2600	MNB1c	Hübner_2005	9.83496292219658	56.7316503828368	POINT (9.83496292219658 56.7316503828368)	Eastern Jutland	Northern Jutland
948	101	Burial_mound	Hvarre	Vebbestrup	SYM_714x1254	axe	F5	-2700	-2600	MNB1c	Hübner_2005	9.83496292219658	56.7316503828368	POINT (9.83496292219658 56.7316503828368)	Eastern Jutland	Northern Jutland
949	103	Burial_mound	Hvarre	Vebbestrup	SYM_714x1258	axe	G2	-2700	-2600	MNB1c	Hübner_2005	9.83496292219658	56.7316503828368	POINT (9.83496292219658 56.7316503828368)	Eastern Jutland	Northern Jutland
950	389	Burial_mound	Illerup_By	Dover	NM_A15934	axe	G6	-2700	-2600	MNB1c	Hübner_2005	9.871091401	56.06110593	POINT (9.871091401 56.06110593)	Eastern Jutland	Northern Jutland
952	360	Burial_mound	Kaathede	Asferg	KHM	axe	F2	-2700	-2600	MNB1c	Hübner_2005	9.91243454350188	56.571104476323	POINT (9.91243454350188 56.571104476323)	Eastern Jutland	Northern Jutland
953	392	Burial_mound	Kalhave	Hornborg	NM_A44250	axe	F4	-2700	-2600	MNB1c	Hübner_2005	9.623542683	55.85337157	POINT (9.623542683 55.85337157)	Eastern Jutland	Northern Jutland
955	136	Burial_mound	Kjeldgård_Bakgård	Års	VMÅ_11	axe	G2	-2700	-2600	MNB1c	Hübner_2005	9.516358915	56.8048284278847	POINT (9.516358915 56.8048284278847)	Eastern Jutland	Northern Jutland
956	139	Burial_mound	Kjeldgård_Bakgård	Års	VMÅ_9X1	axe	G2	-2700	-2600	MNB1c	Hübner_2005	9.516358915	56.80482843	POINT (9.516358915 56.80482843)	Eastern Jutland	Northern Jutland
957	135	Burial_mound	Kjeldgård_Bakhøj	Års	VMÅ_12x14	axe	E6	-2700	-2600	MNB1c	Hübner_2005	9.51635891491206	56.8048284278847	POINT (9.51635891491206 56.8048284278847)	Eastern Jutland	Northern Jutland
959	203	Burial_mound	Koldkur	Resen	NM_A19667	axe	F2	-2700	-2600	MNB1c	Hübner_2005	9.08520391112189	56.3803365065238	POINT (9.08520391112189 56.3803365065238)	Eastern Jutland	Northern Jutland
961	750	Burial_mound	Kragelund	Bække	KMK_0_1493	axe	F2	-2700	-2600	MNB1c	Hübner_2005	9.17132633107226	55.5780723587934	POINT (9.17132633107226 55.5780723587934)	Eastern Jutland	Northern Jutland
963	334	Burial_mound	Krejbjerggaard	Krejbjerg	SMS_RI/12	axe	G6	-2700	-2600	MNB1c	Hübner_2005	9.32676892670645	55.9520789471034	POINT (9.32676892670645 55.9520789471034)	Eastern Jutland	Northern Jutland
964	726	Burial_mound	Kronhede	Rom	NM_A38678	axe	F5	-2700	-2600	MNB1c	Hübner_2005	8.30489155435738	56.5179850220888	POINT (8.30489155435738 56.5179850220888)	Eastern Jutland	Northern Jutland
965	728	Burial_mound	Kronhede	Rom	NM_A38693	axe	F4	-2700	-2600	MNB1c	Hübner_2005	8.304891554	56.51798502	POINT (8.304891554 56.51798502)	Eastern Jutland	Northern Jutland
966	729	Burial_mound	Kronhede	Rom	NM_A38690	axe	F5	-2700	-2600	MNB1c	Hübner_2005	8.304891554	56.51798502	POINT (8.304891554 56.51798502)	Eastern Jutland	Northern Jutland
968	342	Burial_mound	Lihme	Lihme	NM_A43525	axe	F5	-2700	-2600	MNB1c	Hübner_2005	8.73208009604917	56.5970932753626	POINT (8.73208009604917 56.5970932753626)	Eastern Jutland	Northern Jutland
969	312	Burial_mound	Lille_Torup	Ulbjerg	VSM_709D_130	axe	F6	-2700	-2600	MNB1c	Hübner_2005	9.40160744303977	56.6452476878375	POINT (9.40160744303977 56.6452476878375)	Eastern Jutland	Northern Jutland
970	699	Burial_mound	Linde	Asp	NM_A19563	axe	F2	-2700	-2600	MNB1c	Hübner_2005	8.487992989	56.41793282	POINT (8.487992989 56.41793282)	Eastern Jutland	Northern Jutland
971	572	Burial_mound	Lindet	Vester	NM_A17619	axe	E6	-2700	-2600	MNB1c	Hübner_2005	9.323832345	55.90017523	POINT (9.323832345 55.90017523)	Eastern Jutland	Northern Jutland
972	458	Burial_mound	Linnerup	Linnerup	NM_A34254	axe	F6	-2700	-2600	MNB1c	Hübner_2005	9.49606993040951	55.894612885577	POINT (9.49606993040951 55.894612885577)	Eastern Jutland	Northern Jutland
974	64	Burial_mound	Lundgård	Rostrup	NM_A11850	axe	F2	-2700	-2600	MNB1c	Hübner_2005	9.93229254	56.76193429	POINT (9.93229254 56.76193429)	Eastern Jutland	Northern Jutland
975	72	Burial_mound	Lundgård	Rostrup	SYM_714x1421C	axe	G6	-2700	-2600	MNB1c	Hübner_2005	9.93229254	56.76193429	POINT (9.93229254 56.76193429)	Eastern Jutland	Northern Jutland
976	76	Burial_mound	Lundgård	Rostrup	SYM_714x1553B	axe	E5	-2700	-2600	MNB1c	Hübner_2005	9.93229254	56.76193429	POINT (9.93229254 56.76193429)	Eastern Jutland	Northern Jutland
979	223	Burial_mound	Moesgård_Kvosted	Tårup	NM_A43602	axe	F6	-2700	-2600	MNB1c	Hübner_2005	9.25121789691719	56.5328748485411	POINT (9.25121789691719 56.5328748485411)	Eastern Jutland	Northern Jutland
981	211	Burial_mound	Mølgård	Resen	NM_A20501	axe	F2	-2700	-2600	MNB1c	Hübner_2005	9.08520391112189	56.3803365065238	POINT (9.08520391112189 56.3803365065238)	Eastern Jutland	Northern Jutland
984	325	Burial_mound	Næsbygaard	Balling	SMS_RI/86	axe	F2	-2700	-2600	MNB1c	Hübner_2005	8.88652119	56.62654723	POINT (8.88652119 56.62654723)	Eastern Jutland	Northern Jutland
985	349	Burial_mound	Nannerupgård_Nannerup	Jebjerg	NM_A43799	axe	F6	-2700	-2600	MNB1c	Hübner_2005	8.99100718441428	56.6736579942707	POINT (8.99100718441428 56.6736579942707)	Eastern Jutland	Northern Jutland
986	350	Burial_mound	Nannerupgård_Nannerup	Jebjerg	NM_A43801	axe	F2	-2700	-2600	MNB1c	Hübner_2005	8.991007184	56.67365799	POINT (8.991007184 56.67365799)	Eastern Jutland	Northern Jutland
987	337	Burial_mound	Nørre_Andrup	Krejbjerg	SMS_RI/171	axe	F5	-2700	-2600	MNB1c	Hübner_2005	8.884887797	56.66981113	POINT (8.884887797 56.66981113)	Eastern Jutland	Northern Jutland
988	28	Burial_mound	Nørre_Bisgård	Lødderup	MHM_24x	axe	F3	-2700	-2600	MNB1c	Hübner_2005	8.79911705373072	56.7848253542365	POINT (8.79911705373072 56.7848253542365)	Eastern Jutland	Northern Jutland
989	456	Grave	Nørskov	Klovborg	NM_A34138	axe	E6	-2700	-2600	MNB1c	Hübner_2005	9.499968184	55.93316131	POINT (9.499968184 55.93316131)	Eastern Jutland	Northern Jutland
990	402	Grave	Ny_Nærumgård_Tønning_Træden	Tønning	FHM_1337A	axe	E6	-2700	-2600	MNB1c	Hübner_2005	9.66776410054609	55.9711044748691	POINT (9.66776410054609 55.9711044748691)	Eastern Jutland	Northern Jutland
991	724	Burial_mound	Nyborg	Lomborg	NM_A12158	axe	F6	-2700	-2600	MNB1c	Hübner_2005	8.257878674	56.50064504	POINT (8.257878674 56.50064504)	Eastern Jutland	Northern Jutland
992	722	Burial_mound	Nygård	Lomborg	NM_A12151	axe	G2	-2700	-2600	MNB1c	Hübner_2005	8.257878674	56.50064504	POINT (8.257878674 56.50064504)	Eastern Jutland	Northern Jutland
993	232	Burial_mound	Ørum_Hede	Ørum	NM_A43828	axe	F6	-2700	-2600	MNB1c	Hübner_2005	9.23635447922233	56.569920401667	POINT (9.23635447922233 56.569920401667)	Eastern Jutland	Northern Jutland
994	56	Megalith	Ørumhøj_Nr.Vinge	Nr.Vinge	NM_A34479	axe	F4	-2700	-2600	MNB1c	Ebbesen_2006	9.65692614280775	56.5229909238472	POINT (9.65692614280775 56.5229909238472)	Eastern Jutland	Northern Jutland
995	2577	Burial_mound	Østbirk	Østbirk	-	axe	F5	-2700	-2600	MNB1c	Borup_2019	9.76143897065822	55.960951616516	POINT (9.76143897065822 55.960951616516)	Eastern Jutland	Northern Jutland
996	2578	Flat_grave	Østbirk	Østbirk	-	axe	F5	-2700	-2600	MNB1c	Borup_2019	9.76143897065822	55.960951616516	POINT (9.76143897065822 55.960951616516)	Eastern Jutland	Northern Jutland
997	23	Burial_mound	Øster_Jølby	Øster_Jølby	NM_A49565	axe	F2	-2700	-2600	MNB1c	Hübner_2005	8.7146248759653	56.8362031582237	POINT (8.7146248759653 56.8362031582237)	Eastern Jutland	Northern Jutland
998	315	Burial_mound	Østerbølle	Øster_Bølle	VMÅ_A669	axe	F4	-2700	-2600	MNB1c	Hübner_2005	9.45436886907132	56.7054100297819	POINT (9.45436886907132 56.7054100297819)	Eastern Jutland	Northern Jutland
999	271	Burial_mound	Otting_	Otting	NM_A43557	axe	F5	-2700	-2600	MNB1c	Hübner_2005	8.918970882	56.64292113	POINT (8.918970882 56.64292113)	Eastern Jutland	Northern Jutland
1000	268	Burial_mound	Otting_Hede	Otting	NM_A43560	axe	F2	-2700	-2600	MNB1c	Hübner_2005	8.91897088165984	56.6429211280713	POINT (8.91897088165984 56.6429211280713)	Eastern Jutland	Northern Jutland
1003	480	Burial_mound	Plovstrup_Mark	Tørring	NM_A34016	axe	E6	-2700	-2600	MNB1c	Hübner_2005	9.46169741350556	55.8780874182652	POINT (9.46169741350556 55.8780874182652)	Eastern Jutland	Northern Jutland
1005	31	Burial_mound	Redsted	Redsted	MHM_133x36	axe	F5	-2700	-2600	MNB1c	Hübner_2005	8.65220136907302	56.7401198059343	POINT (8.65220136907302 56.7401198059343)	Eastern Jutland	Northern Jutland
1006	222	Burial_mound	Resen	Resen	NM_A29008	axe	F3	-2700	-2600	MNB1c	Hübner_2005	9.08520391112189	56.3803365065238	POINT (9.08520391112189 56.3803365065238)	Eastern Jutland	Northern Jutland
1007	295	Burial_mound	Rind	Sønder_Rind	NM_A17146	axe	F2	-2700	-2600	MNB1c	Hübner_2005	9.46350528440045	56.3942057202738	POINT (9.46350528440045 56.3942057202738)	Eastern Jutland	Northern Jutland
1008	631	Burial_mound	Rønbjerg	Rønbjerg	NM_A43699	axe	F4	-2700	-2600	MNB1c	Hübner_2005	8.914311184	56.53552446	POINT (8.914311184 56.53552446)	Eastern Jutland	Northern Jutland
1010	255	Burial_mound	Roslev	Roslev	SMS_RI/699	axe	F6	-2700	-2600	MNB1c	Hübner_2005	8.9846308611383	56.7008607371328	POINT (8.9846308611383 56.7008607371328)	Eastern Jutland	Northern Jutland
1011	39	Burial_mound	Signalbakken	Vejgård	ÅHM_A738	axe	F3	-2700	-2600	MNB1c	Hübner_2005	9.95767337094113	57.0459794757861	POINT (9.95767337094113 57.0459794757861)	Eastern Jutland	Northern Jutland
1012	18	Burial_mound	Skærbæk	Sejerslev	NM_A50393	axe	F2	-2700	-2600	MNB1c	Hübner_2005	8.84108435929648	56.9258629009413	POINT (8.84108435929648 56.9258629009413)	Eastern Jutland	Northern Jutland
1013	19	Burial_mound	Skærbæk	Sejerslev	NM_A50394	axe	G2	-2700	-2600	MNB1c	Hübner_2005	8.84108435929648	56.9258629009413	POINT (8.84108435929648 56.9258629009413)	Eastern Jutland	Northern Jutland
1015	390	Grave	Skanderborg_Christiansmindevej	Skanderborg	SBM_14/83x1	axe	F2	-2700	-2600	MNB1c	Hübner_2005	9.90215331136656	56.0477271907667	POINT (9.90215331136656 56.0477271907667)	Eastern Jutland	Northern Jutland
1018	69	Burial_mound	Skelhøjene_Lundgård_By	Rostrup	SYM_714x1388	axe	F5	-2700	-2600	MNB1c	Hübner_2005	9.93229253985666	56.7619342853362	POINT (9.93229253985666 56.7619342853362)	Eastern Jutland	Northern Jutland
1019	1018	Burial_mound	Slauggård	Vorbasse	NM_A15043	axe	E5	-2700	-2600	MNB1c	Hübner_2005	9.12034333301108	55.6452275540048	POINT (9.12034333301108 55.6452275540048)	Eastern Jutland	Northern Jutland
1020	1026	Burial_mound	Slauggård	Vorbasse	NM_A15046	axe	E5	-2700	-2600	MNB1c	Hübner_2005	9.12034333301108	55.6452275540048	POINT (9.12034333301108 55.6452275540048)	Eastern Jutland	Northern Jutland
1021	1029	Burial_mound	Slauggård	Vorbasse	NM_A15056	axe	F3	-2700	-2600	MNB1c	Hübner_2005	9.12034333301108	55.6452275540048	POINT (9.12034333301108 55.6452275540048)	Eastern Jutland	Northern Jutland
1022	188	Burial_mound	Søby	Kobberup	NM_A44989	axe	F3	-2700	-2600	MNB1c	Hübner_2005	9.110684981	56.52870445	POINT (9.110684981 56.52870445)	Eastern Jutland	Northern Jutland
1023	194	Burial_mound	Søby	Kobberup	NM_A43834	axe	F5	-2700	-2600	MNB1c	Hübner_2005	9.110684981	56.52870445	POINT (9.110684981 56.52870445)	Eastern Jutland	Northern Jutland
1024	432	Burial_mound	Sønder_Glusted	Ejstrup	NM_A34934	axe	G2	-2700	-2600	MNB1c	Hübner_2005	9.31359214342938	56.0369640238808	POINT (9.31359214342938 56.0369640238808)	Eastern Jutland	Northern Jutland
1025	367	Grave	Sønder_Onsild	Sønder_Onsild	SYM_3125A	axe	F2	-2700	-2600	MNB1c	Hübner_2005	9.76266559182164	56.5853108722447	POINT (9.76266559182164 56.5853108722447)	Eastern Jutland	Northern Jutland
1026	368	Burial_mound	Sønder_Onsild	Sønder_Onsild	NM_A32943	axe	F5	-2700	-2600	MNB1c	Hübner_2005	9.762665592	56.58531087	POINT (9.762665592 56.58531087)	Eastern Jutland	Northern Jutland
1027	233	Burial_mound	Sønder_Ørum	Ørum	SMS_A_189	axe	E6	-2700	-2600	MNB1c	Hübner_2005	9.21644164761935	56.5601891843326	POINT (9.21644164761935 56.5601891843326)	Eastern Jutland	Northern Jutland
1028	351	Burial_mound	Sorte_Høj_Nannerup	Jebjerg	SMS_RI/719	axe	F2	-2700	-2600	MNB1c	Hübner_2005	8.991007184	56.67365799	POINT (8.991007184 56.67365799)	Eastern Jutland	Northern Jutland
1029	78	Burial_mound	Stenstrup	Rostrup	SYM_714x1464	axe	G6	-2700	-2600	MNB1c	Hübner_2005	9.89624369054958	56.7286584299963	POINT (9.89624369054958 56.7286584299963)	Eastern Jutland	Northern Jutland
1030	80	Burial_mound	Stenstrup	Rostrup	SYM_714x1462	axe	F3	-2700	-2600	MNB1c	Hübner_2005	9.89624369054958	56.7286584299963	POINT (9.89624369054958 56.7286584299963)	Eastern Jutland	Northern Jutland
1031	90	Burial_mound	Store_Arden	Store_Arden	SYM_714x1348	axe	F2	-2700	-2600	MNB1c	Hübner_2005	9.883080628	56.76150818	POINT (9.883080628 56.76150818)	Eastern Jutland	Northern Jutland
1032	91	Burial_mound	Store_Arden	Store_Arden	SYM_714x1387	axe	F2	-2700	-2600	MNB1c	Hübner_2005	9.883080628	56.76150818	POINT (9.883080628 56.76150818)	Eastern Jutland	Northern Jutland
1033	89	Burial_mound	Store_Arden_By	Store_Arden	SYM_714x1321A	axe	F2	-2700	-2600	MNB1c	Hübner_2005	9.88308062778774	56.7615081827418	POINT (9.88308062778774 56.7615081827418)	Eastern Jutland	Northern Jutland
1034	430	Burial_mound	Store_Harrehøj_Sønder_Gludsted	Ejstrup	NM_A34902	axe	F6	-2700	-2600	MNB1c	Hübner_2005	9.313592143	56.03696402	POINT (9.313592143 56.03696402)	Eastern Jutland	Northern Jutland
1035	33	Burial_mound	Storup	Ørding	MHM_x32a	axe	F3	-2700	-2600	MNB1c	Hübner_2005	8.73257146258197	56.7198230661551	POINT (8.73257146258197 56.7198230661551)	Eastern Jutland	Northern Jutland
1036	36	Burial_mound	Storup	Ørding	MHM_188x23	axe	F2	-2700	-2600	MNB1c	Hübner_2005	8.732571463	56.71982307	POINT (8.732571463 56.71982307)	Eastern Jutland	Northern Jutland
1037	199	Burial_mound	Tastum_Plantage	Kobberup	SMS_RI/772	axe	F2	-2700	-2600	MNB1c	Hübner_2005	9.09260689233934	56.5172263789461	POINT (9.09260689233934 56.5172263789461)	Eastern Jutland	Northern Jutland
1038	196	Burial_mound	Tastumgård	Kobberup	SMS_RI/760	axe	F3	-2700	-2600	MNB1c	Hübner_2005	9.09260689233934	56.5172263789461	POINT (9.09260689233934 56.5172263789461)	Eastern Jutland	Northern Jutland
1039	163	Burial_mound	Teglborggård	Fly	NM_A43954	axe	F5	-2700	-2600	MNB1c	Hübner_2005	9.396422956	56.45224482	POINT (9.396422956 56.45224482)	Eastern Jutland	Northern Jutland
1040	563	Burial_mound	Thyregodlund	Thyregod	NM_A17656	axe	F2	-2700	-2600	MNB1c	Hübner_2005	9.28467005038353	55.8987462251546	POINT (9.28467005038353 55.8987462251546)	Eastern Jutland	Northern Jutland
1041	252	Grave	Tinggård_Vium	Hjerk	NM_A43916	axe	F2	-2700	-2600	MNB1c	Hübner_2005	8.95683899028343	56.672651653235	POINT (8.95683899028343 56.672651653235)	Eastern Jutland	Northern Jutland
1045	256	Burial_mound	Tøndering	Tøndering	SMS_RI/793	axe	F4	-2700	-2600	MNB1c	Hübner_2005	8.98471299790913	56.7393725494905	POINT (8.98471299790913 56.7393725494905)	Eastern Jutland	Northern Jutland
1046	437	Burial_mound	Tophøj_Hage_Mark	Hammer	NM_A34095	axe	E5	-2700	-2600	MNB1c	Hübner_2005	9.43002777680052	55.9032901058069	POINT (9.43002777680052 55.9032901058069)	Eastern Jutland	Northern Jutland
1047	486	Burial_mound	Tørring	Tørring	NM_A34029	axe	E6	-2700	-2600	MNB1c	Hübner_2005	9.48264010182071	55.8587876291271	POINT (9.48264010182071 55.8587876291271)	Eastern Jutland	Northern Jutland
1048	487	Burial_mound	Tørring	Tørring	NM_A34025a	axe	F5	-2700	-2600	MNB1c	Hübner_2005	9.482640102	55.85878763	POINT (9.482640102 55.85878763)	Eastern Jutland	Northern Jutland
1052	236	Burial_mound	Toustrup	Durup	SMS_RI/734	axe	G2	-2700	-2600	MNB1c	Hübner_2005	8.923548024	56.73459564	POINT (8.923548024 56.73459564)	Eastern Jutland	Northern Jutland
1053	238	Burial_mound	Toustrup	Durup	SMS_RI/722	axe	F5	-2700	-2600	MNB1c	Hübner_2005	8.923548024	56.73459564	POINT (8.923548024 56.73459564)	Eastern Jutland	Northern Jutland
1054	239	Burial_mound	Toustrup	Durup	SMS_RI/723	axe	F2	-2700	-2600	MNB1c	Hübner_2005	8.923548024	56.73459564	POINT (8.923548024 56.73459564)	Eastern Jutland	Northern Jutland
1055	242	Burial_mound	Toustrup	Durup	SMS_RI/720	axe	F2	-2700	-2600	MNB1c	Hübner_2005	8.923548024	56.73459564	POINT (8.923548024 56.73459564)	Eastern Jutland	Northern Jutland
1056	244	Burial_mound	Toustrup	Durup	SMS_RI/725	axe	F6	-2700	-2600	MNB1c	Hübner_2005	8.923548024	56.73459564	POINT (8.923548024 56.73459564)	Eastern Jutland	Northern Jutland
1058	370	Burial_mound	Tranbjerggårds_Mark	Lyngå	FHM_2369	axe	F6	-2700	-2600	MNB1c	Hübner_2005	9.007967769	56.64581475	POINT (9.007967769 56.64581475)	Eastern Jutland	Northern Jutland
1059	65	Burial_mound	Troldhøje_Lundgård	Rostrup	SYM_714x1046	axe	F2	-2700	-2600	MNB1c	Hübner_2005	9.93229253985666	56.7619342853362	POINT (9.93229253985666 56.7619342853362)	Eastern Jutland	Northern Jutland
1060	380	Burial_mound	Trust	Tvilum	NM_A12499	axe	F5	-2700	-2600	MNB1c	Hübner_2005	9.67363648254009	56.2434565986688	POINT (9.67363648254009 56.2434565986688)	Eastern Jutland	Northern Jutland
1061	383	Burial_mound	Trust	Tvilum	NM_A12484	axe	F6	-2700	-2600	MNB1c	Hübner_2005	9.67363648254009	56.2434565986688	POINT (9.67363648254009 56.2434565986688)	Eastern Jutland	Northern Jutland
1062	384	Burial_mound	Trust	Tvilum	NM_A12477	axe	G5	-2700	-2600	MNB1c	Hübner_2005	9.67363648254009	56.2434565986688	POINT (9.67363648254009 56.2434565986688)	Eastern Jutland	Northern Jutland
1064	110	Burial_mound	Vebbestrup	Vebbestrup	SYM_714x1241	axe	F2	-2700	-2600	MNB1c	Hübner_2005	9.821107241	56.72468059	POINT (9.821107241 56.72468059)	Eastern Jutland	Northern Jutland
1066	765	Burial_mound	Vester_Thosted	Verst	NM_A33831	axe	G2	-2700	-2600	MNB1c	Hübner_2005	9.209653881	55.60952267	POINT (9.209653881 55.60952267)	Eastern Jutland	Northern Jutland
1068	132	Burial_mound	Vesthimmerlands_Flyveplads_Hvorvarp	Ulstrup	VMÅ_49x38	axe	F2	-2700	-2600	MNB1c	Hübner_2005	9.4565593897376	56.8254643208442	POINT (9.4565593897376 56.8254643208442)	Eastern Jutland	Northern Jutland
1072	400	Burial_mound	Vissinggård_Sønder_Vissing	Sønder_Vissing	NM_A32915	axe	E6	-2700	-2600	MNB1c	Hübner_2005	9.6427162287922	56.0240542688239	POINT (9.6427162287922 56.0240542688239)	Eastern Jutland	Northern Jutland
1079	282	Burial_mound	Vranum	Almind	NM_A18257	axe	F2	-2700	-2600	MNB1c	Hübner_2005	9.38491608197879	56.3886200042741	POINT (9.38491608197879 56.3886200042741)	Eastern Jutland	Northern Jutland
1145	357	Burial_mound	Abildhøj_Mergelbjerggård_Fårdal	Viskum	VSM_6521c	axe	G7	-2600	-2525	MNB2a	Hübner_2005	9.59589169785528	56.4626547719784	POINT (9.59589169785528 56.4626547719784)	Eastern Jutland	Northern Jutland
1147	745	Burial_mound	Asbo	Bække	NM_A15939	axe	G7	-2600	-2525	MNB2a	Hübner_2005	9.11412645752513	55.5541034965535	POINT (9.11412645752513 55.5541034965535)	Eastern Jutland	Northern Jutland
1148	513	Burial_mound	Askærgårde	Brande	NM_A24579	axe	G7	-2600	-2525	MNB2a	Hübner_2005	9.12490131294791	55.9454573797336	POINT (9.12490131294791 55.9454573797336)	Eastern Jutland	Northern Jutland
1150	121	Burial_mound	Astrup	Giver	VMÅ_103x1	axe	H1	-2600	-2525	MNB2a	Hübner_2005	9.58137063861302	56.8333652262971	POINT (9.58137063861302 56.8333652262971)	Eastern Jutland	Northern Jutland
1151	273	Burial_mound	Astrup	Aidt	NM_A12071	axe	G7	-2600	-2525	MNB2a	Hübner_2005	9.80206508356032	56.2797564155368	POINT (9.80206508356032 56.2797564155368)	Eastern Jutland	Northern Jutland
1152	627	Burial_mound	Bærsholm	Estvad	NM_A43774	axe	G7	-2600	-2525	MNB2a	Hübner_2005	8.961851582	56.50401763	POINT (8.961851582 56.50401763)	Eastern Jutland	Northern Jutland
1154	594	Burial_mound	Bindeballe	Randbøl	NM_A14711	axe	G3	-2600	-2525	MNB2a	Hübner_2005	9.26719632	55.67320059	POINT (9.26719632 55.67320059)	Eastern Jutland	Northern Jutland
1155	495	Burial_mound	Bjerregård	Åle	NM_A30049	axe	G7	-2600	-2525	MNB2a	Hübner_2005	9.56497078437553	55.8876852359732	POINT (9.56497078437553 55.8876852359732)	Eastern Jutland	Northern Jutland
1156	289	Burial_mound	Bjerring	Bjerring	NM_A31351	axe	G7	-2600	-2525	MNB2a	Hübner_2005	9.62225226534931	56.379095831581	POINT (9.62225226534931 56.379095831581)	Eastern Jutland	Northern Jutland
1159	704	Burial_mound	Borbjerg	Borbjerg	NM_A30716	axe	G7	-2600	-2525	MNB2a	Hübner_2005	8.755825236	56.40507214	POINT (8.755825236 56.40507214)	Eastern Jutland	Northern Jutland
1160	702	Burial_mound	Borbjerg_Skave	Borbjerg	NM_A30721	axe	G4	-2600	-2525	MNB2a	Hübner_2005	8.755825236	56.40507214	POINT (8.755825236 56.40507214)	Eastern Jutland	Northern Jutland
1162	520	Burial_mound	Borup	Brande	NM_A22643	axe	G7	-2600	-2525	MNB2a	Hübner_2005	9.12490131294791	55.9454573797336	POINT (9.12490131294791 55.9454573797336)	Eastern Jutland	Northern Jutland
1167	272	Burial_mound	Brårup	Skive	NM_A43455	axe	G7	-2600	-2525	MNB2a	Hübner_2005	9.04014247417366	56.5488043478122	POINT (9.04014247417366 56.5488043478122)	Eastern Jutland	Northern Jutland
1169	580	Burial_mound	Damgård	Øster_Nykirke	NM_A34146	axe	G3	-2600	-2525	MNB2a	Hübner_2005	9.37339421877033	55.8844283861062	POINT (9.37339421877033 55.8844283861062)	Eastern Jutland	Northern Jutland
1170	296	Burial_mound	Dollerup	Dollerup	NM_A19786	axe	H1	-2600	-2525	MNB2a	Hübner_2005	9.308291469	56.37196432	POINT (9.308291469 56.37196432)	Eastern Jutland	Northern Jutland
1171	297	Burial_mound	Dollerup	Dollerup	NM_A19777	axe	G8	-2600	-2525	MNB2a	Hübner_2005	9.30829146905485	56.3719643214915	POINT (9.30829146905485 56.3719643214915)	Eastern Jutland	Northern Jutland
1172	526	Burial_mound	Dørslund	Brande	NM_A26788	axe	G3	-2600	-2525	MNB2a	Hübner_2005	9.12488305043726	55.9671865407332	POINT (9.12488305043726 55.9671865407332)	Eastern Jutland	Northern Jutland
1173	15	Burial_mound	Drenghøj_Sejerslev_Dybdal	Sejerslev	MHM_506x4	axe	G7	-2600	-2525	MNB2a	Hübner_2005	8.86779916108466	56.9240887995456	POINT (8.86779916108466 56.9240887995456)	Eastern Jutland	Northern Jutland
1175	502	Burial_mound	Elbæk	Gårslev	VKH_M_1329	axe	H2	-2600	-2525	MNB2a	Hübner_2005	9.69022920357162	55.6668448239854	POINT (9.69022920357162 55.6668448239854)	Eastern Jutland	Northern Jutland
1177	4	Burial_mound	Erslev	Erslev	MHM_101x1	axe	H1	-2600	-2525	MNB2a	Hübner_2005	8.752595569	56.83168835	POINT (8.752595569 56.83168835)	Eastern Jutland	Northern Jutland
1178	7	Burial_mound	Erslev	Erslev	MHM_x61	axe	G3	-2600	-2525	MNB2a	Hübner_2005	8.752595569	56.83168835	POINT (8.752595569 56.83168835)	Eastern Jutland	Northern Jutland
1179	50	Burial_mound	Fandrup	Farsø	VMÅ_A906	axe	G8	-2600	-2525	MNB2a	Hübner_2005	9.303605405	56.76521938	POINT (9.303605405 56.76521938)	Eastern Jutland	Northern Jutland
1180	710	Burial_mound	Fausing	Favsing	NM_A22257	axe	G7	-2600	-2525	MNB2a	Hübner_2005	10.2816149	56.44580328	POINT (10.2816149 56.44580328)	Eastern Jutland	Northern Jutland
1182	159	Burial_mound	Fly	Fly	NM_A43959	axe	G7	-2600	-2525	MNB2a	Hübner_2005	9.396422956	56.45224482	POINT (9.396422956 56.45224482)	Eastern Jutland	Northern Jutland
1186	452	Burial_mound	Gabhøj_Malund	Klovborg	FHM_3691	axe	G3	-2600	-2525	MNB2a	Hübner_2005	9.46744908163331	55.9174693878263	POINT (9.46744908163331 55.9174693878263)	Eastern Jutland	Northern Jutland
1188	327	Burial_mound	Ginderup	Krejbjerg	SMS_RI/4	axe	H1	-2600	-2525	MNB2a	Hübner_2005	8.820198295	56.67608406	POINT (8.820198295 56.67608406)	Eastern Jutland	Northern Jutland
1189	330	Burial_mound	Ginderup	Krejbjerg	NM_A43342	axe	G7	-2600	-2525	MNB2a	Hübner_2005	8.820198295	56.67608406	POINT (8.820198295 56.67608406)	Eastern Jutland	Northern Jutland
1190	331	Burial_mound	Ginderup_Hede	Krejbjerg	SMS_RI/486	axe	G4	-2600	-2525	MNB2a	Hübner_2005	8.820198295	56.67608406	POINT (8.820198295 56.67608406)	Eastern Jutland	Northern Jutland
1191	530	Burial_mound	Grarup	Brande	NM_A26786	axe	G3	-2600	-2525	MNB2a	Hübner_2005	9.16970661788351	55.9313697752091	POINT (9.16970661788351 55.9313697752091)	Eastern Jutland	Northern Jutland
1192	534	Burial_mound	Grarup	Brande	NM_A26784	axe	H1	-2600	-2525	MNB2a	Hübner_2005	9.169706618	55.93136978	POINT (9.169706618 55.93136978)	Eastern Jutland	Northern Jutland
1195	320	Burial_mound	Guust	Balling	SMS_RI/671	axe	G7	-2600	-2525	MNB2a	Hübner_2005	8.88652119	56.62654723	POINT (8.88652119 56.62654723)	Eastern Jutland	Northern Jutland
1196	321	Burial_mound	Guust	Balling	SMS_RI/670	axe	H1	-2600	-2525	MNB2a	Hübner_2005	8.88652119	56.62654723	POINT (8.88652119 56.62654723)	Eastern Jutland	Northern Jutland
1197	230	Burial_mound	Hald	Ørslevkloster	VSM_671C28	axe	G7	-2600	-2525	MNB2a	Hübner_2005	9.19971274526452	56.5977638576304	POINT (9.19971274526452 56.5977638576304)	Eastern Jutland	Northern Jutland
1198	231	Burial_mound	Hald	Ørslevkloster	VSM_671C29	axe	G7	-2600	-2525	MNB2a	Hübner_2005	9.199712745	56.59776386	POINT (9.199712745 56.59776386)	Eastern Jutland	Northern Jutland
1199	442	Burial_mound	Hammer	Hammer	FHM_4039	axe	G7	-2600	-2525	MNB2a	Hübner_2005	9.4396408134891	55.8967457847796	POINT (9.4396408134891 55.8967457847796)	Eastern Jutland	Northern Jutland
1200	246	Burial_mound	Harre_Hede	Harre	NM_A43666	axe	G3	-2600	-2525	MNB2a	Hübner_2005	8.925184146	56.71282118	POINT (8.925184146 56.71282118)	Eastern Jutland	Northern Jutland
1201	247	Burial_mound	Harre_Skovgaard	Harre	SMS_RI/729	axe	G7	-2600	-2525	MNB2a	Hübner_2005	8.925184146	56.71282118	POINT (8.925184146 56.71282118)	Eastern Jutland	Northern Jutland
1203	373	Burial_mound	Hårup	Linå	NM_A19473	axe	G7	-2600	-2525	MNB2a	Hübner_2005	9.64517274317313	56.1575660741473	POINT (9.64517274317313 56.1575660741473)	Eastern Jutland	Northern Jutland
1204	131	Burial_mound	Hedevang_Søttrup	Ulstrup	NM_A50563	axe	G3	-2600	-2525	MNB2a	Hübner_2005	9.42004095114075	56.8569966307937	POINT (9.42004095114075 56.8569966307937)	Eastern Jutland	Northern Jutland
1205	415	Burial_mound	Hesthøj_Østbirk	Østbirk	NM_A14148	axe	G3	-2600	-2525	MNB2a	Hübner_2005	9.75172681321558	55.9668740873583	POINT (9.75172681321558 55.9668740873583)	Eastern Jutland	Northern Jutland
1208	251	Burial_mound	Hjerk	Hjerk	NM_A43680	axe	G7	-2600	-2525	MNB2a	Hübner_2005	8.92336502154589	56.6923110917392	POINT (8.92336502154589 56.6923110917392)	Eastern Jutland	Northern Jutland
1211	96	Burial_mound	Hvarre	Vebbestrup	SYM_714x1588A	axe	G7	-2600	-2525	MNB2a	Hübner_2005	9.83496292219658	56.7316503828368	POINT (9.83496292219658 56.7316503828368)	Eastern Jutland	Northern Jutland
1212	364	Burial_mound	Hvornum_By	Hvornum	SYM	axe	G7	-2600	-2525	MNB2a	Hübner_2005	9.66047059975513	56.5991165917412	POINT (9.66047059975513 56.5991165917412)	Eastern Jutland	Northern Jutland
1216	260	Burial_mound	Jordkærvej_Øster_Bording	Balle	SIM_50/1980A	axe	G7	-2600	-2525	MNB2a	Hübner_2005	9.48422038923496	56.1908529003854	POINT (9.48422038923496 56.1908529003854)	Eastern Jutland	Northern Jutland
1217	261	Burial_mound	Jordkærvej_Øster_Bording	Balle	SIM_49/1980A	axe	G3	-2600	-2525	MNB2a	Hübner_2005	9.484220389	56.1908529	POINT (9.484220389 56.1908529)	Eastern Jutland	Northern Jutland
1223	138	Burial_mound	Kjeldgård_Bakgård	Års	VMÅ_8x11	axe	H1	-2600	-2525	MNB2a	Hübner_2005	9.516358915	56.80482843	POINT (9.516358915 56.80482843)	Eastern Jutland	Northern Jutland
1224	720	Burial_mound	Klosterhede_Lomborg	Lomborg	NM_A40377	axe	G8	-2600	-2525	MNB2a	Hübner_2005	8.257878674	56.50064504	POINT (8.257878674 56.50064504)	Eastern Jutland	Northern Jutland
1225	181	Burial_mound	Kobberup	Kobberup	SMS_RIII/54	axe	G7	-2600	-2525	MNB2a	Hübner_2005	9.092606892	56.51722638	POINT (9.092606892 56.51722638)	Eastern Jutland	Northern Jutland
1226	202	Burial_mound	Koldkur	Resen	NM_A19652	axe	G3	-2600	-2525	MNB2a	Hübner_2005	9.08520391112189	56.3803365065238	POINT (9.08520391112189 56.3803365065238)	Eastern Jutland	Northern Jutland
1227	204	Burial_mound	Koldkur	Resen	NM_A19617	axe	G7	-2600	-2525	MNB2a	Hübner_2005	9.08520391112189	56.3803365065238	POINT (9.08520391112189 56.3803365065238)	Eastern Jutland	Northern Jutland
1228	42	Megalith	Kongehøj_Brunshåb	Asmild	NM_MCXXXI-II	axe	H1	-2600	-2525	MNB2a	Ebbesen_2006	9.43691211201744	56.4109475941764	POINT (9.43691211201744 56.4109475941764)	Eastern Jutland	Northern Jutland
1229	749	Burial_mound	Kragelund	Bække	KMK_0_1492	axe	G7	-2600	-2525	MNB2a	Hübner_2005	9.17132633107226	55.5780723587934	POINT (9.17132633107226 55.5780723587934)	Eastern Jutland	Northern Jutland
1230	335	Burial_mound	Krejbjerg	Krejbjerg	SMS_RI/452	axe	H1	-2600	-2525	MNB2a	Hübner_2005	9.32676892670645	55.9520789471034	POINT (9.32676892670645 55.9520789471034)	Eastern Jutland	Northern Jutland
1231	201	Burial_mound	Kuhrgårde	Kvols	NM_A30036	axe	G3	-2600	-2525	MNB2a	Hübner_2005	9.2938052132431	56.5258859210256	POINT (9.2938052132431 56.5258859210256)	Eastern Jutland	Northern Jutland
1236	698	Burial_mound	Linde	Asp	NM_A19558	axe	G7	-2600	-2525	MNB2a	Hübner_2005	8.487992989	56.41793282	POINT (8.487992989 56.41793282)	Eastern Jutland	Northern Jutland
1237	701	Burial_mound	Linde	Asp	NM_A19564	axe	G7	-2600	-2525	MNB2a	Hübner_2005	8.487992989	56.41793282	POINT (8.487992989 56.41793282)	Eastern Jutland	Northern Jutland
1238	576	Burial_mound	Lindet	Vester	NM_A17642	axe	G3	-2600	-2525	MNB2a	Hübner_2005	9.323832345	55.90017523	POINT (9.323832345 55.90017523)	Eastern Jutland	Northern Jutland
1240	68	Burial_mound	Lundgård	Rostrup	SYM_714x1335	axe	G7	-2600	-2525	MNB2a	Hübner_2005	9.93229254	56.76193429	POINT (9.93229254 56.76193429)	Eastern Jutland	Northern Jutland
1241	352	Burial_mound	Lyby	Lyby	NM_A43809	axe	G3	-2600	-2525	MNB2a	Hübner_2005	9.00796776906835	56.6458147501845	POINT (9.00796776906835 56.6458147501845)	Eastern Jutland	Northern Jutland
1242	353	Burial_mound	Lyby	Lyby	NM_A43815	axe	G7	-2600	-2525	MNB2a	Hübner_2005	9.007967769	56.64581475	POINT (9.007967769 56.64581475)	Eastern Jutland	Northern Jutland
1244	210	Burial_mound	Mølgård	Resen	NM_A20514	axe	G3	-2600	-2525	MNB2a	Hübner_2005	9.08520391112189	56.3803365065238	POINT (9.08520391112189 56.3803365065238)	Eastern Jutland	Northern Jutland
1246	2	Burial_mound	Nørhå	Nørhå	NM_A50135	axe	G3	-2600	-2525	MNB2a	Hübner_2005	8.44540366352213	56.8994629775217	POINT (8.44540366352213 56.8994629775217)	Eastern Jutland	Northern Jutland
1247	428	Burial_mound	Nørre_Hvilum	Ejstrup	NM_A34884	axe	G3	-2600	-2525	MNB2a	Hübner_2005	9.28684234019956	55.9828361173561	POINT (9.28684234019956 55.9828361173561)	Eastern Jutland	Northern Jutland
1248	365	Burial_mound	Nørre_Onsild	Nørre_Onsild	NM_A48327	axe	G3	-2600	-2525	MNB2a	Hübner_2005	9.765480961	56.60934859	POINT (9.765480961 56.60934859)	Eastern Jutland	Northern Jutland
1249	1226	Burial_mound	Nørre_Onsild	Nørre_Onsild	NM_A17361	axe	G8	-2600	-2525	MNB2a	Hübner_2005	9.76548096113378	56.6093485858253	POINT (9.76548096113378 56.6093485858253)	Eastern Jutland	Northern Jutland
1250	712	Burial_mound	Nørre_Vesterkær	Favsing	NM_A39472	axe	G7	-2600	-2525	MNB2a	Hübner_2005	10.2816148973686	56.4458032791133	POINT (10.2816148973686 56.4458032791133)	Eastern Jutland	Northern Jutland
1251	453	Grave	Nørskov	Klovborg	NM_A34130	axe	H1	-2600	-2525	MNB2a	Hübner_2005	9.50023640506342	55.9340477507102	POINT (9.50023640506342 55.9340477507102)	Eastern Jutland	Northern Jutland
1252	721	Burial_mound	Nygård	Lomborg	NM_A12149	axe	G7	-2600	-2525	MNB2a	Hübner_2005	8.257878674	56.50064504	POINT (8.257878674 56.50064504)	Eastern Jutland	Northern Jutland
1255	355	Burial_mound	Øster_Lyby	Lyby	NM_A43817	axe	G7	-2600	-2525	MNB2a	Hübner_2005	9.05189196630723	56.6324034596045	POINT (9.05189196630723 56.6324034596045)	Eastern Jutland	Northern Jutland
1256	269	Burial_mound	Otting	Otting	NM_A43585	axe	G7	-2600	-2525	MNB2a	Hübner_2005	8.918970882	56.64292113	POINT (8.918970882 56.64292113)	Eastern Jutland	Northern Jutland
1257	270	Burial_mound	Otting_Hede	Otting	NM_A43569	axe	G3	-2600	-2525	MNB2a	Hübner_2005	8.918970882	56.64292113	POINT (8.918970882 56.64292113)	Eastern Jutland	Northern Jutland
1258	408	Burial_mound	Overhøje_Dørup_Østergård	Voerladegård	SBM_220/68G	axe	G7	-2600	-2525	MNB2a	Hübner_2005	9.75993562829089	56.0255224485001	POINT (9.75993562829089 56.0255224485001)	Eastern Jutland	Northern Jutland
1259	792	Burial_mound	Oxlund	Lindknud	NM_A33743	axe	G7	-2600	-2525	MNB2a	Hübner_2005	9.01899538549994	55.5943473038234	POINT (9.01899538549994 55.5943473038234)	Eastern Jutland	Northern Jutland
1263	484	Burial_mound	Plovstrup	Tørring	NM_A34002	axe	H2	-2600	-2525	MNB2a	Hübner_2005	9.46174044243323	55.8765957578273	POINT (9.46174044243323 55.8765957578273)	Eastern Jutland	Northern Jutland
1264	476	Burial_mound	Postdalhøj	Gjessø	SIM_43/72C	axe	G4	-2600	-2525	MNB2a	Hübner_2005	9.49460761120032	56.1166820715824	POINT (9.49460761120032 56.1166820715824)	Eastern Jutland	Northern Jutland
1269	629	Burial_mound	Smøllerup	Estvad	NM_A43937	axe	G7	-2600	-2525	MNB2a	Hübner_2005	8.96734412962985	56.5328549688192	POINT (8.96734412962985 56.5328549688192)	Eastern Jutland	Northern Jutland
1270	366	Burial_mound	Snæbum_By	Snæbum	SYM_714x1306E	axe	G7	-2600	-2525	MNB2a	Hübner_2005	9.6466983420851	56.6452246609403	POINT (9.6466983420851 56.6452246609403)	Eastern Jutland	Northern Jutland
1272	186	Burial_mound	Søby	Kobberup	NM_A43981	axe	G7	-2600	-2525	MNB2a	Hübner_2005	9.110684981	56.52870445	POINT (9.110684981 56.52870445)	Eastern Jutland	Northern Jutland
1273	309	Burial_mound	Sønder_Borup	Låstrup	VSM_3614	axe	G7	-2600	-2525	MNB2a	Hübner_2005	9.4147501142354	56.6006206234989	POINT (9.4147501142354 56.6006206234989)	Eastern Jutland	Northern Jutland
1274	434	Burial_mound	Sønder_Glusted	Ejstrup	NM_A34911	axe	G3	-2600	-2525	MNB2a	Hübner_2005	9.31359214342938	56.0369640238808	POINT (9.31359214342938 56.0369640238808)	Eastern Jutland	Northern Jutland
1277	85	Burial_mound	Stenstrup_By	Rostrup	SYM_714x1326	axe	G7	-2600	-2525	MNB2a	Hübner_2005	9.89624369054958	56.7286584299963	POINT (9.89624369054958 56.7286584299963)	Eastern Jutland	Northern Jutland
1279	30	Megalith	Svenstrup	Års	FSM_A494-507	axe	H1	-2600	-2525	MNB2a	Ebbesen_2006	9.513929811404	56.805028698369	POINT (9.513929811404 56.805028698369)	Eastern Jutland	Northern Jutland
1281	565	Burial_mound	Thyregodlund	Thyregod	NM_A18914	axe	G7	-2600	-2525	MNB2a	Hübner_2005	9.28467005038353	55.8987462251546	POINT (9.28467005038353 55.8987462251546)	Eastern Jutland	Northern Jutland
1282	294	Burial_mound	Tindbæk	Skjern	NM_A18855	axe	H2	-2600	-2525	MNB2a	Hübner_2005	9.74074336280331	56.4641149948367	POINT (9.74074336280331 56.4641149948367)	Eastern Jutland	Northern Jutland
1283	22	Burial_mound	Tødsø	Tødsø	MHM_x75	axe	G3	-2600	-2525	MNB2a	Hübner_2005	8.80915859791342	56.8261872226533	POINT (8.80915859791342 56.8261872226533)	Eastern Jutland	Northern Jutland
1284	21	Burial_mound	Torup	Skallerup	NM_A18859	axe	G7	-2600	-2525	MNB2a	Hübner_2005	9.85017658432139	57.4819836292354	POINT (9.85017658432139 57.4819836292354)	Eastern Jutland	Northern Jutland
1285	237	Burial_mound	Toustrup	Durup	NM_A43558	axe	H1	-2600	-2525	MNB2a	Hübner_2005	8.923548024	56.73459564	POINT (8.923548024 56.73459564)	Eastern Jutland	Northern Jutland
1286	243	Burial_mound	Toustrup	Durup	SMS_RI/742	axe	H1	-2600	-2525	MNB2a	Hübner_2005	8.923548024	56.73459564	POINT (8.923548024 56.73459564)	Eastern Jutland	Northern Jutland
1287	382	Burial_mound	Trust	Tvilum	NM_A12488	axe	G7	-2600	-2525	MNB2a	Hübner_2005	9.67363648254009	56.2434565986688	POINT (9.67363648254009 56.2434565986688)	Eastern Jutland	Northern Jutland
1289	171	Burial_mound	Vinkelplet	Højslev	NM_A43776	axe	G8	-2600	-2525	MNB2a	Hübner_2005	9.16590665982684	56.5438041526881	POINT (9.16590665982684 56.5438041526881)	Eastern Jutland	Northern Jutland
1296	283	Burial_mound	Vranum	Almind	NM_A18260	axe	G7	-2600	-2525	MNB2a	Hübner_2005	9.384916082	56.38862	POINT (9.384916082 56.38862)	Eastern Jutland	Northern Jutland
1364	13	Megalith	Damgård	Farsø	NM_20937-41	axe	G1	-2600	-2450	MNB2	Ebbesen_2006	9.33942495054534	56.7741744623733	POINT (9.33942495054534 56.7741744623733)	Eastern Jutland	Northern Jutland
1367	298	Burial_mound	Dollerup	Dollerup	NM_A19778	axe	H	-2600	-2450	MNB2	Hübner_2005	9.308291469	56.37196432	POINT (9.308291469 56.37196432)	Eastern Jutland	Northern Jutland
1444	358	Burial_mound	Abildhøj_Mergelbjerggård_Fårdal	Viskum	VSM_6521b	axe	I1b	-2525	-2450	MNB2b	Hübner_2005	9.595891698	56.46265477	POINT (9.595891698 56.46265477)	Eastern Jutland	Northern Jutland
1447	491	Burial_mound	Åle	Åle	NM_A34112	axe	I1b	-2525	-2450	MNB2b	Hübner_2005	9.56497078410927	55.8876551513962	POINT (9.56497078410927 55.8876551513962)	Eastern Jutland	Northern Jutland
1448	43	Burial_mound	Alstrup	Alstrup	VMÅ_A913	axe	I1b	-2525	-2450	MNB2b	Hübner_2005	9.260844427	56.70001378	POINT (9.260844427 56.70001378)	Eastern Jutland	Northern Jutland
1449	40	Burial_mound	Alstrup_Østergård	Alstrup	ÅHM_479x34	axe	H4	-2525	-2450	MNB2b	Hübner_2005	9.26084442674333	56.7000137846014	POINT (9.26084442674333 56.7000137846014)	Eastern Jutland	Northern Jutland
1450	746	Burial_mound	Asbo	Bække	NM_A15941	axe	H4	-2525	-2450	MNB2b	Hübner_2005	9.11412645752513	55.5541034965535	POINT (9.11412645752513 55.5541034965535)	Eastern Jutland	Northern Jutland
1451	748	Burial_mound	Asbo	Bække	NM_A17168	axe	I2b	-2525	-2450	MNB2b	Hübner_2005	9.11412645752513	55.5541034965535	POINT (9.11412645752513 55.5541034965535)	Eastern Jutland	Northern Jutland
1452	514	Burial_mound	Askærgårde	Brande	NM_A24584	axe	I2b	-2525	-2450	MNB2b	Hübner_2005	9.12489058437839	55.9454814115392	POINT (9.12489058437839 55.9454814115392)	Eastern Jutland	Northern Jutland
1453	515	Burial_mound	Askærgårde	Brande	NM_A24580	axe	I1b	-2525	-2450	MNB2b	Hübner_2005	9.12489058437839	55.9454814115392	POINT (9.12489058437839 55.9454814115392)	Eastern Jutland	Northern Jutland
1459	317	Burial_mound	Balling	Balling	SMS_RIII/45	axe	H3	-2525	-2450	MNB2b	Hübner_2005	8.88652119	56.62654723	POINT (8.88652119 56.62654723)	Eastern Jutland	Northern Jutland
1460	412	Burial_mound	Bertelslunds_Mark_Eldrup	Tolstrup	Private_collection	axe	I1b	-2525	-2450	MNB2b	Hübner_2005	9.86876428437763	55.9301542804869	POINT (9.86876428437763 55.9301542804869)	Eastern Jutland	Northern Jutland
1461	592	Burial_mound	Bindeballe	Randbøl	NM_A14697	axe	I1b	-2525	-2450	MNB2b	Hübner_2005	9.26719632	55.67320059	POINT (9.26719632 55.67320059)	Eastern Jutland	Northern Jutland
1462	598	Burial_mound	Bindeballe	Randbøl	NM_A14717	axe	I1a	-2525	-2450	MNB2b	Hübner_2005	9.26719632	55.67320059	POINT (9.26719632 55.67320059)	Eastern Jutland	Northern Jutland
1463	707	Burial_mound	Borbjerg	Borbjerg	NM_A30743	axe	H4	-2525	-2450	MNB2b	Hübner_2005	8.755825236	56.40507214	POINT (8.755825236 56.40507214)	Eastern Jutland	Northern Jutland
1464	517	Burial_mound	Borup	Brande	NM_A22646	axe	I2b	-2525	-2450	MNB2b	Hübner_2005	9.12490131294791	55.9454573797336	POINT (9.12490131294791 55.9454573797336)	Eastern Jutland	Northern Jutland
1465	518	Burial_mound	Borup	Brande	NM_A22647	axe	I1b	-2525	-2450	MNB2b	Hübner_2005	9.12490131294791	55.9454573797336	POINT (9.12490131294791 55.9454573797336)	Eastern Jutland	Northern Jutland
1466	519	Burial_mound	Borup	Brande	NM_A22649	axe	I2b	-2525	-2450	MNB2b	Hübner_2005	9.12490131294791	55.9454573797336	POINT (9.12490131294791 55.9454573797336)	Eastern Jutland	Northern Jutland
1469	58	Grave	Brøndbjerg	Rostrup	ÅHM_A901	axe	I1b	-2525	-2450	MNB2b	Hübner_2005	9.95903955950428	56.7452695579455	POINT (9.95903955950428 56.7452695579455)	Eastern Jutland	Northern Jutland
1474	503	Burial_mound	Elbæk	Gårslev	VKH_M_1329	axe	H4	-2525	-2450	MNB2b	Hübner_2005	9.690229204	55.66684482	POINT (9.690229204 55.66684482)	Eastern Jutland	Northern Jutland
1477	51	Burial_mound	Farsø	Farsø	NM_A15923	axe	H4	-2525	-2450	MNB2b	Hübner_2005	9.34017596907471	56.7742214924388	POINT (9.34017596907471 56.7742214924388)	Eastern Jutland	Northern Jutland
1478	709	Burial_mound	Fausing	Favsing	NM_A22283	axe	H4	-2525	-2450	MNB2b	Hübner_2005	10.2816148973686	56.4458032791133	POINT (10.2816148973686 56.4458032791133)	Eastern Jutland	Northern Jutland
1479	155	Burial_mound	Flasgaard_Skammelstrup	Feldingbjerg	SMS_RIII/39	axe	I1b	-2525	-2450	MNB2b	Hübner_2005	9.129948926	56.50445367	POINT (9.129948926 56.50445367)	Eastern Jutland	Northern Jutland
1482	371	Burial_mound	Grundfør_Mark	Grundfør	FHM_1934	axe	H3	-2525	-2450	MNB2b	Hübner_2005	10.1023257365077	56.2689705649935	POINT (10.1023257365077 56.2689705649935)	Eastern Jutland	Northern Jutland
1486	245	Burial_mound	Harre	Harre	NM_A43638	axe	H4	-2525	-2450	MNB2b	Hübner_2005	8.92518414552265	56.7128211832289	POINT (8.92518414552265 56.7128211832289)	Eastern Jutland	Northern Jutland
1487	417	Burial_mound	Hesthøj_Østbirk	Østbirk	NM_A14146	axe	I1a	-2525	-2450	MNB2b	Hübner_2005	9.75172681321558	55.9668740873583	POINT (9.75172681321558 55.9668740873583)	Eastern Jutland	Northern Jutland
1488	266	Burial_mound	Hindborg	Hindborg	SMS_RI/176	axe	I2b	-2525	-2450	MNB2b	Hübner_2005	8.95520142611565	56.6229695175311	POINT (8.95520142611565 56.6229695175311)	Eastern Jutland	Northern Jutland
1491	104	Burial_mound	Hvarre	Vebbestrup	SYM_714x1259	axe	I1b	-2525	-2450	MNB2b	Hübner_2005	9.83496292219658	56.7316503828368	POINT (9.83496292219658 56.7316503828368)	Eastern Jutland	Northern Jutland
1499	341	Burial_mound	Kaas	Lihme	NM_A43515	axe	H4	-2525	-2450	MNB2b	Hübner_2005	8.69902455217451	56.6088955159324	POINT (8.69902455217451 56.6088955159324)	Eastern Jutland	Northern Jutland
1507	115	Burial_mound	Kjeldsmindegård_Hald_Tostrup	Øls	NM_A31821	axe	H4	-2525	-2450	MNB2b	Hübner_2005	9.72177482673932	56.6191828383119	POINT (9.72177482673932 56.6191828383119)	Eastern Jutland	Northern Jutland
1508	116	Burial_mound	Klingerhøj_Guldbæk_Mark	Øster_Hornum	ÅHM_352x6	axe	I1b	-2525	-2450	MNB2b	Hübner_2005	9.81118905120712	56.940381291456	POINT (9.81118905120712 56.940381291456)	Eastern Jutland	Northern Jutland
1509	449	Burial_mound	Klovborg	Klovborg	FHM_3587	axe	I1b	-2525	-2450	MNB2b	Hübner_2005	9.49996818411169	55.9331613065202	POINT (9.49996818411169 55.9331613065202)	Eastern Jutland	Northern Jutland
1510	447	Burial_mound	Klovborg_Mark	Klovborg	FHM_3582	axe	I1b	-2525	-2450	MNB2b	Hübner_2005	9.49996818411169	55.9331613065202	POINT (9.49996818411169 55.9331613065202)	Eastern Jutland	Northern Jutland
1511	205	Burial_mound	Koldkur	Resen	NM_A19671	axe	I1b	-2525	-2450	MNB2b	Hübner_2005	9.08520391112189	56.3803365065238	POINT (9.08520391112189 56.3803365065238)	Eastern Jutland	Northern Jutland
1515	333	Burial_mound	Krejbjerggård_Lysen_Hede	Krejbjerg	SMS_RI/447	axe	H3	-2525	-2450	MNB2b	Hübner_2005	9.32676892670645	55.9520789471034	POINT (9.32676892670645 55.9520789471034)	Eastern Jutland	Northern Jutland
1517	558	Burial_mound	Lillehøj_Thyregodlund	Thyregod	NM_A18888	axe	I1b	-2525	-2450	MNB2b	Hübner_2005	9.28467005038353	55.8987462251546	POINT (9.28467005038353 55.8987462251546)	Eastern Jutland	Northern Jutland
1519	306	Burial_mound	Løgstrup	Vorde	VSM_75D_10	axe	H3	-2525	-2450	MNB2b	Hübner_2005	9.32979766699233	56.5086038361833	POINT (9.32979766699233 56.5086038361833)	Eastern Jutland	Northern Jutland
1522	73	Burial_mound	Lundgård	Rostrup	SYM_714x1421A	axe	H4	-2525	-2450	MNB2b	Hübner_2005	9.93229254	56.76193429	POINT (9.93229254 56.76193429)	Eastern Jutland	Northern Jutland
1523	74	Burial_mound	Lundgård	Rostrup	SYM_714x1421E	axe	H3	-2525	-2450	MNB2b	Hübner_2005	9.93229254	56.76193429	POINT (9.93229254 56.76193429)	Eastern Jutland	Northern Jutland
1524	1230	Grave	Mariesnåde	Randbøl	VKH_M26x2	axe	I1a	-2525	-2450	MNB2b	Hübner_2005	9.25141014997135	55.6980700451603	POINT (9.25141014997135 55.6980700451603)	Eastern Jutland	Northern Jutland
1525	47	Megalith	Møgelhøj	Hersom	VSM_2461	axe	I1	-2525	-2450	MNB2b	Ebbesen_2006	9.55750721960651	56.5656940055717	POINT (9.55750721960651 56.5656940055717)	Eastern Jutland	Northern Jutland
1526	2581	Megalith	Møgelvang	Skjoldborg	NM_A732	axe	I1	-2525	-2450	MNB2b	Ebbesen_2006	8.60663775051002	56.8937556110108	POINT (8.60663775051002 56.8937556110108)	Eastern Jutland	Northern Jutland
1527	213	Burial_mound	Mølgård	Resen	NM_A20566	axe	I2b	-2525	-2450	MNB2b	Hübner_2005	9.08520391112189	56.3803365065238	POINT (9.08520391112189 56.3803365065238)	Eastern Jutland	Northern Jutland
1528	218	Burial_mound	Mølgård	Resen	NM_A20548	axe	I2b	-2525	-2450	MNB2b	Hübner_2005	9.08520391112189	56.3803365065238	POINT (9.08520391112189 56.3803365065238)	Eastern Jutland	Northern Jutland
1529	219	Burial_mound	Mølgård	Resen	NM_A20549	axe	I1b	-2525	-2450	MNB2b	Hübner_2005	9.08520391112189	56.3803365065238	POINT (9.08520391112189 56.3803365065238)	Eastern Jutland	Northern Jutland
1530	637	Burial_mound	Nautrup	Sevel	HOL_23/67	axe	H4	-2525	-2450	MNB2b	Hübner_2005	8.87043091187077	56.4570984512239	POINT (8.87043091187077 56.4570984512239)	Eastern Jutland	Northern Jutland
1533	424	Burial_mound	Nørre_Gludsted	Ejstrup	NM_A34875	axe	I2b	-2525	-2450	MNB2b	Hübner_2005	9.28684234019956	55.9828361173561	POINT (9.28684234019956 55.9828361173561)	Eastern Jutland	Northern Jutland
1534	427	Burial_mound	Nørre_Gludsted	Ejstrup	NM_A34939	axe	H4	-2525	-2450	MNB2b	Hübner_2005	9.28684234019956	55.9828361173561	POINT (9.28684234019956 55.9828361173561)	Eastern Jutland	Northern Jutland
1535	106	Burial_mound	Nørre_True	Vebbestrup	SYM_714x1566A	axe	I1a	-2525	-2450	MNB2b	Hübner_2005	9.76280798256379	56.7224966999895	POINT (9.76280798256379 56.7224966999895)	Eastern Jutland	Northern Jutland
1536	53	Megalith	Nørrehedegård	Lime	NM_A22784-85	axe	I1	-2525	-2450	MNB2b	Ebbesen_2006	8.73490177995236	56.6294144220054	POINT (8.73490177995236 56.6294144220054)	Eastern Jutland	Northern Jutland
1539	2580	Flat_grave	Østbirk	Østbirk		axe	-	-2525	-2450	MNB2b	Hübner_2005	9.761438971	55.96095162	POINT (9.761438971 55.96095162)	Eastern Jutland	Northern Jutland
1541	482	Burial_mound	Plovstrup_Kirkebjerg	Tørring	HOM_A770	axe	I1b	-2525	-2450	MNB2b	Hübner_2005	9.461740442	55.87659576	POINT (9.461740442 55.87659576)	Eastern Jutland	Northern Jutland
1543	29	Burial_mound	Redsted	Redsted	MHM_132x	axe	H4	-2525	-2450	MNB2b	Hübner_2005	8.652201369	56.74011981	POINT (8.652201369 56.74011981)	Eastern Jutland	Northern Jutland
1549	356	Burial_mound	Selde_Nørremark	Selde	NM_A43822	axe	I2b	-2525	-2450	MNB2b	Hübner_2005	9.0475298960582	56.7801283597646	POINT (9.0475298960582 56.7801283597646)	Eastern Jutland	Northern Jutland
1553	375	Burial_mound	Skellerup_By	Linå	NM_A12469	axe	I1a	-2525	-2450	MNB2b	Hübner_2005	9.67321062732389	56.1753638591978	POINT (9.67321062732389 56.1753638591978)	Eastern Jutland	Northern Jutland
1554	311	Burial_mound	Skringstrup	Skals	VSM_698C_27	axe	I2a	-2525	-2450	MNB2b	Hübner_2005	9.44073105092263	56.5824483441517	POINT (9.44073105092263 56.5824483441517)	Eastern Jutland	Northern Jutland
1555	1024	Burial_mound	Slauggård	Vorbasse	NM_A15066	axe	H3	-2525	-2450	MNB2b	Hübner_2005	9.12034333301108	55.6452275540048	POINT (9.12034333301108 55.6452275540048)	Eastern Jutland	Northern Jutland
1556	1037	Burial_mound	Slauggård	Vorbasse	NM_A17129	axe	I1b	-2525	-2450	MNB2b	Hübner_2005	9.12034333301108	55.6452275540048	POINT (9.12034333301108 55.6452275540048)	Eastern Jutland	Northern Jutland
1557	489	Burial_mound	Snabegårds_Plantage	Vrads	NM_A32929	axe	I1b	-2525	-2450	MNB2b	Hübner_2005	9.47024560602353	56.037664611751	POINT (9.47024560602353 56.037664611751)	Eastern Jutland	Northern Jutland
1559	38	Burial_mound	Sønder_Tranders	Sønder_Tranders	ÅHM_691x1	axe	I1a	-2525	-2450	MNB2b	Hübner_2005	9.98632806908637	57.0096617176024	POINT (9.98632806908637 57.0096617176024)	Eastern Jutland	Northern Jutland
1560	293	Burial_mound	Tindbæk	Skjern	NM_A18851	axe	I1b	-2525	-2450	MNB2b	Hübner_2005	9.740743363	56.46411499	POINT (9.740743363 56.46411499)	Eastern Jutland	Northern Jutland
1561	308	Burial_mound	Tollestrup_By	Hvilsom	VSM_975D_60	axe	I2b	-2525	-2450	MNB2b	Hübner_2005	9.59103236337637	56.6763774063582	POINT (9.59103236337637 56.6763774063582)	Eastern Jutland	Northern Jutland
1562	253	Burial_mound	Tophøj_Nautrup	Nautrup	NM_A43739	axe	I1a	-2525	-2450	MNB2b	Hübner_2005	8.90822457648508	56.7462570953651	POINT (8.90822457648508 56.7462570953651)	Eastern Jutland	Northern Jutland
1564	641	Burial_mound	Trandum	Sevel	NM_A43840	axe	I2b	-2525	-2450	MNB2b	Hübner_2005	8.96443831906664	56.4510211541961	POINT (8.96443831906664 56.4510211541961)	Eastern Jutland	Northern Jutland
1565	642	Burial_mound	Trandum	Sevel	NM_A43762	axe	I1b	-2525	-2450	MNB2b	Hübner_2005	8.96443831906664	56.4510211541961	POINT (8.96443831906664 56.4510211541961)	Eastern Jutland	Northern Jutland
1566	1005	Grave	Trøllund	Hejnsvig	NM_A16862	axe	I2b	-2525	-2450	MNB2b	Hübner_2005	9.03916052669453	55.7090560276863	POINT (9.03916052669453 55.7090560276863)	Eastern Jutland	Northern Jutland
1572	339	Burial_mound	Vester_Lem	Lem	NM_A43519	axe	I1b	-2525	-2450	MNB2b	Hübner_2005	8.75668745833576	56.5837785143017	POINT (8.75668745833576 56.5837785143017)	Eastern Jutland	Northern Jutland
1573	340	Burial_mound	Vester_Lem	Lem	NM_A43528	axe	I1a	-2525	-2450	MNB2b	Hübner_2005	8.756687458	56.58377851	POINT (8.756687458 56.58377851)	Eastern Jutland	Northern Jutland
1574	763	Burial_mound	Vester_Thorsted	Verst	NM_A23346	axe	H3	-2525	-2450	MNB2b	Hübner_2005	9.209653881	55.60952267	POINT (9.209653881 55.60952267)	Eastern Jutland	Northern Jutland
1577	67	Megalith	Vindblæs	Vindblæs	FHM_2703-05	axe	I1	-2525	-2450	MNB2b	Ebbesen_2006	9.31389477808985	56.9454915211721	POINT (9.31389477808985 56.9454915211721)	Eastern Jutland	Northern Jutland
1578	401	Burial_mound	Vissinggård_Sønder_Vissing	Sønder_Vissing	NM_A32907	axe	I2b	-2525	-2450	MNB2b	Hübner_2005	9.642716229	56.02405427	POINT (9.642716229 56.02405427)	Eastern Jutland	Northern Jutland
1579	386	Burial_mound	Voel	Voel	NM_A48044	axe	H4	-2525	-2450	MNB2b	Hübner_2005	9.69392881322661	56.1919141225282	POINT (9.69392881322661 56.1919141225282)	Eastern Jutland	Northern Jutland
1580	387	Burial_mound	Voel	Voel	NM_A48042	axe	I1b	-2525	-2450	MNB2b	Hübner_2005	9.693928813	56.19191412	POINT (9.693928813 56.19191412)	Eastern Jutland	Northern Jutland
1582	279	Burial_mound	Vranum	Almind	NM_A18216	axe	H4	-2525	-2450	MNB2b	Hübner_2005	9.384916082	56.38862	POINT (9.384916082 56.38862)	Eastern Jutland	Northern Jutland
1583	280	Burial_mound	Vranum	Almind	NM_A18217	axe	I2b	-2525	-2450	MNB2b	Hübner_2005	9.384916082	56.38862	POINT (9.384916082 56.38862)	Eastern Jutland	Northern Jutland
1584	229	Burial_mound	Vroue_Hede_Sjørup_Plantage	Vroue	NM	axe	I1-2	-2525	-2450	MNB2b	Hübner_2005	9.03329759233556	56.4406833298566	POINT (9.03329759233556 56.4406833298566)	Eastern Jutland	Northern Jutland
1819	549	Burial_mound	Aalbæk	Thyregod	NM_A22683	axe	I3b	-2450	-2350	MNB3a	Hübner_2005	9.25762462938693	55.9105256922901	POINT (9.25762462938693 55.9105256922901)	Eastern Jutland	Northern Jutland
1821	511	Burial_mound	Arvadgårde	Brande	NM_A26767	axe	I3b	-2450	-2350	MNB3a	Hübner_2005	9.176919896	55.95414068	POINT (9.176919896 55.95414068)	Eastern Jutland	Northern Jutland
1823	25	Megalith	Astrup	Giver	FSM_A468-84	axe	I4	-2450	-2350	MNB3a	Ebbesen_2006	9.61289794286148	56.8289630492822	POINT (9.61289794286148 56.8289630492822)	Eastern Jutland	Northern Jutland
1824	26	Megalith	Astrup	Giver	FSM_A468-84	axe	I4	-2450	-2350	MNB3a	Ebbesen_2006	9.61289794286148	56.8289630492822	POINT (9.61289794286148 56.8289630492822)	Eastern Jutland	Northern Jutland
1825	27	Megalith	Astrup	Giver	FSM_A468-84	axe	I5	-2450	-2350	MNB3a	Ebbesen_2006	9.61289794286148	56.8289630492822	POINT (9.61289794286148 56.8289630492822)	Eastern Jutland	Northern Jutland
1828	590	Burial_mound	Bindeballe	Randbøl	NM_A14698	axe	I3b	-2450	-2350	MNB3a	Hübner_2005	9.26719632	55.67320059	POINT (9.26719632 55.67320059)	Eastern Jutland	Northern Jutland
1829	595	Burial_mound	Bindeballe	Randbøl	NM_A14708	axe	I4	-2450	-2350	MNB3a	Hübner_2005	9.26719632	55.67320059	POINT (9.26719632 55.67320059)	Eastern Jutland	Northern Jutland
1832	521	Burial_mound	Borup	Brande	NM_A22638	axe	I4	-2450	-2350	MNB3a	Hübner_2005	9.12490131294791	55.9454573797336	POINT (9.12490131294791 55.9454573797336)	Eastern Jutland	Northern Jutland
1833	522	Burial_mound	Brandholm	Brande	NM_A22628	axe	K2b	-2450	-2350	MNB3a	Hübner_2005	9.124890584	55.94548141	POINT (9.124890584 55.94548141)	Eastern Jutland	Northern Jutland
1835	343	Burial_mound	Bustrup_Hovedgaard	Ramsing	SMS_RI/735	axe	I3b	-2450	-2350	MNB3a	Hübner_2005	8.8094377672125	56.5868353667646	POINT (8.8094377672125 56.5868353667646)	Eastern Jutland	Northern Jutland
1836	45	Burial_mound	Dammergårde	Farsø	VMÅ_A888	axe	I3b	-2450	-2350	MNB3a	Hübner_2005	9.340175969	56.77422149	POINT (9.340175969 56.77422149)	Eastern Jutland	Northern Jutland
1837	504	Burial_mound	Elbæk	Gårslev	VKH_M1329	axe	L3a	-2450	-2350	MNB3a	Hübner_2005	9.690229204	55.66684482	POINT (9.690229204 55.66684482)	Eastern Jutland	Northern Jutland
1838	86	Megalith	Eltang	Eltang	NM_CCCCLXVIII-XX	axe	I4	-2450	-2350	MNB3a	Ebbesen_2006	9.54978301034737	55.5246935451514	POINT (9.54978301034737 55.5246935451514)	Eastern Jutland	Northern Jutland
1845	537	Burial_mound	Givskud	Givskud	NM_A34926	axe	I3a	-2450	-2350	MNB3a	Hübner_2005	9.34635675368294	55.8154827115461	POINT (9.34635675368294 55.8154827115461)	Eastern Jutland	Northern Jutland
1847	532	Burial_mound	Grarup_Askærgårde	Brande	NM_A24587	axe	K1	-2450	-2350	MNB3a	Hübner_2005	9.16970661788351	55.9313697752091	POINT (9.16970661788351 55.9313697752091)	Eastern Jutland	Northern Jutland
1849	438	Burial_mound	Hage	Hammer	FHM_3555	axe	I5	-2450	-2350	MNB3a	Hübner_2005	9.43056421735745	55.9032119177006	POINT (9.43056421735745 55.9032119177006)	Eastern Jutland	Northern Jutland
1851	248	Burial_mound	Harre_Skovgaard	Harre	SMS_RI/728	axe	I3b	-2450	-2350	MNB3a	Hübner_2005	8.925184146	56.71282118	POINT (8.925184146 56.71282118)	Eastern Jutland	Northern Jutland
1852	180	Burial_mound	Helstrupgård_Kobberup	Kobberup	FHM_1502	axe	I3b	-2450	-2350	MNB3a	Hübner_2005	9.092606892	56.51722638	POINT (9.092606892 56.51722638)	Eastern Jutland	Northern Jutland
1853	418	Burial_mound	Hesthøj_Østbirk	Østbirk	NM_A14147	axe	I3b	-2450	-2350	MNB3a	Hübner_2005	9.75172681321558	55.9668740873583	POINT (9.75172681321558 55.9668740873583)	Eastern Jutland	Northern Jutland
1854	497	Burial_mound	Hjortvang_Mølle	Åle	HOM_A762	axe	I5	-2450	-2350	MNB3a	Hübner_2005	9.50108462784692	55.8893370762575	POINT (9.50108462784692 55.8893370762575)	Eastern Jutland	Northern Jutland
1855	362	Burial_mound	Houstrupgaarde	Hobro	SYM_3140A	axe	I3b	-2450	-2350	MNB3a	Hübner_2005	9.79419498255954	56.6370834846593	POINT (9.79419498255954 56.6370834846593)	Eastern Jutland	Northern Jutland
1856	363	Burial_mound	Houstrupgaarde	Hobro	SYM_3139B	axe	I3b	-2450	-2350	MNB3a	Hübner_2005	9.794194983	56.63708348	POINT (9.794194983 56.63708348)	Eastern Jutland	Northern Jutland
1857	122	Burial_mound	Hovknold	Giver	VMÅ_126x4	axe	I3b	-2450	-2350	MNB3a	Hübner_2005	9.581370639	56.83336523	POINT (9.581370639 56.83336523)	Eastern Jutland	Northern Jutland
1865	1214	Megalith?	Klakring	Klakring	-	axe	K1	-2450	-2350	MNB3a	Ebbesen_2006	9.95656764018644	55.7150449480877	POINT (9.95656764018644 55.7150449480877)	Eastern Jutland	Northern Jutland
1866	377	Burial_mound	Klintrup_Mark	Røgen	FHM_2615	axe	L3a	-2450	-2350	MNB3a	Hübner_2005	9.78800728872854	56.2125395814836	POINT (9.78800728872854 56.2125395814836)	Eastern Jutland	Northern Jutland
1867	446	Burial_mound	Klovborg	Klovborg	FHM_3551	axe	I3b	-2450	-2350	MNB3a	Hübner_2005	9.49996818411169	55.9331613065202	POINT (9.49996818411169 55.9331613065202)	Eastern Jutland	Northern Jutland
1869	1009	Burial_mound	Knorborg	Vorbasse	KMK_0_1508	axe	I5	-2450	-2350	MNB3a	Hübner_2005	9.120343333	55.64522755	POINT (9.120343333 55.64522755)	Eastern Jutland	Northern Jutland
1870	184	Burial_mound	Kobberup	Kobberup	NM_A43891	axe	I3a	-2450	-2350	MNB3a	Hübner_2005	9.092606892	56.51722638	POINT (9.092606892 56.51722638)	Eastern Jutland	Northern Jutland
1871	207	Burial_mound	Koldkur	Resen	NM_A19684a	axe	I3b	-2450	-2350	MNB3a	Hübner_2005	9.08520391112189	56.3803365065238	POINT (9.08520391112189 56.3803365065238)	Eastern Jutland	Northern Jutland
1872	752	Burial_mound	Kragelund	Bække	KMK_0_1474	axe	I4	-2450	-2350	MNB3a	Hübner_2005	9.17132633107226	55.5780723587934	POINT (9.17132633107226 55.5780723587934)	Eastern Jutland	Northern Jutland
1874	730	Burial_mound	Kronhede	Rom	NM_A38700	axe	I3b	-2450	-2350	MNB3a	Hübner_2005	8.304891554	56.51798502	POINT (8.304891554 56.51798502)	Eastern Jutland	Northern Jutland
1879	361	Burial_mound	Kvindehøj_Glenstrup_By	Glenstrup	SYM_3064E	axe	I5	-2450	-2350	MNB3a	Hübner_2005	9.85112613558084	56.5856238567202	POINT (9.85112613558084 56.5856238567202)	Eastern Jutland	Northern Jutland
1882	573	Burial_mound	Lindet	Vester	NM_A17618	axe	I3b	-2450	-2350	MNB3a	Hübner_2005	9.323832345	55.90017523	POINT (9.323832345 55.90017523)	Eastern Jutland	Northern Jutland
1885	718	Burial_mound	Lomborg	Lomborg	NM_A12161	axe	L3a	-2450	-2350	MNB3a	Hübner_2005	8.25787867434688	56.5006450411309	POINT (8.25787867434688 56.5006450411309)	Eastern Jutland	Northern Jutland
1888	354	Burial_mound	Lyby	Lyby	NM_A43820	axe	I3b	-2450	-2350	MNB3a	Hübner_2005	9.007967769	56.64581475	POINT (9.007967769 56.64581475)	Eastern Jutland	Northern Jutland
1889	214	Burial_mound	Mølgård	Resen	NM_A19581	axe	I3b	-2450	-2350	MNB3a	Hübner_2005	9.08520391112189	56.3803365065238	POINT (9.08520391112189 56.3803365065238)	Eastern Jutland	Northern Jutland
1892	8	Megalith	Niels_Jensens_høj	Alstrup	NM_A1779-89	axe	I5	-2450	-2350	MNB3a	Ebbesen_2006	9.2835071066071	56.7107948767444	POINT (9.2835071066071 56.7107948767444)	Eastern Jutland	Northern Jutland
1894	326	Burial_mound	Nørre_Balling	Balling	NM_A29208	axe	I3a	-2450	-2350	MNB3a	Hübner_2005	8.88239871233364	56.6233877264177	POINT (8.88239871233364 56.6233877264177)	Eastern Jutland	Northern Jutland
1895	474	Burial_mound	Nortvig	Nørre_Snede	NM_A34124	axe	I3a	-2450	-2350	MNB3a	Hübner_2005	9.42819605041252	55.9358949095738	POINT (9.42819605041252 55.9358949095738)	Eastern Jutland	Northern Jutland
1896	505	Burial_mound	Ødsted	Ødsted	NM_A22540	axe	I3b	-2450	-2350	MNB3a	Hübner_2005	9.39478308436455	55.662384323904	POINT (9.39478308436455 55.662384323904)	Eastern Jutland	Northern Jutland
1897	506	Burial_mound	Ødsted	Ødsted	NM_A22542	axe	I4	-2450	-2350	MNB3a	Hübner_2005	9.394783084	55.66238432	POINT (9.394783084 55.66238432)	Eastern Jutland	Northern Jutland
1902	477	Burial_mound	Postdalhøj_Gjessø	Them	SIM_43/72E	axe	I3b	-2450	-2350	MNB3a	Hübner_2005	9.49402853411582	56.1164049074091	POINT (9.49402853411582 56.1164049074091)	Eastern Jutland	Northern Jutland
1904	20	Megalith	Rodsted_Mark	Sønderup	ÅHM_1844	axe	I3	-2450	-2350	MNB3a	Ebbesen_2006	9.65304753838754	56.812110183078	POINT (9.65304753838754 56.812110183078)	Eastern Jutland	Northern Jutland
1908	75	Megalith	Sdr.Onsild	Sdr.Onsild	FS_2185-93	axe	L4	-2450	-2350	MNB3a	Ebbesen_2006	9.76269777833004	56.585281330665	POINT (9.76269777833004 56.585281330665)	Eastern Jutland	Northern Jutland
1912	478	Burial_mound	Skelhøj_Rosenlund	Them	SIM_307/71CS	axe	I5	-2450	-2350	MNB3a	Hübner_2005	9.60133932063087	56.0428446882096	POINT (9.60133932063087 56.0428446882096)	Eastern Jutland	Northern Jutland
1913	756	Burial_mound	Skødegård	Bække	NM_A23341	axe	K2a	-2450	-2350	MNB3a	Hübner_2005	9.137556619	55.5691153	POINT (9.137556619 55.5691153)	Eastern Jutland	Northern Jutland
1916	1229	Burial_mound	Store_Gedehøj_Nørre_Tinnet	Øster_Nykirke	FHM_4002	axe	I3a	-2450	-2350	MNB3a	Hübner_2005	9.40907788106093	55.8841386798097	POINT (9.40907788106093 55.8841386798097)	Eastern Jutland	Northern Jutland
1918	566	Burial_mound	Thyregodlund	Thyregod	NM_A17678	axe	K2b	-2450	-2350	MNB3a	Hübner_2005	9.28467005038353	55.8987462251546	POINT (9.28467005038353 55.8987462251546)	Eastern Jutland	Northern Jutland
1919	568	Burial_mound	Thyregodlund	Thyregod	NM_A18872	axe	K2b	-2450	-2350	MNB3a	Hübner_2005	9.28467005038353	55.8987462251546	POINT (9.28467005038353 55.8987462251546)	Eastern Jutland	Northern Jutland
1920	569	Burial_mound	Thyregodlund	Thyregod	NM_A18881	axe	K1	-2450	-2350	MNB3a	Hübner_2005	9.28467005038353	55.8987462251546	POINT (9.28467005038353 55.8987462251546)	Eastern Jutland	Northern Jutland
1923	254	Burial_mound	Tophøj_Nautrup	Nautrup	NM_A43738	axe	I3b	-2450	-2350	MNB3a	Hübner_2005	8.908224576	56.7462571	POINT (8.908224576 56.7462571)	Eastern Jutland	Northern Jutland
1924	16	Megalith	Tostrup	Sønderholm	ÅHM_j.nr.640x	axe	I3	-2450	-2350	MNB3a	Ebbesen_2006	9.76256521721994	56.9873331609091	POINT (9.76256521721994 56.9873331609091)	Eastern Jutland	Northern Jutland
1925	17	Megalith	Tostrup	Sønderholm	ÅHM_j.nr.640x	axe	K1	-2450	-2350	MNB3a	Ebbesen_2006	9.76256521721994	56.9873331609091	POINT (9.76256521721994 56.9873331609091)	Eastern Jutland	Northern Jutland
1927	77	Megalith	Tustrup	Hørning	NM_A31100-37	axe	I3	-2450	-2350	MNB3a	Ebbesen_2006	10.2016281149867	56.3995519859178	POINT (10.2016281149867 56.3995519859178)	Eastern Jutland	Northern Jutland
1934	584	Burial_mound	Vonge_Søndermark	Øster_Nykirke	VKH_M28x1	axe	I5	-2450	-2350	MNB3a	Hübner_2005	9.42027878588964	55.8607236895648	POINT (9.42027878588964 55.8607236895648)	Eastern Jutland	Northern Jutland
1935	281	Burial_mound	Vranum	Almind	NM_A18245	axe	I3b	-2450	-2350	MNB3a	Hübner_2005	9.384916082	56.38862	POINT (9.384916082 56.38862)	Eastern Jutland	Northern Jutland
1993	111	Megalith	Fitting_By	Vorbasse	NM_A15015-18	axe	L4	-2450	-2250	MNB3	Ebbesen_2006	9.10631713729595	55.6040358083916	POINT (9.10631713729595 55.6040358083916)	Eastern Jutland	Northern Jutland
2026	94	Megalith	Hagebrogård	Haderup	NM_A25350	axe	L	-2450	-2250	MNB3	Ebbesen_2006	9.0227755886235	56.3879934033844	POINT (9.0227755886235 56.3879934033844)	Eastern Jutland	Northern Jutland
2059	70	Megalith	Kisthøj_Edderup_Mark	Sem	FSM_C40	axe	L3	-2450	-2250	MNB3	Ebbesen_2006	10.0964543992104	56.6267140672331	POINT (10.0964543992104 56.6267140672331)	Eastern Jutland	Northern Jutland
2077	84	Megalith	Lund_Skolegård	Tamdrup	NM_15700-01	axe	L3	-2450	-2250	MNB3	Ebbesen_2006	9.769114333672	55.8932336802438	POINT (9.769114333672 55.8932336802438)	Eastern Jutland	Northern Jutland
2088	208	Burial_mound	Mølgård	Resen	NM_A20544	axe	K/L	-2450	-2250	MNB3	Hübner_2005	9.08520391112189	56.3803365065238	POINT (9.08520391112189 56.3803365065238)	Eastern Jutland	Northern Jutland
2097	14	Megalith	Nedre_Karls	Valsgård	ÅHM_1966	axe	L4	-2450	-2250	MNB3	Ebbesen_2006	9.84988471315328	56.6730022686447	POINT (9.84988471315328 56.6730022686447)	Eastern Jutland	Northern Jutland
2102	9	Megalith	Niels_Jensens_høj	Alstrup	NM_A1779-89	axe	L3	-2450	-2250	MNB3	Ebbesen_2006	9.2835071066071	56.7107948767444	POINT (9.2835071066071 56.7107948767444)	Eastern Jutland	Northern Jutland
2103	10	Megalith	Niels_Jensens_høj	Alstrup	NM_A1779-89	axe	L4	-2450	-2250	MNB3	Ebbesen_2006	9.2835071066071	56.7107948767444	POINT (9.2835071066071 56.7107948767444)	Eastern Jutland	Northern Jutland
2108	54	Megalith	Nørrehedegård	Lime	NM_A22784-85	axe	L3	-2450	-2250	MNB3	Ebbesen_2006	8.73490178	56.62941442	POINT (8.73490178 56.62941442)	Eastern Jutland	Northern Jutland
2118	300	Burial_mound	Østerteglgaard	Viborg	VSM	axe	K	-2450	-2250	MNB3	Hübner_2005	9.402647354	56.43246842	POINT (9.402647354 56.43246842)	Eastern Jutland	Northern Jutland
2119	301	Burial_mound	Østerteglgaard	Viborg	VSM	axe	K	-2450	-2250	MNB3	Hübner_2005	9.402647354	56.43246842	POINT (9.402647354 56.43246842)	Eastern Jutland	Northern Jutland
2120	302	Burial_mound	Østerteglgaard	Viborg	VSM	axe	K	-2450	-2250	MNB3	Hübner_2005	9.402647354	56.43246842	POINT (9.402647354 56.43246842)	Eastern Jutland	Northern Jutland
2121	303	Burial_mound	Østerteglgaard	Viborg	VSM	axe	K	-2450	-2250	MNB3	Hübner_2005	9.402647354	56.43246842	POINT (9.402647354 56.43246842)	Eastern Jutland	Northern Jutland
2122	1219	Grave	Østertoft	Giver	VMÅ_col._S.Nielsen_182.	axe	K	-2450	-2250	MNB3	Hübner_2005	9.581370639	56.83336523	POINT (9.581370639 56.83336523)	Eastern Jutland	Northern Jutland
2172	57	Megalith	Skovager	Vorning	NM_A28.039-47	axe	L4	-2450	-2250	MNB3	Ebbesen_2006	9.72683536906251	56.5277430831084	POINT (9.72683536906251 56.5277430831084)	Eastern Jutland	Northern Jutland
2184	24	Megalith	Svenstrup	Malle	FSM_A465-67	axe	I6	-2450	-2250	MNB3	Ebbesen_2006	9.23671443839274	56.9170912464761	POINT (9.23671443839274 56.9170912464761)	Eastern Jutland	Northern Jutland
2192	556	Burial_mound	Thyregodlund	Thyregod	NM_A18911	axe	L1	-2450	-2250	MNB3	Hübner_2005	9.28467005038353	55.8987462251546	POINT (9.28467005038353 55.8987462251546)	Eastern Jutland	Northern Jutland
2202	32	Megalith	Vinkel	Højslev	NM_4651-52	axe	L4	-2450	-2250	MNB3	Ebbesen_2006	9.14966473000225	56.5510846961005	POINT (9.14966473000225 56.5510846961005)	Eastern Jutland	Northern Jutland
2214	79	Megalith	Åkærslund	Bregnet	NM_A29611	axe	K3	-2350	-2250	MNB3b	Ebbesen_2006	10.4620542955975	56.3051412793441	POINT (10.4620542955975 56.3051412793441)	Eastern Jutland	Northern Jutland
2215	41	Burial_mound	Alstrup	Alstrup	NM_A20970	axe	K4	-2350	-2250	MNB3b	Hübner_2005	9.260844427	56.70001378	POINT (9.260844427 56.70001378)	Eastern Jutland	Northern Jutland
2224	44	Megalith	Bigum	Bigum	NM_28010-74	axe	K5	-2350	-2250	MNB3b	Ebbesen_2006	9.64734628655523	56.553237706806	POINT (9.64734628655523 56.553237706806)	Eastern Jutland	Northern Jutland
2225	588	Burial_mound	Bindeballe	Randbøl	NM_A22243	axe	L3b	-2350	-2250	MNB3b	Hübner_2005	9.26719632	55.67320059	POINT (9.26719632 55.67320059)	Eastern Jutland	Northern Jutland
2226	596	Burial_mound	Bindeballe	Randbøl	NM_A14704	axe	K5	-2350	-2250	MNB3b	Hübner_2005	9.26719632	55.67320059	POINT (9.26719632 55.67320059)	Eastern Jutland	Northern Jutland
2229	290	Burial_mound	Bjerring	Bjerring	NM_A31341	axe	K5	-2350	-2250	MNB3b	Hübner_2005	9.622252265	56.37909583	POINT (9.622252265 56.37909583)	Eastern Jutland	Northern Jutland
2230	291	Burial_mound	Bjerring	Bjerring	NM_A31344	axe	L3b	-2350	-2250	MNB3b	Hübner_2005	9.622252265	56.37909583	POINT (9.622252265 56.37909583)	Eastern Jutland	Northern Jutland
2239	705	Burial_mound	Borbjerg	Borbjerg	NM_A30746	axe	K3	-2350	-2250	MNB3b	Hübner_2005	8.755825236	56.40507214	POINT (8.755825236 56.40507214)	Eastern Jutland	Northern Jutland
2252	1006	Grave	Dalagergård	Vorbasse	FHM_2956	axe	L3b	-2350	-2250	MNB3b	Hübner_2005	9.01411088021824	55.6247106745971	POINT (9.01411088021824 55.6247106745971)	Eastern Jutland	Northern Jutland
2256	633	Burial_mound	Djeld_Møgelvang	Sevel	NM_A49540	axe	K6	-2350	-2250	MNB3b	Hübner_2005	8.85498138783806	56.4367943955019	POINT (8.85498138783806 56.4367943955019)	Eastern Jutland	Northern Jutland
2257	634	Burial_mound	Djeld_Møgelvang	Sevel	NM_A49523	axe	L1	-2350	-2250	MNB3b	Hübner_2005	8.85498138783806	56.4367943955019	POINT (8.85498138783806 56.4367943955019)	Eastern Jutland	Northern Jutland
2267	146	Burial_mound	Fattiggårds_Mark_Daugbjerg	Daubjerg	NM_A17720	axe	L1	-2350	-2250	MNB3b	Hübner_2005	9.13036087091087	56.4341687873305	POINT (9.13036087091087 56.4341687873305)	Eastern Jutland	Northern Jutland
2268	711	Burial_mound	Fausing	Favsing	NM_A22259	axe	K3	-2350	-2250	MNB3b	Hübner_2005	10.2816148973686	56.4458032791133	POINT (10.2816148973686 56.4458032791133)	Eastern Jutland	Northern Jutland
2280	758	Burial_mound	Gesten	Gesten	NM_A50402	axe	L3b	-2350	-2250	MNB3b	Hübner_2005	9.18909170155689	55.5194556803967	POINT (9.18909170155689 55.5194556803967)	Eastern Jutland	Northern Jutland
2285	420	Burial_mound	Gludsted	Ejstrup	FHM_7151	axe	L3b	-2350	-2250	MNB3b	Hübner_2005	9.31209021979994	56.0331287630142	POINT (9.31209021979994 56.0331287630142)	Eastern Jutland	Northern Jutland
2286	421	Burial_mound	Gludsted	Ejstrup	FHM_7148	axe	L2b	-2350	-2250	MNB3b	Hübner_2005	9.31209022	56.03312876	POINT (9.31209022 56.03312876)	Eastern Jutland	Northern Jutland
2291	531	Burial_mound	Grarup	Brande	NM_A24617	axe	L3b	-2350	-2250	MNB3b	Hübner_2005	9.16970661788351	55.9313697752091	POINT (9.16970661788351 55.9313697752091)	Eastern Jutland	Northern Jutland
2292	533	Burial_mound	Grarup	Brande	NM_A24621	axe	K5	-2350	-2250	MNB3b	Hübner_2005	9.16970661788351	55.9313697752091	POINT (9.16970661788351 55.9313697752091)	Eastern Jutland	Northern Jutland
2301	498	Burial_mound	Grund	Stouby	FHM_285J	axe	L3b	-2350	-2250	MNB3b	Hübner_2005	9.75999722975968	55.7010773439057	POINT (9.75999722975968 55.7010773439057)	Eastern Jutland	Northern Jutland
2303	93	Megalith	Hagebrogård	Haderup	NM_A25350	axe	K5	-2350	-2250	MNB3b	Ebbesen_2006	9.0227755886235	56.3879934033844	POINT (9.0227755886235 56.3879934033844)	Eastern Jutland	Northern Jutland
2305	460	Burial_mound	Hampen	Nørre_Snede	NM_A34904	axe	L1	-2350	-2250	MNB3b	Hübner_2005	9.35796796681482	56.0186739840018	POINT (9.35796796681482 56.0186739840018)	Eastern Jutland	Northern Jutland
2306	410	Grave	Hanstedgård_Ø_Horsens	Hansted	VKH_M1188x1	axe	L2b	-2350	-2250	MNB3b	Hübner_2005	9.84482797644308	55.8941625786069	POINT (9.84482797644308 55.8941625786069)	Eastern Jutland	Northern Jutland
2309	250	Burial_mound	Harre	Harre	NM_A49566	axe	L3b	-2350	-2250	MNB3b	Hübner_2005	8.92518414552265	56.7128211832289	POINT (8.92518414552265 56.7128211832289)	Eastern Jutland	Northern Jutland
2315	292	Burial_mound	Helstrup	Helstrup	NM_A28440	axe	K5	-2350	-2250	MNB3b	Hübner_2005	9.88993404578029	56.428604597521	POINT (9.88993404578029 56.428604597521)	Eastern Jutland	Northern Jutland
2323	63	Megalith	Horsemose	Ørum	NM_A7107-09	axe	K6	-2350	-2250	MNB3b	Ebbesen_2006	10.5870036946184	56.4614552456868	POINT (10.5870036946184 56.4614552456868)	Eastern Jutland	Northern Jutland
2326	462	Burial_mound	Hundshoved	Nørre_Snede	FHM_3541	axe	L3b	-2350	-2250	MNB3b	Hübner_2005	9.39327232	55.96961321	POINT (9.39327232 55.96961321)	Eastern Jutland	Northern Jutland
2327	463	Burial_mound	Hundshoved	Nørre_Snede	FHM_3546	axe	K3	-2350	-2250	MNB3b	Hübner_2005	9.39327232	55.96961321	POINT (9.39327232 55.96961321)	Eastern Jutland	Northern Jutland
2328	466	Burial_mound	Hundshoved_Mark	Nørre_Snede	FHM_4029	axe	L3b	-2350	-2250	MNB3b	Hübner_2005	9.39327232	55.96961321	POINT (9.39327232 55.96961321)	Eastern Jutland	Northern Jutland
2329	307	Burial_mound	Hvilsom	Hvilsom	SYM_3090B	axe	K3	-2350	-2250	MNB3b	Hübner_2005	9.61103091392982	56.6588561502041	POINT (9.61103091392982 56.6588561502041)	Eastern Jutland	Northern Jutland
2339	60	Megalith	Kastbjerg	Kastbjerg	KIHM_325/70	axe	L2	-2350	-2250	MNB3b	Ebbesen_2006	10.759052636327	56.447921809537	POINT (10.759052636327 56.447921809537)	Eastern Jutland	Northern Jutland
2340	61	Megalith	Kastbjerg	Kastbjerg	KIHM_325/70	axe	L3	-2350	-2250	MNB3b	Ebbesen_2006	10.759052636327	56.447921809537	POINT (10.759052636327 56.447921809537)	Eastern Jutland	Northern Jutland
2341	560	Burial_mound	Kateshøj_Thyregodlund	Thyregod	NM_A18884	axe	K3	-2350	-2250	MNB3b	Hübner_2005	9.28467005038353	55.8987462251546	POINT (9.28467005038353 55.8987462251546)	Eastern Jutland	Northern Jutland
2342	467	Burial_mound	Kejlstrup	Nørre_Snede	FHM_7119	axe	L3b	-2350	-2250	MNB3b	Hübner_2005	9.39270120188466	55.9650259756047	POINT (9.39270120188466 55.9650259756047)	Eastern Jutland	Northern Jutland
2346	71	Megalith	Kisthøj_Edderup_Mark	Sem	FSM_C40	axe	K7	-2350	-2250	MNB3b	Ebbesen_2006	10.0964544	56.6267140672331	POINT (10.0964544 56.6267140672331)	Eastern Jutland	Northern Jutland
2355	117	Burial_mound	Klingerhøj_Guldbæk_Mark	Øster_Hornum	ÅHM_352x7	axe	K4	-2350	-2250	MNB3b	Hübner_2005	9.811189051	56.94038129	POINT (9.811189051 56.94038129)	Eastern Jutland	Northern Jutland
2356	105	Megalith	Kloster_Hedegård	Gudum	NM_A27512-17	axe	K6	-2350	-2250	MNB3b	Ebbesen_2006	8.47774831509141	56.4930893761414	POINT (8.47774831509141 56.4930893761414)	Eastern Jutland	Northern Jutland
2360	751	Burial_mound	Kragelund	Bække	KMK_O1495	axe	L2b	-2350	-2250	MNB3b	Hübner_2005	9.17132633107226	55.5780723587934	POINT (9.17132633107226 55.5780723587934)	Eastern Jutland	Northern Jutland
2365	369	Burial_mound	Langagergård	Essenbæk	KHM_5952a	axe	L2a	-2350	-2250	MNB3b	Hübner_2005	10.1488141814998	56.4409827248895	POINT (10.1488141814998 56.4409827248895)	Eastern Jutland	Northern Jutland
2370	82	Megalith	Lund_Skolegård	Tamdrup	NM_15700-01	axe	K4	-2350	-2250	MNB3b	Ebbesen_2006	9.769114333672	55.8932336802438	POINT (9.769114333672 55.8932336802438)	Eastern Jutland	Northern Jutland
2371	83	Megalith	Lund_Skolegård	Tamdrup	NM_15700-01	axe	K6	-2350	-2250	MNB3b	Ebbesen_2006	9.769114333672	55.8932336802438	POINT (9.769114333672 55.8932336802438)	Eastern Jutland	Northern Jutland
2382	209	Burial_mound	Mølgård	Resen	NM_A20525	axe	L1	-2350	-2250	MNB3b	Hübner_2005	9.08520391112189	56.3803365065238	POINT (9.08520391112189 56.3803365065238)	Eastern Jutland	Northern Jutland
2384	600	Burial_mound	Mørupvej_Mørup	Randbøl	VKH_M981x1	axe	K4	-2350	-2250	MNB3b	Hübner_2005	9.24456344701476	55.7466499266607	POINT (9.24456344701476 55.7466499266607)	Eastern Jutland	Northern Jutland
2394	425	Burial_mound	Nørre_Gludsted	Ejstrup	NM_A34874	axe	K2b	-2350	-2250	MNB3b	Hübner_2005	9.28684234019956	55.9828361173561	POINT (9.28684234019956 55.9828361173561)	Eastern Jutland	Northern Jutland
2396	473	Burial_mound	Nortvig_Engbjerggård	Nørre_Snede	FHM_4031	axe	L3b	-2350	-2250	MNB3b	Hübner_2005	9.42819605041252	55.9358949095738	POINT (9.42819605041252 55.9358949095738)	Eastern Jutland	Northern Jutland
2403	429	Burial_mound	Øster_Glusted	Ejstrup	FHM_7139	axe	L2b	-2350	-2250	MNB3b	Hübner_2005	9.28684234019956	55.9828361173561	POINT (9.28684234019956 55.9828361173561)	Eastern Jutland	Northern Jutland
2404	348	Burial_mound	Øster_Grønning	Grønning	NM_A43870	axe	K2a	-2350	-2250	MNB3b	Hübner_2005	9.07867905097549	56.6488672845823	POINT (9.07867905097549 56.6488672845823)	Eastern Jutland	Northern Jutland
2409	483	Burial_mound	Plovstrup_Kirkebjerg	Tørring	HOM_A769	axe	L3b	-2350	-2250	MNB3b	Hübner_2005	9.461740442	55.87659576	POINT (9.461740442 55.87659576)	Eastern Jutland	Northern Jutland
2420	423	Burial_mound	Rankhøj_Nørre_Glusted	Ejstrup	NM_A34941	axe	L3b	-2350	-2250	MNB3b	Hübner_2005	9.28684234019956	55.9828361173561	POINT (9.28684234019956 55.9828361173561)	Eastern Jutland	Northern Jutland
2434	419	Burial_mound	Sattrup	Østbirk	NM_A27819	axe	L3b	-2350	-2250	MNB3b	Hübner_2005	9.78894205042591	55.9525854368714	POINT (9.78894205042591 55.9525854368714)	Eastern Jutland	Northern Jutland
2450	639	Burial_mound	Sevel_Hellesø	Sevel	HOL_15079	axe	K5	-2350	-2250	MNB3b	Hübner_2005	8.89062639289409	56.4620996603938	POINT (8.89062639289409 56.4620996603938)	Eastern Jutland	Northern Jutland
2452	1228	Burial_mound	Singelsbjerg	Linå	NM	axe	L3b	-2350	-2250	MNB3b	Hübner_2005	9.68865985308262	56.1545853255718	POINT (9.68865985308262 56.1545853255718)	Eastern Jutland	Northern Jutland
2458	479	Burial_mound	Skelhøj_Rosenlund	Them	SIM_307/71_CK	axe	L2b	-2350	-2250	MNB3b	Hübner_2005	9.601339321	56.04284469	POINT (9.601339321 56.04284469)	Eastern Jutland	Northern Jutland
2459	754	Burial_mound	Skødegård	Bække	NM_A23344	axe	L3b	-2350	-2250	MNB3b	Hübner_2005	9.137556619	55.5691153	POINT (9.137556619 55.5691153)	Eastern Jutland	Northern Jutland
2460	755	Burial_mound	Skødegård	Bække	NM_A23337	axe	K3	-2350	-2250	MNB3b	Hübner_2005	9.13755661927595	55.5691153035672	POINT (9.13755661927595 55.5691153035672)	Eastern Jutland	Northern Jutland
2461	757	Burial_mound	Skødegård_Høghøj	Bække	NM_A17141	axe	L3b	-2350	-2250	MNB3b	Hübner_2005	9.137556619	55.5691153	POINT (9.137556619 55.5691153)	Eastern Jutland	Northern Jutland
2462	1017	Burial_mound	Slauggård	Vorbasse	NM_A15057	axe	L3b	-2350	-2250	MNB3b	Hübner_2005	9.12034333301108	55.6452275540048	POINT (9.12034333301108 55.6452275540048)	Eastern Jutland	Northern Jutland
2464	433	Burial_mound	Sønder_Glusted	Ejstrup	NM_A34891	axe	K5	-2350	-2250	MNB3b	Hübner_2005	9.31359214342938	56.0369640238808	POINT (9.31359214342938 56.0369640238808)	Eastern Jutland	Northern Jutland
2468	88	Megalith	Starup_Gårds_Have	Ø.Starup	NM_4402-04	axe	K4	-2350	-2250	MNB3b	Ebbesen_2006	9.4478895888781	55.6156554699929	POINT (9.4478895888781 55.6156554699929)	Eastern Jutland	Northern Jutland
2476	431	Burial_mound	Store_Harrehøj_Sønder_Gludsted	Ejstrup	NM_A34899	axe	L2b	-2350	-2250	MNB3b	Hübner_2005	9.31359214342938	56.0369640238808	POINT (9.31359214342938 56.0369640238808)	Eastern Jutland	Northern Jutland
2486	198	Burial_mound	Tastum	Kobberup	SMS_RI/769	axe	L3b	-2350	-2250	MNB3b	Hübner_2005	9.09260689233934	56.5172263789461	POINT (9.09260689233934 56.5172263789461)	Eastern Jutland	Northern Jutland
2489	567	Burial_mound	Thyregodlund	Thyregod	NM_A18868	axe	K4	-2350	-2250	MNB3b	Hübner_2005	9.28467005038353	55.8987462251546	POINT (9.28467005038353 55.8987462251546)	Eastern Jutland	Northern Jutland
2492	403	Burial_mound	Tønning_Skov	Tønning	FHM_1607C	axe	K6	-2350	-2250	MNB3b	Hübner_2005	9.67671970410859	55.9906928045803	POINT (9.67671970410859 55.9906928045803)	Eastern Jutland	Northern Jutland
2493	404	Burial_mound	Tønning_Skov	Tønning	FHM_1607D	axe	K2b	-2350	-2250	MNB3b	Hübner_2005	9.676719704	55.9906928	POINT (9.676719704 55.9906928)	Eastern Jutland	Northern Jutland
2494	287	Burial_mound	Torning	Torning	NM_A18829	axe	L2b	-2350	-2250	MNB3b	Hübner_2005	9.33399255555902	56.2865091643206	POINT (9.33399255555902 56.2865091643206)	Eastern Jutland	Northern Jutland
2495	288	Burial_mound	Torning	Torning	NM_A18831	axe	L2b	-2350	-2250	MNB3b	Hübner_2005	9.333992556	56.28650916	POINT (9.333992556 56.28650916)	Eastern Jutland	Northern Jutland
2498	643	Burial_mound	Trandum	Sevel	NM_A43759	axe	L3b	-2350	-2250	MNB3b	Hübner_2005	8.96443831906664	56.4510211541961	POINT (8.96443831906664 56.4510211541961)	Eastern Jutland	Northern Jutland
2500	381	Burial_mound	Trust	Tvilum	NM_A12498	axe	K2a	-2350	-2250	MNB3b	Hübner_2005	9.67363648254009	56.2434565986688	POINT (9.67363648254009 56.2434565986688)	Eastern Jutland	Northern Jutland
2503	385	Burial_mound	Tvilumgård	Tvilum	SIM_459/75BD	axe	K4	-2350	-2250	MNB3b	Hübner_2005	9.67363648254009	56.2434565986688	POINT (9.67363648254009 56.2434565986688)	Eastern Jutland	Northern Jutland
2508	113	Burial_mound	Vester_Doense	Vebbestrup	NM_A36455	axe	K3	-2350	-2250	MNB3b	Hübner_2005	9.821107241	56.72468059	POINT (9.821107241 56.72468059)	Eastern Jutland	Northern Jutland
2524	2393	Stone_cist_SGK	Ågårde	Giver	Giver_224-97	dagger	IB	-2350	-1950	LNI	Lomborg_1973	9.58236266114468	56.8295350322723	POINT (9.58236266114468 56.8295350322723)	Eastern Jutland	Northern Jutland
2525	2394	Stone_cist_SGK	Ågårde	Giver	Giver_224-97	dagger	IA/B	-2350	-1950	LNI	Lomborg_1973	9.582362661	56.82953503	POINT (9.582362661 56.82953503)	Eastern Jutland	Northern Jutland
2526	2395	Stone_cist_SGK	Ågårde	Giver	Giver_224-97	dagger	IC	-2350	-1950	LNI	Lomborg_1973	9.582362661	56.82953503	POINT (9.582362661 56.82953503)	Eastern Jutland	Northern Jutland
2533	1389	Burial_mound	Aistrup	Aistrup	NM_A31067	dagger	IA/B	-2350	-1950	LNI	Lomborg_1973	10.1628010083287	56.6872060473511	POINT (10.1628010083287 56.6872060473511)	Eastern Jutland	Northern Jutland
2534	1392	Burial_mound	Aistrup	Aistrup	NM_A31072-73	dagger	IIIE	-2350	-1950	LNI	Lomborg_1973	10.16280101	56.68720605	POINT (10.16280101 56.68720605)	Eastern Jutland	Northern Jutland
2535	1393	Burial_mound	Aistrup	Aistrup	NM_A31074-76	dagger	IA/B	-2350	-1950	LNI	Lomborg_1973	10.16280101	56.68720605	POINT (10.16280101 56.68720605)	Eastern Jutland	Northern Jutland
2536	1394	Burial_mound	Aistrup	Aistrup	NM_A31074-76	dagger	IA/B	-2350	-1950	LNI	Lomborg_1973	10.16280101	56.68720605	POINT (10.16280101 56.68720605)	Eastern Jutland	Northern Jutland
2537	2425	Stone_cist_of_unknown_type	Aistrup	Ugilt	Ribe_3168-9	dagger	IB	-2350	-1950	LNI	Lomborg_1973	10.1382015556154	57.4238911004687	POINT (10.1382015556154 57.4238911004687)	Eastern Jutland	Northern Jutland
2538	2426	Stone_cist_of_unknown_type	Aistrup	Ugilt	Ribe_3168-9	dagger	IB	-2350	-1950	LNI	Lomborg_1973	10.13820156	57.4238911	POINT (10.13820156 57.4238911)	Eastern Jutland	Northern Jutland
2550	1456	Burial_mound	Åle	Åle	NM_A34114	dagger	IB	-2350	-1950	LNI	Lomborg_1973	9.56425195212475	55.8966103001242	POINT (9.56425195212475 55.8966103001242)	Eastern Jutland	Northern Jutland
2551	2507	Stone_cist_of_unknown_type	Ålestrup	Østerbølle	Århus_5532	dagger	IB	-2350	-1950	LNI	Lomborg_1973	9.49306600158371	56.694500291057	POINT (9.49306600158371 56.694500291057)	Eastern Jutland	Northern Jutland
2552	2508	Stone_cist_of_unknown_type	Ålestrup	Østerbølle	Århus_5532	dagger	Ix	-2350	-1950	LNI	Lomborg_1973	9.49306600158371	56.694500291057	POINT (9.49306600158371 56.694500291057)	Eastern Jutland	Northern Jutland
2553	2254	Megalith	Alken	Dover	NM_A31053-8	dagger	Ix	-2350	-1950	LNI	Lomborg_1973	9.84684423340942	56.0517484138591	POINT (9.84684423340942 56.0517484138591)	Eastern Jutland	Northern Jutland
2554	2255	Megalith	Alken	Dover	NM_A31053-8	dagger	Ix	-2350	-1950	LNI	Lomborg_1973	9.846844233	56.05174841	POINT (9.846844233 56.05174841)	Eastern Jutland	Northern Jutland
2555	2449	Stone_cist_of_unknown_type	Almshøj_Randrup	Vestervig	NM_16185	dagger	Ix	-2350	-1950	LNI	Lomborg_1973	8.32572054311696	56.7424575002931	POINT (8.32572054311696 56.7424575002931)	Eastern Jutland	Northern Jutland
2556	2073	Megalith	Alsbjerg	Torslev	NM_A5466-70	dagger	IA	-2350	-1950	LNI	Lomborg_1973	9.44743791852552	57.0582858998199	POINT (9.44743791852552 57.0582858998199)	Eastern Jutland	Northern Jutland
2557	2074	Megalith	Alsbjerg	Torslev	NM_A5466-70	dagger	IB	-2350	-1950	LNI	Lomborg_1973	9.447437919	57.0582859	POINT (9.447437919 57.0582859)	Eastern Jutland	Northern Jutland
2558	2075	Megalith	Alsbjerg	Torslev	NM_A5466-70	dagger	Ix	-2350	-1950	LNI	Lomborg_1973	9.447437919	57.0582859	POINT (9.447437919 57.0582859)	Eastern Jutland	Northern Jutland
2559	2076	Megalith	Alsbjerg	Torslev	NM_A5466-70	dagger	Ix	-2350	-1950	LNI	Lomborg_1973	9.447437919	57.0582859	POINT (9.447437919 57.0582859)	Eastern Jutland	Northern Jutland
2561	2123	Megalith	Alstrup	Giver	NM_A26262	dagger	IIIA	-2350	-1950	LNI	Lomborg_1973	9.58228755929234	56.8301778014731	POINT (9.58228755929234 56.8301778014731)	Eastern Jutland	Northern Jutland
2562	2311	Stone_cist_SGK	Alstrup	Alstrup	NM_A555-8	dagger	IA/B	-2350	-1950	LNI	Lomborg_1973	9.75439789423002	57.2773411747869	POINT (9.75439789423002 57.2773411747869)	Eastern Jutland	Northern Jutland
2563	2312	Stone_cist_SGK	Alstrup	Alstrup	NM_A555-8	dagger	IA/B	-2350	-1950	LNI	Lomborg_1973	9.754397894	57.27734117	POINT (9.754397894 57.27734117)	Eastern Jutland	Northern Jutland
2564	2313	Stone_cist_SGK	Alstrup	Alstrup	NM_A555-8	dagger	IA/B	-2350	-1950	LNI	Lomborg_1973	9.754397894	57.27734117	POINT (9.754397894 57.27734117)	Eastern Jutland	Northern Jutland
2565	2314	Stone_cist_SGK	Alstrup	Alstrup	NM_A555-8	dagger	Ix	-2350	-1950	LNI	Lomborg_1973	9.754397894	57.27734117	POINT (9.754397894 57.27734117)	Eastern Jutland	Northern Jutland
2566	2315	Stone_cist_SGK	Alstrup	Alstrup	NM_A555-8	dagger	Ix	-2350	-1950	LNI	Lomborg_1973	9.754397894	57.27734117	POINT (9.754397894 57.27734117)	Eastern Jutland	Northern Jutland
2572	2117	Megalith	Andrup	Kollerup	NM_A37969-8000	dagger	IA/B	-2350	-1950	LNI	Lomborg_1973	9.29460166909079	57.0977074490655	POINT (9.29460166909079 57.0977074490655)	Eastern Jutland	Northern Jutland
2573	2118	Megalith	Andrup	Kollerup	NM_A37969-8000	dagger	IIA	-2350	-1950	LNI	Lomborg_1973	9.294601669	57.09770745	POINT (9.294601669 57.09770745)	Eastern Jutland	Northern Jutland
2574	2119	Megalith	Andrup	Kollerup	NM_A38001-7	dagger	IA	-2350	-1950	LNI	Lomborg_1973	9.294601669	57.09770745	POINT (9.294601669 57.09770745)	Eastern Jutland	Northern Jutland
2575	2120	Megalith	Andrup	Kollerup	NM_A38001-7	dagger	IA/B	-2350	-1950	LNI	Lomborg_1973	9.294601669	57.09770745	POINT (9.294601669 57.09770745)	Eastern Jutland	Northern Jutland
2576	2121	Megalith	Andrup	Kollerup	NM_A38001-7	dagger	IA/B	-2350	-1950	LNI	Lomborg_1973	9.294601669	57.09770745	POINT (9.294601669 57.09770745)	Eastern Jutland	Northern Jutland
2587	2413	Stone_cist_SGK	Asp	Asp	Århus_5185	dagger	IIA	-2350	-1950	LNI	Lomborg_1973	8.50607118254951	56.4345785498586	POINT (8.50607118254951 56.4345785498586)	Eastern Jutland	Northern Jutland
2589	2224	Megalith	Assens_Hede	Falslev	Odense_CM43	dagger	IIIA	-2350	-1950	LNI	Lomborg_1973	10.0654579712646	56.6765586353972	POINT (10.0654579712646 56.6765586353972)	Eastern Jutland	Northern Jutland
2590	1388	Burial_mound	Åsted	Åsted	Skive_R_I_783-8	dagger	IA/B	-2350	-1950	LNI	Lomborg_1973	8.99651716496605	56.7855422413177	POINT (8.99651716496605 56.7855422413177)	Eastern Jutland	Northern Jutland
2591	2317	Stone_cist_SGK	Astrup	Astrup	NM_A27388-91	dagger	IC	-2350	-1950	LNI	Lomborg_1973	9.754397894	57.27734117	POINT (9.754397894 57.27734117)	Eastern Jutland	Northern Jutland
2592	2427	Stone_cist_of_unknown_type	Astrup	Astrup	NM_12095-100	dagger	IB	-2350	-1950	LNI	Lomborg_1973	10.0934292807485	57.4805835022268	POINT (10.0934292807485 57.4805835022268)	Eastern Jutland	Northern Jutland
2593	2428	Stone_cist_of_unknown_type	Astrup	Astrup	NM_12095-100	dagger	Ix	-2350	-1950	LNI	Lomborg_1973	10.09342928	57.4805835	POINT (10.09342928 57.4805835)	Eastern Jutland	Northern Jutland
2611	1300	Burial_mound	Balling	Balling	Skive_R_I_18	dagger	Ix	-2350	-1950	LNI	Lomborg_1973	8.87782076810354	56.6145735892224	POINT (8.87782076810354 56.6145735892224)	Eastern Jutland	Northern Jutland
2622	2510	Stone_cist_of_unknown_type	Bastrup_Alle	Vorup	Randers_5195	dagger	IB	-2350	-1950	LNI	Lomborg_1973	10.041678346823	56.4409020339768	POINT (10.041678346823 56.4409020339768)	Eastern Jutland	Northern Jutland
2624	2511	Stone_cist_of_unknown_type	Begtrup	Vistofte	Randers_3648	dagger	IA/B	-2350	-1950	LNI	Lomborg_1973	10.5092870352605	56.1805395664469	POINT (10.5092870352605 56.1805395664469)	Eastern Jutland	Northern Jutland
2636	2186	Megalith	Bigum	Bigum	NM_A28048-75	dagger	IA/B	-2350	-1950	LNI	Lomborg_1973	9.65854991324385	56.5412281154439	POINT (9.65854991324385 56.5412281154439)	Eastern Jutland	Northern Jutland
2637	2187	Megalith	Bigum	Bigum	NM_A28048-75	dagger	IA/B	-2350	-1950	LNI	Lomborg_1973	9.658549913	56.54122812	POINT (9.658549913 56.54122812)	Eastern Jutland	Northern Jutland
2638	2188	Megalith	Bigum	Bigum	NM_A28048-75	dagger	Ix	-2350	-1950	LNI	Lomborg_1973	9.658549913	56.54122812	POINT (9.658549913 56.54122812)	Eastern Jutland	Northern Jutland
2639	2189	Megalith	Bigum	Bigum	NM_A28048-75	dagger	Ix	-2350	-1950	LNI	Lomborg_1973	9.658549913	56.54122812	POINT (9.658549913 56.54122812)	Eastern Jutland	Northern Jutland
2640	2190	Megalith	Bigum	Bigum	NM_A28048-75	dagger	Ix	-2350	-1950	LNI	Lomborg_1973	9.658549913	56.54122812	POINT (9.658549913 56.54122812)	Eastern Jutland	Northern Jutland
2641	2191	Megalith	Bigum	Bigum	NM_A28048-75	dagger	Ix	-2350	-1950	LNI	Lomborg_1973	9.658549913	56.54122812	POINT (9.658549913 56.54122812)	Eastern Jutland	Northern Jutland
2642	2192	Megalith	Bigum	Bigum	NM_A28048-75	dagger	Ix	-2350	-1950	LNI	Lomborg_1973	9.658549913	56.54122812	POINT (9.658549913 56.54122812)	Eastern Jutland	Northern Jutland
2643	2193	Megalith	Bigum	Bigum	NM_A28048-75	dagger	IIB	-2350	-1950	LNI	Lomborg_1973	9.658549913	56.54122812	POINT (9.658549913 56.54122812)	Eastern Jutland	Northern Jutland
2645	1465	Burial_mound	Binesminde_Klosterhede	Gudum	NM_A19937	dagger	IB	-2350	-1950	LNI	Lomborg_1973	9.35421063320056	56.1861361054086	POINT (9.35421063320056 56.1861361054086)	Eastern Jutland	Northern Jutland
2659	2318	Stone_cist_SGK	Blenstrup	Blenstrup	NM_A25346-9	dagger	IB	-2350	-1950	LNI	Lomborg_1973	10.0130823537355	56.8812816345681	POINT (10.0130823537355 56.8812816345681)	Eastern Jutland	Northern Jutland
2660	2512	Stone_cist_of_unknown_type	Blenstrup	Gjerlev	Randers_3346-7	dagger	IA/B	-2350	-1950	LNI	Lomborg_1973	10.1044941435836	56.5956805392846	POINT (10.1044941435836 56.5956805392846)	Eastern Jutland	Northern Jutland
2661	2513	Stone_cist_of_unknown_type	Blenstrup	Gjerlev	Randers_3346-7	dagger	Ix	-2350	-1950	LNI	Lomborg_1973	10.10449414	56.59568054	POINT (10.10449414 56.59568054)	Eastern Jutland	Northern Jutland
2663	2293	Stone_cist_SGK	Boel	Gjerum	NM_12342-3	dagger	IIIE	-2350	-1950	LNI	Lomborg_1973	10.4234470667955	57.3971703210806	POINT (10.4234470667955 57.3971703210806)	Eastern Jutland	Northern Jutland
2665	1309	Burial_mound	Bøgeskov	Gullev	Århus_5619_grave_F	dagger	IA/B	-2350	-1950	LNI	Lomborg_1973	9.68022323504825	56.3529751059212	POINT (9.68022323504825 56.3529751059212)	Eastern Jutland	Northern Jutland
2678	2194	Megalith	Boller_Gårde	Romlund	Viborg_982-95	dagger	Ix	-2350	-1950	LNI	Lomborg_1973	9.3017576433965	56.4829085422497	POINT (9.3017576433965 56.4829085422497)	Eastern Jutland	Northern Jutland
2679	2195	Megalith	Boller_Gårde	Romlund	Viborg_982-95	dagger	Ix	-2350	-1950	LNI	Lomborg_1973	9.301757643	56.48290854	POINT (9.301757643 56.48290854)	Eastern Jutland	Northern Jutland
2685	1466	Burial_mound	Borbjerg	Borbjerg	NM_A30725-31	dagger	IC	-2350	-1950	LNI	Lomborg_1973	8.73126619865015	56.4413791453591	POINT (8.73126619865015 56.4413791453591)	Eastern Jutland	Northern Jutland
2696	1457	Burial_mound	Borup	Brande	NM_A22638-42	dagger	IB	-2350	-1950	LNI	Lomborg_1973	9.12493349945468	55.9454934274369	POINT (9.12493349945468 55.9454934274369)	Eastern Jutland	Northern Jutland
2697	1458	Burial_mound	Borup	Brande	NM_A22638-42	dagger	IA/B	-2350	-1950	LNI	Lomborg_1973	9.124933499	55.94549343	POINT (9.124933499 55.94549343)	Eastern Jutland	Northern Jutland
2698	1400	Burial_mound	Bost	Nr.Snede	Horsens_A574	dagger	IC	-2350	-1950	LNI	Lomborg_1973	9.39303114370961	55.9642635605972	POINT (9.39303114370961 55.9642635605972)	Eastern Jutland	Northern Jutland
2712	1308	Burial_mound	Brårup	Skive_lds.	NM_A43449-50	dagger	Ix	-2350	-1950	LNI	Lomborg_1973	9.04162066854382	56.5514345875234	POINT (9.04162066854382 56.5514345875234)	Eastern Jutland	Northern Jutland
2718	1668	Stone_cist	Brejnes	Sønder_Dråby	Skive_R_I_151-3	dagger	Ix	-2350	-1950	LNI	Lomborg_1973	8.84393371140809	56.8875509008785	POINT (8.84393371140809 56.8875509008785)	Eastern Jutland	Northern Jutland
2727	1303	Burial_mound	Breumfogedgård	Grinderslev	Skive_R_1_648-9	dagger	IA/B	-2350	-1950	LNI	Lomborg_1973	9.06893006420324	56.6888933839277	POINT (9.06893006420324 56.6888933839277)	Eastern Jutland	Northern Jutland
2728	1304	Burial_mound	Breumfogedgård	Grinderslev	Skive_R_1_648-9	dagger	IC	-2350	-1950	LNI	Lomborg_1973	9.068930064	56.68889338	POINT (9.068930064 56.68889338)	Eastern Jutland	Northern Jutland
2733	1306	Burial_mound	Brøndum	Brøndum	NM_A43538-39	dagger	IIA	-2350	-1950	LNI	Lomborg_1973	8.9157205034606	56.5905708857593	POINT (8.9157205034606 56.5905708857593)	Eastern Jutland	Northern Jutland
2735	2196	Megalith	Brunshåb	Asmild	NM_A25864	dagger	Ix	-2350	-1950	LNI	Lomborg_1973	9.43858436386171	56.4214698988593	POINT (9.43858436386171 56.4214698988593)	Eastern Jutland	Northern Jutland
2751	2528	Stone_cist_of_unknown_type	Bygholm_Nørremark	Hatting	NM_A411-15	dagger	IB	-2350	-1950	LNI	Lomborg_1973	9.81183246903043	55.8752082331936	POINT (9.81183246903043 55.8752082331936)	Eastern Jutland	Northern Jutland
2752	2529	Stone_cist_of_unknown_type	Bygholm_Nørremark	Hatting	NM_A411-15	dagger	ID	-2350	-1950	LNI	Lomborg_1973	9.81183246903043	55.8752082331936	POINT (9.81183246903043 55.8752082331936)	Eastern Jutland	Northern Jutland
2753	2530	Stone_cist_of_unknown_type	Bygholm_Nørremark	Hatting	NM_A411-15	dagger	ID	-2350	-1950	LNI	Lomborg_1973	9.81183246903043	55.8752082331936	POINT (9.81183246903043 55.8752082331936)	Eastern Jutland	Northern Jutland
2754	2531	Stone_cist_of_unknown_type	Bygholm_Nørremark	Hatting	NM_A411-15	dagger	Ix	-2350	-1950	LNI	Lomborg_1973	9.81183246903043	55.8752082331936	POINT (9.81183246903043 55.8752082331936)	Eastern Jutland	Northern Jutland
2755	2532	Stone_cist_of_unknown_type	Bygholm_Nørremark	Hatting	NM_A411-15	dagger	Ix	-2350	-1950	LNI	Lomborg_1973	9.81183246903043	55.8752082331936	POINT (9.81183246903043 55.8752082331936)	Eastern Jutland	Northern Jutland
2756	2124	Megalith	Byrsted	Veggerby	NM_A20928-40	dagger	IA	-2350	-1950	LNI	Lomborg_1973	9.6816322051505	56.9130052050245	POINT (9.6816322051505 56.9130052050245)	Eastern Jutland	Northern Jutland
2757	2125	Megalith	Byrsted	Veggerby	NM_A20928-40	dagger	IA	-2350	-1950	LNI	Lomborg_1973	9.681632205	56.91300521	POINT (9.681632205 56.91300521)	Eastern Jutland	Northern Jutland
2758	2126	Megalith	Byrsted	Veggerby	NM_A20928-40	dagger	IB	-2350	-1950	LNI	Lomborg_1973	9.681632205	56.91300521	POINT (9.681632205 56.91300521)	Eastern Jutland	Northern Jutland
2759	2127	Megalith	Byrsted	Veggerby	NM_A20928-40	dagger	IC	-2350	-1950	LNI	Lomborg_1973	9.681632205	56.91300521	POINT (9.681632205 56.91300521)	Eastern Jutland	Northern Jutland
2760	2128	Megalith	Byrsted	Veggerby	NM_A20928-40	dagger	IC	-2350	-1950	LNI	Lomborg_1973	9.681632205	56.91300521	POINT (9.681632205 56.91300521)	Eastern Jutland	Northern Jutland
2761	2129	Megalith	Byrsted	Veggerby	NM_A20928-40	dagger	Ix	-2350	-1950	LNI	Lomborg_1973	9.681632205	56.91300521	POINT (9.681632205 56.91300521)	Eastern Jutland	Northern Jutland
2762	2130	Megalith	Byrsted	Veggerby	NM_A20928-40	dagger	Ix	-2350	-1950	LNI	Lomborg_1973	9.681632205	56.91300521	POINT (9.681632205 56.91300521)	Eastern Jutland	Northern Jutland
2763	2131	Megalith	Byrsted	Veggerby	NM_A20928-40	dagger	Ix	-2350	-1950	LNI	Lomborg_1973	9.681632205	56.91300521	POINT (9.681632205 56.91300521)	Eastern Jutland	Northern Jutland
2764	2132	Megalith	Byrsted	Veggerby	NM_A20928-40	dagger	Ix	-2350	-1950	LNI	Lomborg_1973	9.681632205	56.91300521	POINT (9.681632205 56.91300521)	Eastern Jutland	Northern Jutland
2765	2133	Megalith	Byrsted	Veggerby	NM_A20928-40	dagger	Ix	-2350	-1950	LNI	Lomborg_1973	9.681632205	56.91300521	POINT (9.681632205 56.91300521)	Eastern Jutland	Northern Jutland
2778	1669	Stone_cist	Dalgård	Lødderup	NM_A31166-9	dagger	IC	-2350	-1950	LNI	Lomborg_1973	8.79910114106666	56.7851190044673	POINT (8.79910114106666 56.7851190044673)	Eastern Jutland	Northern Jutland
2780	1401	Burial_mound	Damgård	Ring	NM_A229845	dagger	IC	-2350	-1950	LNI	Lomborg_1973	9.60794208465546	55.967763518179	POINT (9.60794208465546 55.967763518179)	Eastern Jutland	Northern Jutland
2781	1459	Burial_mound	Damgård_Nørre_Tinnet	Ø.Nykirke	NM_A15100	dagger	Ix	-2350	-1950	LNI	Lomborg_1973	9.40903485216168	55.884378445982	POINT (9.40903485216168 55.884378445982)	Eastern Jutland	Northern Jutland
2782	1460	Burial_mound	Damgård_Nørre_Tinnet	Ø.Nykirke	NM_A15101	dagger	Ix	-2350	-1950	LNI	Lomborg_1973	9.409034852	55.88437845	POINT (9.409034852 55.88437845)	Eastern Jutland	Northern Jutland
2789	2257	Megalith	Daugård	Daugård	NM_A37662-76	dagger	IB	-2350	-1950	LNI	Lomborg_1973	9.71915035367889	55.7330240843542	POINT (9.71915035367889 55.7330240843542)	Eastern Jutland	Northern Jutland
2790	2258	Megalith	Daugård	Daugård	NM_A37662-76	dagger	IA/B	-2350	-1950	LNI	Lomborg_1973	9.719150354	55.73302408	POINT (9.719150354 55.73302408)	Eastern Jutland	Northern Jutland
2791	2396	Stone_cist_SGK	Daugbjerg	Daugbjerg	NM_A17716-17	dagger	IC	-2350	-1950	LNI	Lomborg_1973	9.13039305741927	56.4341865830768	POINT (9.13039305741927 56.4341865830768)	Eastern Jutland	Northern Jutland
2797	1311	Burial_mound	Dollerup	Dollerup	NM_A18401	dagger	IA/B	-2350	-1950	LNI	Lomborg_1973	9.30834511534453	56.3723505440453	POINT (9.30834511534453 56.3723505440453)	Eastern Jutland	Northern Jutland
2807	2122	Megalith	Dover_Dås	Dover	NM_A8439	dagger	IC	-2350	-1950	LNI	Lomborg_1973	8.44308623306464	56.7222111364081	POINT (8.44308623306464 56.7222111364081)	Eastern Jutland	Northern Jutland
2832	1312	Burial_mound	Egeris	Skive_Ids.	NM_A43440	dagger	IC	-2350	-1950	LNI	Lomborg_1973	9.01516588159057	56.5552383659258	POINT (9.01516588159057 56.5552383659258)	Eastern Jutland	Northern Jutland
2854	2450	Stone_cist_of_unknown_type	Ellidsbøl	Vust	Thisted_3221-25	dagger	IB	-2350	-1950	LNI	Lomborg_1973	9.04875667094655	57.1541787015699	POINT (9.04875667094655 57.1541787015699)	Eastern Jutland	Northern Jutland
2855	2451	Stone_cist_of_unknown_type	Ellidsbøl	Vust	Thisted_3221-25	dagger	IC	-2350	-1950	LNI	Lomborg_1973	9.048756671	57.1541787	POINT (9.048756671 57.1541787)	Eastern Jutland	Northern Jutland
2878	1269	Burial_mound	Fandrup_Farsø	Års	Års_881	dagger	Ix	-2350	-1950	LNI	Lomborg_1973	9.30007549021008	56.7639224088579	POINT (9.30007549021008 56.7639224088579)	Eastern Jutland	Northern Jutland
2879	2136	Megalith	Farsø	Farsø	Års_891	dagger	IC	-2350	-1950	LNI	Lomborg_1973	9.33940349287307	56.7741509473184	POINT (9.33940349287307 56.7741509473184)	Eastern Jutland	Northern Jutland
2880	2137	Megalith	Farsø	Farsø	Års_891	dagger	IC	-2350	-1950	LNI	Lomborg_1973	9.339403493	56.77415095	POINT (9.339403493 56.77415095)	Eastern Jutland	Northern Jutland
2881	2138	Megalith	Farsø	Farsø	Års_891	dagger	IE	-2350	-1950	LNI	Lomborg_1973	9.339403493	56.77415095	POINT (9.339403493 56.77415095)	Eastern Jutland	Northern Jutland
2882	2139	Megalith	Farsø	Farsø	Års_891	dagger	Ix	-2350	-1950	LNI	Lomborg_1973	9.339403493	56.77415095	POINT (9.339403493 56.77415095)	Eastern Jutland	Northern Jutland
2883	2140	Megalith	Farsø	Farsø	Års_891	dagger	Ix	-2350	-1950	LNI	Lomborg_1973	9.339403493	56.77415095	POINT (9.339403493 56.77415095)	Eastern Jutland	Northern Jutland
2884	2141	Megalith	Farsø	Farsø	Års_891	dagger	Ix	-2350	-1950	LNI	Lomborg_1973	9.339403493	56.77415095	POINT (9.339403493 56.77415095)	Eastern Jutland	Northern Jutland
2885	2142	Megalith	Farsø	Farsø	Års_891	dagger	Ix	-2350	-1950	LNI	Lomborg_1973	9.339403493	56.77415095	POINT (9.339403493 56.77415095)	Eastern Jutland	Northern Jutland
2886	2143	Megalith	Farsø	Farsø	Års_891	dagger	Ix	-2350	-1950	LNI	Lomborg_1973	9.339403493	56.77415095	POINT (9.339403493 56.77415095)	Eastern Jutland	Northern Jutland
2887	2144	Megalith	Farsø	Farsø	Års_891	dagger	Ix	-2350	-1950	LNI	Lomborg_1973	9.339403493	56.77415095	POINT (9.339403493 56.77415095)	Eastern Jutland	Northern Jutland
2888	2145	Megalith	Farsø	Farsø	Års_891	dagger	Ix	-2350	-1950	LNI	Lomborg_1973	9.339403493	56.77415095	POINT (9.339403493 56.77415095)	Eastern Jutland	Northern Jutland
2889	2146	Megalith	Farsø	Farsø	Års_891	dagger	Ix	-2350	-1950	LNI	Lomborg_1973	9.339403493	56.77415095	POINT (9.339403493 56.77415095)	Eastern Jutland	Northern Jutland
2900	2294	Stone_cist_SGK	Filholm	Tise	NM_A38100-03	dagger	IIB	-2350	-1950	LNI	Lomborg_1973	9.8454476590477	57.3077525608095	POINT (9.8454476590477 57.3077525608095)	Eastern Jutland	Northern Jutland
2901	2433	Stone_cist_of_unknown_type	Filholm	Tise	Hjørring_3165-7	dagger	IC	-2350	-1950	LNI	Lomborg_1973	9.816584607	57.29212402	POINT (9.816584607 57.29212402)	Eastern Jutland	Northern Jutland
2902	2434	Stone_cist_of_unknown_type	Filholm	Tise	Hjørring_3165-7	dagger	Ix	-2350	-1950	LNI	Lomborg_1973	9.816584607	57.29212402	POINT (9.816584607 57.29212402)	Eastern Jutland	Northern Jutland
2903	2435	Stone_cist_of_unknown_type	Filholm	Tise	Hjørring_3165-7	dagger	Ix	-2350	-1950	LNI	Lomborg_1973	9.816584607	57.29212402	POINT (9.816584607 57.29212402)	Eastern Jutland	Northern Jutland
2904	2430	Stone_cist_of_unknown_type	Filholm_Nørregård	Tise	NM_A25154-7	dagger	IB	-2350	-1950	LNI	Lomborg_1973	9.81658460720129	57.2921240238126	POINT (9.81658460720129 57.2921240238126)	Eastern Jutland	Northern Jutland
2905	2431	Stone_cist_of_unknown_type	Filholm_Nørregård	Tise	NM_A25154-7	dagger	Ix	-2350	-1950	LNI	Lomborg_1973	9.816584607	57.29212402	POINT (9.816584607 57.29212402)	Eastern Jutland	Northern Jutland
2906	2432	Stone_cist_of_unknown_type	Filholm_Nørregård	Tise	NM_A25154-7	dagger	Ix	-2350	-1950	LNI	Lomborg_1973	9.816584607	57.29212402	POINT (9.816584607 57.29212402)	Eastern Jutland	Northern Jutland
2908	1270	Burial_mound	Flæskhøj_Ll.Rørbæk	Ravnkilde	Nysum_1344-44D	dagger	IC	-2350	-1950	LNI	Lomborg_1973	9.71436217683188	56.7039612502922	POINT (9.71436217683188 56.7039612502922)	Eastern Jutland	Northern Jutland
2909	1271	Burial_mound	Flæskhøj_Ll.Rørbæk	Ravnkilde	Nysum_1344-44D	dagger	IC	-2350	-1950	LNI	Lomborg_1973	9.714362177	56.70396125	POINT (9.714362177 56.70396125)	Eastern Jutland	Northern Jutland
2916	2319	Stone_cist_SGK	Flø	Gravlev	NM_A32933-35	dagger	Ix	-2350	-1950	LNI	Lomborg_1973	9.79391905114708	56.8649407351624	POINT (9.79391905114708 56.8649407351624)	Eastern Jutland	Northern Jutland
2917	2320	Stone_cist_SGK	Flø	Gravlev	NM_A32933-35	dagger	IIA	-2350	-1950	LNI	Lomborg_1973	9.793919051	56.86494074	POINT (9.793919051 56.86494074)	Eastern Jutland	Northern Jutland
2923	1272	Burial_mound	Foulum	Foulum	Års_896	dagger	IIA	-2350	-1950	LNI	Lomborg_1973	9.26789986178802	56.7311898495639	POINT (9.26789986178802 56.7311898495639)	Eastern Jutland	Northern Jutland
2924	2454	Stone_cist_of_unknown_type	Frær	Frær	NM_A3002-4	dagger	IA	-2350	-1950	LNI	Lomborg_1973	9.93086786299906	56.8588949632413	POINT (9.93086786299906 56.8588949632413)	Eastern Jutland	Northern Jutland
2925	1273	Burial_mound	Fredbjerg	Farsø	Års_880	dagger	IA	-2350	-1950	LNI	Lomborg_1973	9.29510574421135	56.8080621464742	POINT (9.29510574421135 56.8080621464742)	Eastern Jutland	Northern Jutland
2926	1263	Burial_mound	Fredsø	Lødderup	NM_A35178-9	dagger	IA/B	-2350	-1950	LNI	Lomborg_1973	8.78792915709738	56.769363346305	POINT (8.78792915709738 56.769363346305)	Eastern Jutland	Northern Jutland
2941	1402	Burial_mound	Frydenbjerg	Nr.Snede	Århus_3567	dagger	IA/B	-2350	-1950	LNI	Lomborg_1973	9.39303114370961	55.9642635605972	POINT (9.39303114370961 55.9642635605972)	Eastern Jutland	Northern Jutland
2942	1403	Burial_mound	Frydenbjerg	Nr.Snede	Århus_4008	dagger	IB	-2350	-1950	LNI	Lomborg_1973	9.393031144	55.96426356	POINT (9.393031144 55.96426356)	Eastern Jutland	Northern Jutland
2943	1313	Burial_mound	Fur	Fur	Fur_193	dagger	IB	-2350	-1950	LNI	Lomborg_1973	9.012913805753	56.8283055601222	POINT (9.012913805753 56.8283055601222)	Eastern Jutland	Northern Jutland
2946	1314	Burial_mound	Galgehøj	Åsted	Skive_R_I_573-4	dagger	IA	-2350	-1950	LNI	Lomborg_1973	8.99651716496605	56.7855422413177	POINT (8.99651716496605 56.7855422413177)	Eastern Jutland	Northern Jutland
2947	1315	Burial_mound	Galgehøj	Åsted	Skive_R_I_573-4	dagger	IC	-2350	-1950	LNI	Lomborg_1973	8.996517165	56.78554224	POINT (8.996517165 56.78554224)	Eastern Jutland	Northern Jutland
2948	1316	Burial_mound	Gamstrup	Roslev	Skive_R_I_702-3	dagger	IA/B	-2350	-1950	LNI	Lomborg_1973	8.9975973604641	56.7103802862193	POINT (8.9975973604641 56.7103802862193)	Eastern Jutland	Northern Jutland
2952	2514	Stone_cist_of_unknown_type	Gassum	Gassum	Randers_3349-50	dagger	IC	-2350	-1950	LNI	Lomborg_1973	9.99648685372033	56.5754567583014	POINT (9.99648685372033 56.5754567583014)	Eastern Jutland	Northern Jutland
2953	2515	Stone_cist_of_unknown_type	Gassum	Gassum	Randers_3349-50	dagger	Ix	-2350	-1950	LNI	Lomborg_1973	9.996486854	56.57545676	POINT (9.996486854 56.57545676)	Eastern Jutland	Northern Jutland
2959	2078	Megalith	Gjerum	Gjerum	NM_A1383-9	dagger	Ix	-2350	-1950	LNI	Lomborg_1973	10.423715288156	57.3959014070587	POINT (10.423715288156 57.3959014070587)	Eastern Jutland	Northern Jutland
2960	2079	Megalith	Gjerum	Gjerum	NM_A7002-05	dagger	IB	-2350	-1950	LNI	Lomborg_1973	10.42371529	57.39590141	POINT (10.42371529 57.39590141)	Eastern Jutland	Northern Jutland
2961	2080	Megalith	Gjerum	Gjerum	NM_A7002-05	dagger	IA/B	-2350	-1950	LNI	Lomborg_1973	10.42371529	57.39590141	POINT (10.42371529 57.39590141)	Eastern Jutland	Northern Jutland
2962	2081	Megalith	Gjerum	Gjerum	NM_A7002-05	dagger	Ix	-2350	-1950	LNI	Lomborg_1973	10.42371529	57.39590141	POINT (10.42371529 57.39590141)	Eastern Jutland	Northern Jutland
2975	2558	Megalith	Golfgården_III	Ørsted	-	dagger	I	-2350	-1950	LNI	AUD	10.3371978523189	56.506886662754	POINT (10.3371978523189 56.506886662754)	Eastern Jutland	Northern Jutland
2982	2334	Stone_cist_SGK	Gøttrup	Farsø	NM_A38177-81	dagger	IA/B	-2350	-1950	LNI	Lomborg_1973	9.33937130636467	56.7741156747085	POINT (9.33937130636467 56.7741156747085)	Eastern Jutland	Northern Jutland
2983	2458	Stone_cist_of_unknown_type	Gøttrup	Farsø	Århus_5560	dagger	IB	-2350	-1950	LNI	Lomborg_1973	9.34017596907471	56.7742097349279	POINT (9.34017596907471 56.7742097349279)	Eastern Jutland	Northern Jutland
2984	2459	Stone_cist_of_unknown_type	Gøttrup	Farsø	Århus_5560	dagger	IC	-2350	-1950	LNI	Lomborg_1973	9.340175969	56.77420973	POINT (9.340175969 56.77420973)	Eastern Jutland	Northern Jutland
3000	2322	Stone_cist_SGK	Gravlev	Gravlev	NM_A22949-61	dagger	IA	-2350	-1950	LNI	Lomborg_1973	9.81911686907831	56.846031128522	POINT (9.81911686907831 56.846031128522)	Eastern Jutland	Northern Jutland
3001	2323	Stone_cist_SGK	Gravlev	Gravlev	NM_A22949-61	dagger	IB	-2350	-1950	LNI	Lomborg_1973	9.819116869	56.84603113	POINT (9.819116869 56.84603113)	Eastern Jutland	Northern Jutland
3002	2324	Stone_cist_SGK	Gravlev	Gravlev	NM_A22949-61	dagger	IA/B	-2350	-1950	LNI	Lomborg_1973	9.819116869	56.84603113	POINT (9.819116869 56.84603113)	Eastern Jutland	Northern Jutland
3003	2325	Stone_cist_SGK	Gravlev	Gravlev	NM_A22949-61	dagger	IA/B	-2350	-1950	LNI	Lomborg_1973	9.819116869	56.84603113	POINT (9.819116869 56.84603113)	Eastern Jutland	Northern Jutland
3004	2326	Stone_cist_SGK	Gravlev	Gravlev	NM_A22949-61	dagger	IA/B	-2350	-1950	LNI	Lomborg_1973	9.819116869	56.84603113	POINT (9.819116869 56.84603113)	Eastern Jutland	Northern Jutland
3005	2327	Stone_cist_SGK	Gravlev	Gravlev	NM_A22949-61	dagger	IA/B	-2350	-1950	LNI	Lomborg_1973	9.819116869	56.84603113	POINT (9.819116869 56.84603113)	Eastern Jutland	Northern Jutland
3006	2328	Stone_cist_SGK	Gravlev	Gravlev	NM_A22949-61	dagger	Ix	-2350	-1950	LNI	Lomborg_1973	9.819116869	56.84603113	POINT (9.819116869 56.84603113)	Eastern Jutland	Northern Jutland
3007	2329	Stone_cist_SGK	Gravlev	Gravlev	NM_A22949-61	dagger	Ix	-2350	-1950	LNI	Lomborg_1973	9.819116869	56.84603113	POINT (9.819116869 56.84603113)	Eastern Jutland	Northern Jutland
3008	2331	Stone_cist_SGK	Gravlev	Gravlev	NM_A36091-117	dagger	IA/B	-2350	-1950	LNI	Lomborg_1973	9.819116869	56.84603113	POINT (9.819116869 56.84603113)	Eastern Jutland	Northern Jutland
3009	2332	Stone_cist_SGK	Gravlev	Gravlev	NM_A36091-117	dagger	IIA	-2350	-1950	LNI	Lomborg_1973	9.819116869	56.84603113	POINT (9.819116869 56.84603113)	Eastern Jutland	Northern Jutland
3010	2333	Stone_cist_SGK	Gravlev	Gravlev	NM_A36091-117	dagger	IIA	-2350	-1950	LNI	Lomborg_1973	9.819116869	56.84603113	POINT (9.819116869 56.84603113)	Eastern Jutland	Northern Jutland
3018	2456	Stone_cist_of_unknown_type	Grevelund_Hede	Vive	NM_A8107-9	dagger	Ix	-2350	-1950	LNI	Lomborg_1973	10.0059557436242	56.724895114489	POINT (10.0059557436242 56.724895114489)	Eastern Jutland	Northern Jutland
3025	1380	Burial_mound	Grønning	Grønning	Skive_A201	dagger	IA/B	-2350	-1950	LNI	Lomborg_1973	9.05784112859377	56.6500161360018	POINT (9.05784112859377 56.6500161360018)	Eastern Jutland	Northern Jutland
3044	1318	Burial_mound	Grove	Brøndum	NM_A43532-33	dagger	1x	-2350	-1950	LNI	Lomborg_1973	8.91618713010294	56.5924593897642	POINT (8.91618713010294 56.5924593897642)	Eastern Jutland	Northern Jutland
3045	1319	Burial_mound	Grove	Brøndum	NM_A43534-35	dagger	IB	-2350	-1950	LNI	Lomborg_1973	8.91618713	56.59245939	POINT (8.91618713 56.59245939)	Eastern Jutland	Northern Jutland
3046	1320	Burial_mound	Grove	Brøndum	NM_A43540-46	dagger	IC	-2350	-1950	LNI	Lomborg_1973	8.91618713	56.59245939	POINT (8.91618713 56.59245939)	Eastern Jutland	Northern Jutland
3049	1670	Stone_cist	Grurup	Grurup	NM_A14968	dagger	IC	-2350	-1950	LNI	Lomborg_1973	8.41608964209224	56.7889602628722	POINT (8.41608964209224 56.7889602628722)	Eastern Jutland	Northern Jutland
3056	1471	Burial_mound	Gudum	Gudum	Lemvig_878	dagger	IA/B	-2350	-1950	LNI	Lomborg_1973	8.45854698229374	56.51963843385	POINT (8.45854698229374 56.51963843385)	Eastern Jutland	Northern Jutland
3065	2082	Megalith	Gundestrup	Skræm	NM_15341-50	dagger	IB	-2350	-1950	LNI	Lomborg_1973	10.3535663825987	57.4257101787251	POINT (10.3535663825987 57.4257101787251)	Eastern Jutland	Northern Jutland
3066	2083	Megalith	Gundestrup	Skræm	NM_15341-50	dagger	IB	-2350	-1950	LNI	Lomborg_1973	10.35356638	57.42571018	POINT (10.35356638 57.42571018)	Eastern Jutland	Northern Jutland
3067	2296	Stone_cist_SGK	Gundestruphus_Hørbylund	Hørby	NM_A23243-4	dagger	Ix	-2350	-1950	LNI	Lomborg_1973	10.3717653344776	57.3620120162812	POINT (10.3717653344776 57.3620120162812)	Eastern Jutland	Northern Jutland
3072	1321	Burial_mound	Gust	Balling	Skive_R_I_811	dagger	IB	-2350	-1950	LNI	Lomborg_1973	8.88628515557575	56.6266400178169	POINT (8.88628515557575 56.6266400178169)	Eastern Jutland	Northern Jutland
3083	2147	Megalith	Hæsum	Ø.Hornum	NM_A38256-94	dagger	IB	-2350	-1950	LNI	Lomborg_1973	9.78177708240013	56.9197676049308	POINT (9.78177708240013 56.9197676049308)	Eastern Jutland	Northern Jutland
3084	2197	Megalith	Hald	Ørslevkloster	NM_A10706-16	dagger	IA/B	-2350	-1950	LNI	Lomborg_1973	9.19867416140806	56.5978719443053	POINT (9.19867416140806 56.5978719443053)	Eastern Jutland	Northern Jutland
3085	2297	Stone_cist_SGK	Hallundbjerg	Hallund	NM_A24267	dagger	IB	-2350	-1950	LNI	Lomborg_1973	10.1025526028384	57.2396936901032	POINT (10.1025526028384 57.2396936901032)	Eastern Jutland	Northern Jutland
3107	2336	Stone_cist_SGK	Harehøjgård_Vrå	Rostrup	NM_A33629	dagger	IIB	-2350	-1950	LNI	Lomborg_1973	9.97640955416767	56.7285642555977	POINT (9.97640955416767 56.7285642555977)	Eastern Jutland	Northern Jutland
3109	1322	Burial_mound	Harre	Harre	NM_A34509	dagger	1x	-2350	-1950	LNI	Lomborg_1973	8.92513050161369	56.7127917413725	POINT (8.92513050161369 56.7127917413725)	Eastern Jutland	Northern Jutland
3110	1323	Burial_mound	Harre	Harre	NM_A34510	dagger	1x	-2350	-1950	LNI	Lomborg_1973	8.925130502	56.71279174	POINT (8.925130502 56.71279174)	Eastern Jutland	Northern Jutland
3111	1324	Burial_mound	Harre	Harre	NM_A34511	dagger	1x	-2350	-1950	LNI	Lomborg_1973	8.925130502	56.71279174	POINT (8.925130502 56.71279174)	Eastern Jutland	Northern Jutland
3121	1587	Flat_grave	Hassing	Hassing	Ålborg_A741	dagger	IA/B	-2350	-1950	LNI	Lomborg_1973	8.45440872674945	56.8243900443668	POINT (8.45440872674945 56.8243900443668)	Eastern Jutland	Northern Jutland
3122	1334	Burial_mound	Håsum	Håsum	Skive_R_I_167	dagger	1x	-2350	-1950	LNI	Lomborg_1973	8.84708676947987	56.5811600882842	POINT (8.84708676947987 56.5811600882842)	Eastern Jutland	Northern Jutland
3123	2337	Stone_cist_SGK	Haubro	Haubro	Års_385	dagger	IC	-2350	-1950	LNI	Lomborg_1973	9.41824688442057	56.8011723971281	POINT (9.41824688442057 56.8011723971281)	Eastern Jutland	Northern Jutland
3124	2338	Stone_cist_SGK	Haubro	Haubro	Års_385	dagger	Ix	-2350	-1950	LNI	Lomborg_1973	9.418246884	56.8011724	POINT (9.418246884 56.8011724)	Eastern Jutland	Northern Jutland
3128	2084	Megalith	Haverslev	Haverslev	NM_A9900-04	dagger	IA	-2350	-1950	LNI	Lomborg_1973	9.68263077834004	56.786864284479	POINT (9.68263077834004 56.786864284479)	Eastern Jutland	Northern Jutland
3129	2085	Megalith	Haverslev	Haverslev	NM_A9900-04	dagger	IB	-2350	-1950	LNI	Lomborg_1973	9.682630778	56.78686428	POINT (9.682630778 56.78686428)	Eastern Jutland	Northern Jutland
3130	2086	Megalith	Haverslev	Haverslev	NM_A9900-04	dagger	IA/B	-2350	-1950	LNI	Lomborg_1973	9.682630778	56.78686428	POINT (9.682630778 56.78686428)	Eastern Jutland	Northern Jutland
3131	2087	Megalith	Haverslev	Haverslev	NM_A9900-04	dagger	IA/B	-2350	-1950	LNI	Lomborg_1973	9.682630778	56.78686428	POINT (9.682630778 56.78686428)	Eastern Jutland	Northern Jutland
3132	2088	Megalith	Haverslev	Haverslev	NM_A9900-04	dagger	IA/B	-2350	-1950	LNI	Lomborg_1973	9.682630778	56.78686428	POINT (9.682630778 56.78686428)	Eastern Jutland	Northern Jutland
3133	2089	Megalith	Haverslev	Haverslev	NM_A9900-04	dagger	IC	-2350	-1950	LNI	Lomborg_1973	9.682630778	56.78686428	POINT (9.682630778 56.78686428)	Eastern Jutland	Northern Jutland
3134	2090	Megalith	Haverslev	Haverslev	NM_A9900-04	dagger	IC	-2350	-1950	LNI	Lomborg_1973	9.682630778	56.78686428	POINT (9.682630778 56.78686428)	Eastern Jutland	Northern Jutland
3152	2452	Stone_cist_of_unknown_type	Heltborg	Heltborg	NM_MDCCCXXXV-VII	dagger	IA	-2350	-1950	LNI	Lomborg_1973	8.45565888071239	56.7541587923846	POINT (8.45565888071239 56.7541587923846)	Eastern Jutland	Northern Jutland
3153	1327	Burial_mound	Hem	Hem	Skive_R_I-591	dagger	1x	-2350	-1950	LNI	Lomborg_1973	8.95924938255739	56.5944573910507	POINT (8.95924938255739 56.5944573910507)	Eastern Jutland	Northern Jutland
3154	1328	Burial_mound	Hem	Hem	Skive_R_I-592	dagger	IA/B	-2350	-1950	LNI	Lomborg_1973	8.959249383	56.59445739	POINT (8.959249383 56.59445739)	Eastern Jutland	Northern Jutland
3187	1255	Burial_mound	Hjelmsted	Serritslev	NM_15206	dagger	IB	-2350	-1950	LNI	Lomborg_1973	10.0110265430463	57.3068615250212	POINT (10.0110265430463 57.3068615250212)	Eastern Jutland	Northern Jutland
3188	1256	Burial_mound	Hjelmsted	Serritslev	NM_15207	dagger	IA/B	-2350	-1950	LNI	Lomborg_1973	10.01102654	57.30686153	POINT (10.01102654 57.30686153)	Eastern Jutland	Northern Jutland
3189	2340	Stone_cist_SGK	Hjortsholm_Albæk	Suldrup	NM_A87569a-d	dagger	Ix	-2350	-1950	LNI	Lomborg_1973	9.69196196615405	56.8577157143492	POINT (9.69196196615405 56.8577157143492)	Eastern Jutland	Northern Jutland
3201	1331	Burial_mound	Høgild	Resen	NM_A19117-19	dagger	1x	-2350	-1950	LNI	Lomborg_1973	9.08841509441702	56.3792490896872	POINT (9.08841509441702 56.3792490896872)	Eastern Jutland	Northern Jutland
3209	1671	Stone_cist	Højager	Bjergby	Nykøbing_M.X44	dagger	IC	-2350	-1950	LNI	Lomborg_1973	8.73522463053669	56.8686412568828	POINT (8.73522463053669 56.8686412568828)	Eastern Jutland	Northern Jutland
3210	2398	Stone_cist_SGK	Højslev_Mølle_Guldager	Simested	NM_A18407-8	dagger	IA/B	-2350	-1950	LNI	Lomborg_1973	9.57977095014075	56.7161865149621	POINT (9.57977095014075 56.7161865149621)	Eastern Jutland	Northern Jutland
3211	2399	Stone_cist_SGK	Højslev_Mølle_Guldager	Simested	NM_A18407-8	dagger	Ix	-2350	-1950	LNI	Lomborg_1973	9.57977095	56.71618651	POINT (9.57977095 56.71618651)	Eastern Jutland	Northern Jutland
3214	2516	Stone_cist_of_unknown_type	Højvang_Udbyover	Udbyneder	NM_A17557-60_A19848-9	dagger	IB	-2350	-1950	LNI	Lomborg_1973	10.2117927970104	56.6501693062226	POINT (10.2117927970104 56.6501693062226)	Eastern Jutland	Northern Jutland
3215	2517	Stone_cist_of_unknown_type	Højvang_Udbyover	Udbyneder	NM_A17557-60_A19848-9	dagger	Ix	-2350	-1950	LNI	Lomborg_1973	10.2117927970104	56.6501693062226	POINT (10.2117927970104 56.6501693062226)	Eastern Jutland	Northern Jutland
3223	1329	Burial_mound	Holmgård	Hvidbjerg	NM_A43531	dagger	IB	-2350	-1950	LNI	Lomborg_1973	8.62006883068907	56.7450367679371	POINT (8.62006883068907 56.7450367679371)	Eastern Jutland	Northern Jutland
3234	1407	Burial_mound	Hovedskov	Grædstrup	NM_A22714	dagger	Ix	-2350	-1950	LNI	Lomborg_1973	9.54259560684652	55.988024240642	POINT (9.54259560684652 55.988024240642)	Eastern Jutland	Northern Jutland
3238	2227	Megalith	Humsterhøj_Skærvad	Ginnerup	NM_A4101-17	dagger	Ix	-2350	-1950	LNI	Lomborg_1973	10.7517097364132	56.412954153779	POINT (10.7517097364132 56.412954153779)	Eastern Jutland	Northern Jutland
3239	2228	Megalith	Humsterhøj_Skærvad	Ginnerup	NM_A4101-17	dagger	Ix	-2350	-1950	LNI	Lomborg_1973	10.75170974	56.41295415	POINT (10.75170974 56.41295415)	Eastern Jutland	Northern Jutland
3240	1408	Burial_mound	Hundshoved	Nr.Snede	NM_A15205	dagger	IC	-2350	-1950	LNI	Lomborg_1973	9.393031144	55.96426356	POINT (9.393031144 55.96426356)	Eastern Jutland	Northern Jutland
3241	1409	Burial_mound	Hundshoved	Nr.Snede	Århus_2721-2	dagger	IB/Ix	-2350	-1950	LNI	Lomborg_1973	9.393031144	55.96426356	POINT (9.393031144 55.96426356)	Eastern Jutland	Northern Jutland
3242	1410	Burial_mound	Hundshoved_Mølle	Nr.Snede	NM_A34126	dagger	IC	-2350	-1950	LNI	Lomborg_1973	9.393031144	55.96426356	POINT (9.393031144 55.96426356)	Eastern Jutland	Northern Jutland
3256	1684	Stone_cist	Hvalpsund_Færgegård	Lovns	NM_4608-9	dagger	IIIA	-2350	-1950	LNI	Lomborg_1973	9.20090538431267	56.712825928742	POINT (9.20090538431267 56.712825928742)	Eastern Jutland	Northern Jutland
3257	2261	Megalith	Hvam	Borbjerg	Viborg_403-6	dagger	Ix	-2350	-1950	LNI	Lomborg_1973	8.69625873829944	56.4175989653852	POINT (8.69625873829944 56.4175989653852)	Eastern Jutland	Northern Jutland
3258	1276	Burial_mound	Hvarre	Vebbestrup	Nysum_1235-35e	dagger	IB	-2350	-1950	LNI	Lomborg_1973	9.83359417373123	56.7317691996187	POINT (9.83359417373123 56.7317691996187)	Eastern Jutland	Northern Jutland
3259	1277	Burial_mound	Hvarre	Vebbestrup	Nysum_1235-35e	dagger	IA/B	-2350	-1950	LNI	Lomborg_1973	9.833594174	56.7317692	POINT (9.833594174 56.7317692)	Eastern Jutland	Northern Jutland
3260	1278	Burial_mound	Hvarre	Vebbestrup	Nysum_1256	dagger	IB	-2350	-1950	LNI	Lomborg_1973	9.833594174	56.7317692	POINT (9.833594174 56.7317692)	Eastern Jutland	Northern Jutland
3268	1330	Burial_mound	Hvinningdal	Balle	NM_A19474	dagger	1x	-2350	-1950	LNI	Lomborg_1973	9.49347078563336	56.1712712607461	POINT (9.49347078563336 56.1712712607461)	Eastern Jutland	Northern Jutland
3269	2091	Megalith	Hvissehøj_Alsbjerg	Torslev	NM_A28460-505	dagger	IA	-2350	-1950	LNI	Lomborg_1973	9.44529215275361	57.0796328768904	POINT (9.44529215275361 57.0796328768904)	Eastern Jutland	Northern Jutland
3270	2092	Megalith	Hvissehøj_Alsbjerg	Torslev	NM_A28460-505	dagger	IB	-2350	-1950	LNI	Lomborg_1973	9.445292153	57.07963288	POINT (9.445292153 57.07963288)	Eastern Jutland	Northern Jutland
3271	2093	Megalith	Hvissehøj_Alsbjerg	Torslev	NM_A28460-505	dagger	IB	-2350	-1950	LNI	Lomborg_1973	9.445292153	57.07963288	POINT (9.445292153 57.07963288)	Eastern Jutland	Northern Jutland
3272	2094	Megalith	Hvissehøj_Alsbjerg	Torslev	NM_A28460-505	dagger	IB	-2350	-1950	LNI	Lomborg_1973	9.445292153	57.07963288	POINT (9.445292153 57.07963288)	Eastern Jutland	Northern Jutland
3273	2095	Megalith	Hvissehøj_Alsbjerg	Torslev	NM_A28460-505	dagger	IB	-2350	-1950	LNI	Lomborg_1973	9.445292153	57.07963288	POINT (9.445292153 57.07963288)	Eastern Jutland	Northern Jutland
3274	2096	Megalith	Hvissehøj_Alsbjerg	Torslev	NM_A28460-505	dagger	IA/B	-2350	-1950	LNI	Lomborg_1973	9.445292153	57.07963288	POINT (9.445292153 57.07963288)	Eastern Jutland	Northern Jutland
3275	2097	Megalith	Hvissehøj_Alsbjerg	Torslev	NM_A28460-505	dagger	IA/B	-2350	-1950	LNI	Lomborg_1973	9.445292153	57.07963288	POINT (9.445292153 57.07963288)	Eastern Jutland	Northern Jutland
3276	2098	Megalith	Hvissehøj_Alsbjerg	Torslev	NM_A28460-505	dagger	IA/B	-2350	-1950	LNI	Lomborg_1973	9.445292153	57.07963288	POINT (9.445292153 57.07963288)	Eastern Jutland	Northern Jutland
3277	2099	Megalith	Hvissehøj_Alsbjerg	Torslev	NM_A28460-505	dagger	Ix	-2350	-1950	LNI	Lomborg_1973	9.445292153	57.07963288	POINT (9.445292153 57.07963288)	Eastern Jutland	Northern Jutland
3278	2100	Megalith	Hvissehøj_Alsbjerg	Torslev	NM_A28460-505	dagger	Ix	-2350	-1950	LNI	Lomborg_1973	9.445292153	57.07963288	POINT (9.445292153 57.07963288)	Eastern Jutland	Northern Jutland
3279	2101	Megalith	Hvissehøj_Alsbjerg	Torslev	NM_A28460-505	dagger	Ix	-2350	-1950	LNI	Lomborg_1973	9.445292153	57.07963288	POINT (9.445292153 57.07963288)	Eastern Jutland	Northern Jutland
3280	2102	Megalith	Hvissehøj_Alsbjerg	Torslev	NM_A28460-505	dagger	Ix	-2350	-1950	LNI	Lomborg_1973	9.445292153	57.07963288	POINT (9.445292153 57.07963288)	Eastern Jutland	Northern Jutland
3281	2103	Megalith	Hvissehøj_Alsbjerg	Torslev	NM_A28460-505	dagger	IIA	-2350	-1950	LNI	Lomborg_1973	9.445292153	57.07963288	POINT (9.445292153 57.07963288)	Eastern Jutland	Northern Jutland
3290	1335	Burial_mound	Ilbjerg	Rybjerg	NM_A43676	dagger	IB	-2350	-1950	LNI	Lomborg_1973	9.01450726547306	56.7037360455158	POINT (9.01450726547306 56.7037360455158)	Eastern Jutland	Northern Jutland
3291	2198	Megalith	Ilsø	Fly	NM_A7006-23,A9672-3	dagger	IIIB	-2350	-1950	LNI	Lomborg_1973	9.0126302285457	56.4956907544456	POINT (9.0126302285457 56.4956907544456)	Eastern Jutland	Northern Jutland
3309	1336	Burial_mound	Jegstrup	Dommerby	NM_A32838	dagger	IIIB	-2350	-1950	LNI	Lomborg_1973	9.08331209536732	56.5533431562183	POINT (9.08331209536732 56.5533431562183)	Eastern Jutland	Northern Jutland
3316	2229	Megalith	Jordhøj_Katbjerg	Mariager_Vestre_Lds.	NM_A9683-708	dagger	IA	-2350	-1950	LNI	Lomborg_1973	9.90263803561862	56.6340337557689	POINT (9.90263803561862 56.6340337557689)	Eastern Jutland	Northern Jutland
3317	2230	Megalith	Jordhøj_Katbjerg	Mariager_Vestre_Lds.	NM_A9683-708	dagger	IB	-2350	-1950	LNI	Lomborg_1973	9.902638036	56.63403376	POINT (9.902638036 56.63403376)	Eastern Jutland	Northern Jutland
3318	2231	Megalith	Jordhøj_Katbjerg	Mariager_Vestre_Lds.	NM_A9683-708	dagger	IIIE	-2350	-1950	LNI	Lomborg_1973	9.902638036	56.63403376	POINT (9.902638036 56.63403376)	Eastern Jutland	Northern Jutland
3342	2567	Burial_mound	Karolinelund	Voel	-	dagger	I	-2350	-1950	LNI	AUD	9.69400763422914	56.1871412406475	POINT (9.69400763422914 56.1871412406475)	Eastern Jutland	Northern Jutland
3343	2568	Burial_mound	Karolinelund	Voel	-	dagger	II	-2350	-1950	LNI	AUD	9.69400763422914	56.1871412406475	POINT (9.69400763422914 56.1871412406475)	Eastern Jutland	Northern Jutland
3345	2408	Stone_cist_SGK	Katbjerg	Mariager_Lds.	NM_A9731-42	dagger	Ix	-2350	-1950	LNI	Lomborg_1973	9.90285261234129	56.6332430542169	POINT (9.90285261234129 56.6332430542169)	Eastern Jutland	Northern Jutland
3346	2409	Stone_cist_SGK	Katbjerg	Mariager_Lds.	NM_A9731-42	dagger	Ix	-2350	-1950	LNI	Lomborg_1973	9.902852612	56.63324305	POINT (9.902852612 56.63324305)	Eastern Jutland	Northern Jutland
3347	2342	Stone_cist_SGK	Katrineholm	Astrup	Ålborg_607-11	dagger	IC	-2350	-1950	LNI	Lomborg_1973	9.9768037404402	56.7679268668584	POINT (9.9768037404402 56.7679268668584)	Eastern Jutland	Northern Jutland
3348	2343	Stone_cist_SGK	Katrineholm	Astrup	Ålborg_607-11	dagger	Ix	-2350	-1950	LNI	Lomborg_1973	9.97680374	56.76792687	POINT (9.97680374 56.76792687)	Eastern Jutland	Northern Jutland
3349	2344	Stone_cist_SGK	Katrineholm	Astrup	Ålborg_607-11	dagger	IIIA	-2350	-1950	LNI	Lomborg_1973	9.97680374	56.76792687	POINT (9.97680374 56.76792687)	Eastern Jutland	Northern Jutland
3370	2148	Megalith	Kirketerp	Veggerby	NM_A39121-7	dagger	IB	-2350	-1950	LNI	Lomborg_1973	9.67087637392257	56.8887312874552	POINT (9.67087637392257 56.8887312874552)	Eastern Jutland	Northern Jutland
3371	2149	Megalith	Kirketerp	Veggerby	NM_A39121-7	dagger	IB	-2350	-1950	LNI	Lomborg_1973	9.670876374	56.88873129	POINT (9.670876374 56.88873129)	Eastern Jutland	Northern Jutland
3372	2150	Megalith	Kirketerp	Veggerby	NM_A39121-7	dagger	IC	-2350	-1950	LNI	Lomborg_1973	9.670876374	56.88873129	POINT (9.670876374 56.88873129)	Eastern Jutland	Northern Jutland
3373	2151	Megalith	Kirketerp	Veggerby	NM_A39121-7	dagger	Ix	-2350	-1950	LNI	Lomborg_1973	9.670876374	56.88873129	POINT (9.670876374 56.88873129)	Eastern Jutland	Northern Jutland
3375	1337	Burial_mound	Kistrup	Løvel	NM_A39015-17	dagger	IB	-2350	-1950	LNI	Lomborg_1973	9.41717836602993	56.5184206129239	POINT (9.41717836602993 56.5184206129239)	Eastern Jutland	Northern Jutland
3376	1338	Burial_mound	Kjærgård	Fly	Skive_R_III_90	dagger	IC	-2350	-1950	LNI	Lomborg_1973	9.39638890701416	56.4521814116225	POINT (9.39638890701416 56.4521814116225)	Eastern Jutland	Northern Jutland
3391	1339	Burial_mound	Klovhøj,_Krejbjerg_Hede	Krejbjerg	Skive_R_I_583	dagger	Ix	-2350	-1950	LNI	Lomborg_1973	8.86009283715841	56.6567088388075	POINT (8.86009283715841 56.6567088388075)	Eastern Jutland	Northern Jutland
3396	1340	Burial_mound	Kobberup	Kobberup	NM_A43853	dagger	Ix	-2350	-1950	LNI	Lomborg_1973	9.0926643257779	56.5177888830224	POINT (9.0926643257779 56.5177888830224)	Eastern Jutland	Northern Jutland
3397	1341	Burial_mound	Kobberup	Kobberup	NM_A43947-51	dagger	IIB	-2350	-1950	LNI	Lomborg_1973	9.092664326	56.51778888	POINT (9.092664326 56.51778888)	Eastern Jutland	Northern Jutland
3398	1342	Burial_mound	Koldkur	Resen	NM_A19651	dagger	IA/B	-2350	-1950	LNI	Lomborg_1973	9.08841509441702	56.3792490896872	POINT (9.08841509441702 56.3792490896872)	Eastern Jutland	Northern Jutland
3399	1343	Burial_mound	Koldkur	Resen	NM_A19662	dagger	1x	-2350	-1950	LNI	Lomborg_1973	9.088415094	56.37924909	POINT (9.088415094 56.37924909)	Eastern Jutland	Northern Jutland
3400	2519	Stone_cist_of_unknown_type	Kollerup	Hadbjerg	Randers_3343-5	dagger	IB	-2350	-1950	LNI	Lomborg_1973	10.1081511267249	56.3292264982191	POINT (10.1081511267249 56.3292264982191)	Eastern Jutland	Northern Jutland
3401	2520	Stone_cist_of_unknown_type	Kollerup	Hadbjerg	Randers_3343-5	dagger	IB	-2350	-1950	LNI	Lomborg_1973	10.10815113	56.3292265	POINT (10.10815113 56.3292265)	Eastern Jutland	Northern Jutland
3418	1345	Burial_mound	Krejberg	Krejbjerg	Skive_R_I_13	dagger	IC	-2350	-1950	LNI	Lomborg_1973	8.86009283715841	56.6567088388075	POINT (8.86009283715841 56.6567088388075)	Eastern Jutland	Northern Jutland
3419	1346	Burial_mound	Krejberg	Krejbjerg	Skive_R_I_476	dagger	IB	-2350	-1950	LNI	Lomborg_1973	8.860092837	56.65670884	POINT (8.860092837 56.65670884)	Eastern Jutland	Northern Jutland
3420	1347	Burial_mound	Krejberg_Hede	Krejbjerg	Skive_R_I_114	dagger	1x	-2350	-1950	LNI	Lomborg_1973	8.860092837	56.65670884	POINT (8.860092837 56.65670884)	Eastern Jutland	Northern Jutland
3431	2199	Megalith	Kvolsted	Kvols	NM_A10630-41	dagger	IB	-2350	-1950	LNI	Lomborg_1973	9.25214255352402	56.532455032756	POINT (9.25214255352402 56.532455032756)	Eastern Jutland	Northern Jutland
3432	2200	Megalith	Kvolsted	Kvols	NM_A10630-41	dagger	IC	-2350	-1950	LNI	Lomborg_1973	9.252142554	56.53245503	POINT (9.252142554 56.53245503)	Eastern Jutland	Northern Jutland
3433	2201	Megalith	Kvolsted	Kvols	NM_A10630-41	dagger	IC	-2350	-1950	LNI	Lomborg_1973	9.252142554	56.53245503	POINT (9.252142554 56.53245503)	Eastern Jutland	Northern Jutland
3434	2203	Megalith	Kvolsted	Kvols	NM_A10653-61	dagger	IA/B	-2350	-1950	LNI	Lomborg_1973	9.252142554	56.53245503	POINT (9.252142554 56.53245503)	Eastern Jutland	Northern Jutland
3435	2492	Stone_cist_of_unknown_type	Kybe	Vile	NM_A8370-2	dagger	Ix	-2350	-1950	LNI	Lomborg_1973	8.85989839605518	56.719285966027	POINT (8.85989839605518 56.719285966027)	Eastern Jutland	Northern Jutland
3436	2523	Stone_cist_of_unknown_type	Labing	Framlev	Århus_2729	dagger	IIA	-2350	-1950	LNI	Lomborg_1973	10.0127928812862	56.1704202495766	POINT (10.0127928812862 56.1704202495766)	Eastern Jutland	Northern Jutland
3448	2400	Stone_cist_SGK	Langhøj	Krejbjerg	Skive_RI_459-67_490-92	dagger	IB	-2350	-1950	LNI	Lomborg_1973	8.86006381139665	56.6561942063515	POINT (8.86006381139665 56.6561942063515)	Eastern Jutland	Northern Jutland
3449	2401	Stone_cist_SGK	Langhøj	Krejbjerg	Skive_RI_459-67_490-92	dagger	IC	-2350	-1950	LNI	Lomborg_1973	8.860063811	56.65619421	POINT (8.860063811 56.65619421)	Eastern Jutland	Northern Jutland
3450	2402	Stone_cist_SGK	Langhøj	Krejbjerg	Skive_RI_459-67_490-92	dagger	Ix	-2350	-1950	LNI	Lomborg_1973	8.860063811	56.65619421	POINT (8.860063811 56.65619421)	Eastern Jutland	Northern Jutland
3451	2205	Megalith	Langmosegård_Troelstrup	Tostrup	NM_A33671-740	dagger	IA/B	-2350	-1950	LNI	Lomborg_1973	9.46500411336897	56.6212668626581	POINT (9.46500411336897 56.6212668626581)	Eastern Jutland	Northern Jutland
3452	2206	Megalith	Langmosegård_Troelstrup	Tostrup	NM_A33671-740	dagger	Ix	-2350	-1950	LNI	Lomborg_1973	9.465004113	56.62126686	POINT (9.465004113 56.62126686)	Eastern Jutland	Northern Jutland
3453	2521	Stone_cist_of_unknown_type	Langskov	Ørum	Århus_5818	dagger	IB	-2350	-1950	LNI	Lomborg_1973	9.95384951174011	56.4047967693957	POINT (9.95384951174011 56.4047967693957)	Eastern Jutland	Northern Jutland
3458	1396	Burial_mound	Lemmer	Lihme	Århus_5118	dagger	IC	-2350	-1950	LNI	Lomborg_1973	10.271237684542	56.3815822642702	POINT (10.271237684542 56.3815822642702)	Eastern Jutland	Northern Jutland
3461	2207	Megalith	Lerehenfeld_Mølle	V.Bølle	Viborg_3785-7	dagger	IB	-2350	-1950	LNI	Lomborg_1973	9.36222542055656	56.7134876126515	POINT (9.36222542055656 56.7134876126515)	Eastern Jutland	Northern Jutland
3462	2208	Megalith	Lerehenfeld_Mølle	V.Bølle	Viborg_3785-7	dagger	IC	-2350	-1950	LNI	Lomborg_1973	9.362225421	56.71348761	POINT (9.362225421 56.71348761)	Eastern Jutland	Northern Jutland
3463	2460	Stone_cist_of_unknown_type	Lille_Binderup	Binderup	Randers_972a-i	dagger	IA	-2350	-1950	LNI	Lomborg_1973	9.59141571246311	56.7867559121841	POINT (9.59141571246311 56.7867559121841)	Eastern Jutland	Northern Jutland
3464	2461	Stone_cist_of_unknown_type	Lille_Binderup	Binderup	Randers_972a-i	dagger	IA	-2350	-1950	LNI	Lomborg_1973	9.59141571246311	56.7867559121841	POINT (9.59141571246311 56.7867559121841)	Eastern Jutland	Northern Jutland
3465	2462	Stone_cist_of_unknown_type	Lille_Binderup	Binderup	Randers_972a-i	dagger	IB	-2350	-1950	LNI	Lomborg_1973	9.59141571246311	56.7867559121841	POINT (9.59141571246311 56.7867559121841)	Eastern Jutland	Northern Jutland
3466	2463	Stone_cist_of_unknown_type	Lille_Binderup	Binderup	Randers_972a-i	dagger	IIIB	-2350	-1950	LNI	Lomborg_1973	9.59141571246311	56.7867559121841	POINT (9.59141571246311 56.7867559121841)	Eastern Jutland	Northern Jutland
3468	1413	Burial_mound	Lille_Nygård_Gribstrup	Klovborg	NM_A27691	dagger	IA	-2350	-1950	LNI	Lomborg_1973	9.4798892043824	55.9418013352159	POINT (9.4798892043824 55.9418013352159)	Eastern Jutland	Northern Jutland
3469	1414	Burial_mound	Lille_Nygård_Gribstrup	Klovborg	NM_A27692	dagger	IC	-2350	-1950	LNI	Lomborg_1973	9.479889204	55.94180134	POINT (9.479889204 55.94180134)	Eastern Jutland	Northern Jutland
3473	2153	Megalith	Linalyst	Veggerby	NM_A6131-32,-36	dagger	IB	-2350	-1950	LNI	Lomborg_1973	9.65964594345542	56.8944172034426	POINT (9.65964594345542 56.8944172034426)	Eastern Jutland	Northern Jutland
3474	2154	Megalith	Linalyst	Veggerby	NM_A6131-32,-36	dagger	Ix	-2350	-1950	LNI	Lomborg_1973	9.659645943	56.8944172	POINT (9.659645943 56.8944172)	Eastern Jutland	Northern Jutland
3475	1474	Burial_mound	Linde	Asp	NM_A19556-7	dagger	Ix	-2350	-1950	LNI	Lomborg_1973	8.48502362659181	56.4220119835258	POINT (8.48502362659181 56.4220119835258)	Eastern Jutland	Northern Jutland
3483	2299	Stone_cist_SGK	Linderup	Tolstrup	NM_A15801-6	dagger	IA/B	-2350	-1950	LNI	Lomborg_1973	9.90678661390016	57.3050676583785	POINT (9.90678661390016 57.3050676583785)	Eastern Jutland	Northern Jutland
3484	2300	Stone_cist_SGK	Linderup	Tolstrup	NM_A15801-6	dagger	IA/B	-2350	-1950	LNI	Lomborg_1973	9.906786614	57.30506766	POINT (9.906786614 57.30506766)	Eastern Jutland	Northern Jutland
3485	2301	Stone_cist_SGK	Linderup	Tolstrup	NM_A15801-6	dagger	Ix	-2350	-1950	LNI	Lomborg_1973	9.906786614	57.30506766	POINT (9.906786614 57.30506766)	Eastern Jutland	Northern Jutland
3491	2347	Stone_cist_SGK	Loddenhøj	Rostrup	Ålborg_A779-91	dagger	IB	-2350	-1950	LNI	Lomborg_1973	9.93091928880697	56.7350617329452	POINT (9.93091928880697 56.7350617329452)	Eastern Jutland	Northern Jutland
3492	2348	Stone_cist_SGK	Loddenhøj	Rostrup	Ålborg_A779-91	dagger	IC	-2350	-1950	LNI	Lomborg_1973	9.930919289	56.73506173	POINT (9.930919289 56.73506173)	Eastern Jutland	Northern Jutland
3493	2349	Stone_cist_SGK	Loddenhøj	Rostrup	Ålborg_A779-91	dagger	Ix	-2350	-1950	LNI	Lomborg_1973	9.930919289	56.73506173	POINT (9.930919289 56.73506173)	Eastern Jutland	Northern Jutland
3498	1475	Burial_mound	Lomborg	Lomborg	NM_A12163	dagger	Ix	-2350	-1950	LNI	Lomborg_1973	8.25680579310929	56.5137530851735	POINT (8.25680579310929 56.5137530851735)	Eastern Jutland	Northern Jutland
3499	1476	Burial_mound	Lomborg	Lomborg	NM_A12164	dagger	IA/B	-2350	-1950	LNI	Lomborg_1973	8.256805793	56.51375309	POINT (8.256805793 56.51375309)	Eastern Jutland	Northern Jutland
3500	1477	Burial_mound	Lomborg	Lomborg	NM_A12165	dagger	IA/B	-2350	-1950	LNI	Lomborg_1973	8.256805793	56.51375309	POINT (8.256805793 56.51375309)	Eastern Jutland	Northern Jutland
3501	1478	Burial_mound	Lomborg	Lomborg	NM_A12166	dagger	IB	-2350	-1950	LNI	Lomborg_1973	8.256805793	56.51375309	POINT (8.256805793 56.51375309)	Eastern Jutland	Northern Jutland
3508	2350	Stone_cist_SGK	Lundby	Gunderup	NM_A17264-8	dagger	IB	-2350	-1950	LNI	Lomborg_1973	10.0087585265358	56.9699764390077	POINT (10.0087585265358 56.9699764390077)	Eastern Jutland	Northern Jutland
3509	2351	Stone_cist_SGK	Lundby	Gunderup	NM_A17264-8	dagger	IB	-2350	-1950	LNI	Lomborg_1973	10.00875853	56.96997644	POINT (10.00875853 56.96997644)	Eastern Jutland	Northern Jutland
3510	2352	Stone_cist_SGK	Lundby	Gunderup	NM_A17264-8	dagger	Ix	-2350	-1950	LNI	Lomborg_1973	10.00875853	56.96997644	POINT (10.00875853 56.96997644)	Eastern Jutland	Northern Jutland
3513	1279	Burial_mound	Lundgård	Rostrup	Nysum_1529	dagger	Ix	-2350	-1950	LNI	Lomborg_1973	9.93061961189763	56.7302305305725	POINT (9.93061961189763 56.7302305305725)	Eastern Jutland	Northern Jutland
3532	2109	Megalith	Manstrup	Bejstrup	NM_A3186-9	dagger	IA	-2350	-1950	LNI	Lomborg_1973	9.30518578144646	57.0302874125004	POINT (9.30518578144646 57.0302874125004)	Eastern Jutland	Northern Jutland
3533	2110	Megalith	Manstrup	Bejstrup	NM_A3186-9	dagger	IA	-2350	-1950	LNI	Lomborg_1973	9.305185781	57.03028741	POINT (9.305185781 57.03028741)	Eastern Jutland	Northern Jutland
3534	2111	Megalith	Manstrup	Bejstrup	NM_A3186-9	dagger	IB	-2350	-1950	LNI	Lomborg_1973	9.305185781	57.03028741	POINT (9.305185781 57.03028741)	Eastern Jutland	Northern Jutland
3535	2112	Megalith	Manstrup	Bejstrup	NM_A3186-9	dagger	IB	-2350	-1950	LNI	Lomborg_1973	9.305185781	57.03028741	POINT (9.305185781 57.03028741)	Eastern Jutland	Northern Jutland
3536	2113	Megalith	Manstrup	Bejstrup	NM_A3186-9	dagger	IB	-2350	-1950	LNI	Lomborg_1973	9.305185781	57.03028741	POINT (9.305185781 57.03028741)	Eastern Jutland	Northern Jutland
3537	2114	Megalith	Manstrup	Bejstrup	NM_A3186-9	dagger	IA/B	-2350	-1950	LNI	Lomborg_1973	9.305185781	57.03028741	POINT (9.305185781 57.03028741)	Eastern Jutland	Northern Jutland
3538	2115	Megalith	Manstrup	Bejstrup	NM_A3186-9	dagger	IA/B	-2350	-1950	LNI	Lomborg_1973	9.305185781	57.03028741	POINT (9.305185781 57.03028741)	Eastern Jutland	Northern Jutland
3539	2410	Stone_cist_SGK	Mariager	Mariager	NM_A5359-62	dagger	Ix	-2350	-1950	LNI	Lomborg_1973	9.97842811377019	56.6480210555808	POINT (9.97842811377019 56.6480210555808)	Eastern Jutland	Northern Jutland
3540	2411	Stone_cist_SGK	Mariager	Mariager	NM_A5359-62	dagger	Ix	-2350	-1950	LNI	Lomborg_1973	9.978428114	56.64802106	POINT (9.978428114 56.64802106)	Eastern Jutland	Northern Jutland
3545	1261	Burial_mound	Melbjerghøj_Stubdrup	Ø._Brønderslev	NM_A34532	dagger	IB	-2350	-1950	LNI	Lomborg_1973	10.0219840990629	57.2643818169926	POINT (10.0219840990629 57.2643818169926)	Eastern Jutland	Northern Jutland
3546	1262	Burial_mound	Melbjerghøj_Stubdrup	Ø._Brønderslev	NM_A34533	dagger	IE	-2350	-1950	LNI	Lomborg_1973	10.0219841	57.26438182	POINT (10.0219841 57.26438182)	Eastern Jutland	Northern Jutland
3565	1348	Burial_mound	Mølgård	S.Resen	NM_A19587	dagger	Ix	-2350	-1950	LNI	Lomborg_1973	9.088415094	56.37924909	POINT (9.088415094 56.37924909)	Eastern Jutland	Northern Jutland
3566	1349	Burial_mound	Mølgård	S.Resen	NM_A20496	dagger	IA/B	-2350	-1950	LNI	Lomborg_1973	9.088415094	56.37924909	POINT (9.088415094 56.37924909)	Eastern Jutland	Northern Jutland
3567	1350	Burial_mound	Mølgård	S.Resen	NM_A20565	dagger	IC	-2350	-1950	LNI	Lomborg_1973	9.088415094	56.37924909	POINT (9.088415094 56.37924909)	Eastern Jutland	Northern Jutland
3568	1415	Burial_mound	Molkjær	Tamdrup	NM_A_19116	dagger	Ix	-2350	-1950	LNI	Lomborg_1973	9.73797172299761	55.8919869057036	POINT (9.73797172299761 55.8919869057036)	Eastern Jutland	Northern Jutland
3575	1416	Burial_mound	Mollerup	Linå	Århus_1406	dagger	Ix	-2350	-1950	LNI	Lomborg_1973	9.72442668630746	56.1630612591245	POINT (9.72442668630746 56.1630612591245)	Eastern Jutland	Northern Jutland
3576	1418	Burial_mound	Møllerup	Hammer	NM_A34084	dagger	IC	-2350	-1950	LNI	Lomborg_1973	9.43912582855646	55.8931122478736	POINT (9.43912582855646 55.8931122478736)	Eastern Jutland	Northern Jutland
3580	1399	Burial_mound	Montana_Frederiksberg	Århus	Århus_1276	dagger	IIA	-2350	-1950	LNI	Lomborg_1973	10.1998751534383	56.1471745366437	POINT (10.1998751534383 56.1471745366437)	Eastern Jutland	Northern Jutland
3582	2453	Stone_cist_of_unknown_type	Mørkebjerghøj	Skallerup	NM_A4596-7	dagger	IC	-2350	-1950	LNI	Lomborg_1973	9.85177518074849	57.4792641781796	POINT (9.85177518074849 57.4792641781796)	Eastern Jutland	Northern Jutland
3591	2437	Stone_cist_of_unknown_type	Mygdal	Mygdal	Hjørring_13568	dagger	Ix	-2350	-1950	LNI	Lomborg_1973	10.1098116267841	57.5209957747336	POINT (10.1098116267841 57.5209957747336)	Eastern Jutland	Northern Jutland
3595	2466	Stone_cist_of_unknown_type	Næsborg	Næsborg	NM_A5847-9	dagger	Ix	-2350	-1950	LNI	Lomborg_1973	9.3409380421017	56.9789966605622	POINT (9.3409380421017 56.9789966605622)	Eastern Jutland	Northern Jutland
3596	2467	Stone_cist_of_unknown_type	Næsborg	Næsborg	NM_A5847-9	dagger	Ix	-2350	-1950	LNI	Lomborg_1973	9.340938042	56.97899666	POINT (9.340938042 56.97899666)	Eastern Jutland	Northern Jutland
3621	1352	Burial_mound	Nissum	Åsted	Skive_R_I_775-75d	dagger	IC	-2350	-1950	LNI	Lomborg_1973	8.99651716496605	56.7855422413177	POINT (8.99651716496605 56.7855422413177)	Eastern Jutland	Northern Jutland
3637	1357	Burial_mound	Nørreballing	Balling	NM_A29203-5	dagger	IC	-2350	-1950	LNI	Lomborg_1973	8.88628515557575	56.6266400178169	POINT (8.88628515557575 56.6266400178169)	Eastern Jutland	Northern Jutland
3651	2339	Stone_cist_SGK	Northernmost_Hesthøj_Merritsholt_Vive_Hede	Vive	NM_A36459	dagger	IC	-2350	-1950	LNI	Lomborg_1973	10.0339656053192	56.7061603220983	POINT (10.0339656053192 56.7061603220983)	Eastern Jutland	Northern Jutland
3656	1353	Burial_mound	Norup	Vile	NM_A43746-8	dagger	IC	-2350	-1950	LNI	Lomborg_1973	8.86066014391479	56.7213052941751	POINT (8.86066014391479 56.7213052941751)	Eastern Jutland	Northern Jutland
3657	1354	Burial_mound	Noubogårde	Dollerup	NM_A29551	dagger	Ix	-2350	-1950	LNI	Lomborg_1973	9.3083022	56.3723030115451	POINT (9.3083022 56.3723030115451)	Eastern Jutland	Northern Jutland
3658	1355	Burial_mound	Noubogårde	Dollerup	NM_A29552	dagger	Ix	-2350	-1950	LNI	Lomborg_1973	9.3083022	56.37230301	POINT (9.3083022 56.37230301)	Eastern Jutland	Northern Jutland
3660	1419	Burial_mound	Nr.Gludsted	Ejstrup	NM_A34912-13	dagger	IB	-2350	-1950	LNI	Lomborg_1973	9.28755044338439	55.9864822534789	POINT (9.28755044338439 55.9864822534789)	Eastern Jutland	Northern Jutland
3661	1420	Burial_mound	Nr.Gludsted	Ejstrup	NM_A34912-13	dagger	Ix	-2350	-1950	LNI	Lomborg_1973	9.287550443	55.98648225	POINT (9.287550443 55.98648225)	Eastern Jutland	Northern Jutland
3662	1422	Burial_mound	Nr.Snede	Nr.Snede	NM_A27521	dagger	IA/B	-2350	-1950	LNI	Lomborg_1973	9.393031144	55.96426356	POINT (9.393031144 55.96426356)	Eastern Jutland	Northern Jutland
3665	1356	Burial_mound	Ny_Spøttrup	Rødding	Skive_R_I_673	dagger	IB	-2350	-1950	LNI	Lomborg_1973	8.81111165295047	56.6413043397426	POINT (8.81111165295047 56.6413043397426)	Eastern Jutland	Northern Jutland
3666	2412	Stone_cist_SGK	Ny_Vestervang	Randers_Markjord	Randers_889-95	dagger	IC	-2350	-1950	LNI	Lomborg_1973	10.1404996077592	56.4143748302675	POINT (10.1404996077592 56.4143748302675)	Eastern Jutland	Northern Jutland
3667	1387	Burial_mound	Ø._Lyby	Lyby	NM_A43816	dagger	IB	-2350	-1950	LNI	Lomborg_1973	9.05189196630723	56.6325686858702	POINT (9.05189196630723 56.6325686858702)	Eastern Jutland	Northern Jutland
3668	2506	Stone_cist_of_unknown_type	Ø.Grønning	Grønning	NM_A43879	dagger	IB	-2350	-1950	LNI	Lomborg_1973	9.07876488166456	56.6490560321425	POINT (9.07876488166456 56.6490560321425)	Eastern Jutland	Northern Jutland
3669	1514	Burial_mound	Ø.Herupgård_Ø.Herup	Dybe	NM_A27380-82	dagger	IIB	-2350	-1950	LNI	Lomborg_1973	8.171659319	56.51086046	POINT (8.171659319 56.51086046)	Eastern Jutland	Northern Jutland
3670	1585	Flat_grave	Ø.Hjermitslev	Tolstrup	NM_A38659	dagger	IB	-2350	-1950	LNI	Lomborg_1973	9.87202071285516	57.2783119730331	POINT (9.87202071285516 57.2783119730331)	Eastern Jutland	Northern Jutland
3672	1266	Burial_mound	Odby	Odby	NM_A26846-8	dagger	IC	-2350	-1950	LNI	Lomborg_1973	8.53172778643918	56.606156860475	POINT (8.53172778643918 56.606156860475)	Eastern Jutland	Northern Jutland
3705	2234	Megalith	Ormehøj_Katbjerg	Mariager_Lds.	NM_A9709-30	dagger	IA/B	-2350	-1950	LNI	Lomborg_1973	9.902638036	56.63403376	POINT (9.902638036 56.63403376)	Eastern Jutland	Northern Jutland
3706	2235	Megalith	Ormehøj_Katbjerg	Mariager_Lds.	NM_A9709-30	dagger	Ix	-2350	-1950	LNI	Lomborg_1973	9.902638036	56.63403376	POINT (9.902638036 56.63403376)	Eastern Jutland	Northern Jutland
3707	2236	Megalith	Ormehøj_Katbjerg	Mariager_Lds.	NM_A9709-30	dagger	Ix	-2350	-1950	LNI	Lomborg_1973	9.902638036	56.63403376	POINT (9.902638036 56.63403376)	Eastern Jutland	Northern Jutland
3708	2237	Megalith	Ormehøj_Katbjerg	Mariager_Lds.	NM_A9709-30	dagger	Ix	-2350	-1950	LNI	Lomborg_1973	9.902638036	56.63403376	POINT (9.902638036 56.63403376)	Eastern Jutland	Northern Jutland
3709	2238	Megalith	Ormehøj_Katbjerg	Mariager_Lds.	NM_A9709-30	dagger	Ix	-2350	-1950	LNI	Lomborg_1973	9.902638036	56.63403376	POINT (9.902638036 56.63403376)	Eastern Jutland	Northern Jutland
3712	2253	Megalith	Ormslev	Ormslev	Århus_2643-5	dagger	Ix	-2350	-1950	LNI	Lomborg_1973	10.0605101267149	56.1248766627262	POINT (10.0605101267149 56.1248766627262)	Eastern Jutland	Northern Jutland
3714	1677	Stone_cist	Øslev	Kettrup	Ålborg_A805-6	dagger	Ix	-2350	-1950	LNI	Lomborg_1973	9.25988415129134	57.045958742767	POINT (9.25988415129134 57.045958742767)	Eastern Jutland	Northern Jutland
3715	1678	Stone_cist	Øslev	Kettrup	Ålborg_A805-6	dagger	Ix	-2350	-1950	LNI	Lomborg_1973	9.259884151	57.04595874	POINT (9.259884151 57.04595874)	Eastern Jutland	Northern Jutland
3716	1455	Burial_mound	Østbirk	Østbirk	NM_A15095-8	dagger	Ix	-2350	-1950	LNI	Lomborg_1973	9.75167316877111	55.9668380595596	POINT (9.75167316877111 55.9668380595596)	Eastern Jutland	Northern Jutland
3717	1386	Burial_mound	Østby	Volling	Skive_R_I_650	dagger	IA/B	-2350	-1950	LNI	Lomborg_1973	8.8791489941964	56.6007890047722	POINT (8.8791489941964 56.6007890047722)	Eastern Jutland	Northern Jutland
3721	2223	Megalith	Østerbølle	Østerbølle	Århus_7261	dagger	Ix	-2350	-1950	LNI	Lomborg_1973	9.45447615743265	56.7053923611909	POINT (9.45447615743265 56.7053923611909)	Eastern Jutland	Northern Jutland
3733	2469	Stone_cist_of_unknown_type	Outrup	Outrup	NM_A15967-8	dagger	Ix	-2350	-1950	LNI	Lomborg_1973	8.66354809791112	56.7803416591298	POINT (8.66354809791112 56.7803416591298)	Eastern Jutland	Northern Jutland
3734	1483	Burial_mound	Overby	Romb	NM_A30795	dagger	IA/B	-2350	-1950	LNI	Lomborg_1973	8.30520207647372	56.5167400234056	POINT (8.30520207647372 56.5167400234056)	Eastern Jutland	Northern Jutland
3735	1485	Burial_mound	Overby	Romb	NM_A30799	dagger	IA	-2350	-1950	LNI	Lomborg_1973	8.305202076	56.51674002	POINT (8.305202076 56.51674002)	Eastern Jutland	Northern Jutland
3736	1486	Burial_mound	Overby	Romb	NM_A30800	dagger	IA	-2350	-1950	LNI	Lomborg_1973	8.305202076	56.51674002	POINT (8.305202076 56.51674002)	Eastern Jutland	Northern Jutland
3737	2302	Stone_cist_SGK	Overdorf/Torsholm	Dronninglund	NM_A19809-17	dagger	IB	-2350	-1950	LNI	Lomborg_1973	10.2650778574549	57.1549982557379	POINT (10.2650778574549 57.1549982557379)	Eastern Jutland	Northern Jutland
3738	2303	Stone_cist_SGK	Overdorf/Torsholm	Dronninglund	NM_A19809-17	dagger	IB	-2350	-1950	LNI	Lomborg_1973	10.26507786	57.15499826	POINT (10.26507786 57.15499826)	Eastern Jutland	Northern Jutland
3739	2304	Stone_cist_SGK	Overdorf/Torsholm	Dronninglund	NM_A19809-17	dagger	IA/B	-2350	-1950	LNI	Lomborg_1973	10.26507786	57.15499826	POINT (10.26507786 57.15499826)	Eastern Jutland	Northern Jutland
3740	2305	Stone_cist_SGK	Overdorf/Torsholm	Dronninglund	NM_A19809-17	dagger	IA/B	-2350	-1950	LNI	Lomborg_1973	10.26507786	57.15499826	POINT (10.26507786 57.15499826)	Eastern Jutland	Northern Jutland
3741	2306	Stone_cist_SGK	Overdorf/Torsholm	Dronninglund	NM_A19809-17	dagger	IA/B	-2350	-1950	LNI	Lomborg_1973	10.26507786	57.15499826	POINT (10.26507786 57.15499826)	Eastern Jutland	Northern Jutland
3742	2307	Stone_cist_SGK	Overdorf/Torsholm	Dronninglund	NM_A19809-17	dagger	IA/B	-2350	-1950	LNI	Lomborg_1973	10.26507786	57.15499826	POINT (10.26507786 57.15499826)	Eastern Jutland	Northern Jutland
3743	2308	Stone_cist_SGK	Overdorf/Torsholm	Dronninglund	NM_A19809-17	dagger	IA/B	-2350	-1950	LNI	Lomborg_1973	10.26507786	57.15499826	POINT (10.26507786 57.15499826)	Eastern Jutland	Northern Jutland
3744	2309	Stone_cist_SGK	Overdorf/Torsholm	Dronninglund	NM_A19809-17	dagger	IC	-2350	-1950	LNI	Lomborg_1973	10.26507786	57.15499826	POINT (10.26507786 57.15499826)	Eastern Jutland	Northern Jutland
3746	2555	Burial_mound	Overgård_I	Framlev	-	dagger	II	-2350	-1950	LNI	AUD	9.9864195525958	56.1477320855645	POINT (9.9864195525958 56.1477320855645)	Eastern Jutland	Northern Jutland
3747	1358	Burial_mound	Overgårde	Krejbjerg	Skive_R_I_468-70	dagger	IC	-2350	-1950	LNI	Lomborg_1973	8.860092837	56.65670884	POINT (8.860092837 56.65670884)	Eastern Jutland	Northern Jutland
3758	1424	Burial_mound	Petersminde	Yding	Århus_2220a	dagger	IE	-2350	-1950	LNI	Lomborg_1973	9.77139178438103	55.9998141670284	POINT (9.77139178438103 55.9998141670284)	Eastern Jutland	Northern Jutland
3759	2470	Stone_cist_of_unknown_type	Pindhus_Nyrop	Gislum	Viborg_8268-9	dagger	IC	-2350	-1950	LNI	Lomborg_1973	9.5174142016164	56.7670286987475	POINT (9.5174142016164 56.7670286987475)	Eastern Jutland	Northern Jutland
3760	2471	Stone_cist_of_unknown_type	Pindhus_Nyrop	Gislum	Viborg_8268-9	dagger	IC	-2350	-1950	LNI	Lomborg_1973	9.517414202	56.7670287	POINT (9.517414202 56.7670287)	Eastern Jutland	Northern Jutland
3762	1425	Burial_mound	Plovstrup	Tørring	NM_A34020-21	dagger	Ix	-2350	-1950	LNI	Lomborg_1973	9.4604958974417	55.8800502990385	POINT (9.4604958974417 55.8800502990385)	Eastern Jutland	Northern Jutland
3791	1497	Burial_mound	Råbjerg_Hede	Fovsing	NM_A40535-9	dagger	IA/B	-2350	-1950	LNI	Lomborg_1973	8.50034382858469	56.4671615275368	POINT (8.50034382858469 56.4671615275368)	Eastern Jutland	Northern Jutland
3797	1363	Burial_mound	Rærup	Grinderslev	Skive_R_I_620-6	dagger	IC	-2350	-1950	LNI	Lomborg_1973	9.05228186501554	56.7090686589962	POINT (9.05228186501554 56.7090686589962)	Eastern Jutland	Northern Jutland
3801	2359	Stone_cist_SGK	Ræveknold	Vebbestrup	Nysum_1311	dagger	IB	-2350	-1950	LNI	Lomborg_1973	9.82085755372771	56.7244486119865	POINT (9.82085755372771 56.7244486119865)	Eastern Jutland	Northern Jutland
3802	2360	Stone_cist_SGK	Ræveknold	Vebbestrup	Nysum_1311	dagger	Ix	-2350	-1950	LNI	Lomborg_1973	9.820857554	56.72444861	POINT (9.820857554 56.72444861)	Eastern Jutland	Northern Jutland
3803	2361	Stone_cist_SGK	Ræveknold	Vebbestrup	Nysum_1311	dagger	Ix	-2350	-1950	LNI	Lomborg_1973	9.820857554	56.72444861	POINT (9.820857554 56.72444861)	Eastern Jutland	Northern Jutland
3805	2561	Burial_mound	Rakkeby_Hede	Rakkeby	-	dagger	IC	-2350	-1950	LNI	AUD	8.65126228005704	56.7607229525323	POINT (8.65126228005704 56.7607229525323)	Eastern Jutland	Northern Jutland
3814	1426	Burial_mound	Rankhøj_Nr.Gludsted	Ejstrup	NM_A34940	dagger	IC	-2350	-1950	LNI	Lomborg_1973	9.287550443	55.98648225	POINT (9.287550443 55.98648225)	Eastern Jutland	Northern Jutland
3815	1427	Burial_mound	Rankhøj_Nr.Gludsted	Ejstrup	NM_A34943	dagger	IC	-2350	-1950	LNI	Lomborg_1973	9.287550443	55.98648225	POINT (9.287550443 55.98648225)	Eastern Jutland	Northern Jutland
3816	1428	Burial_mound	Rankhøj_Nr.Gludsted	Ejstrup	NM_A34946	dagger	IC	-2350	-1950	LNI	Lomborg_1973	9.287550443	55.98648225	POINT (9.287550443 55.98648225)	Eastern Jutland	Northern Jutland
3823	1359	Burial_mound	Resen	Resen	NM_A43460-63	dagger	IB	-2350	-1950	LNI	Lomborg_1973	9.08841509441702	56.3792490896872	POINT (9.08841509441702 56.3792490896872)	Eastern Jutland	Northern Jutland
3831	2116	Megalith	Rishøj_Kølskegård	Hallund	NM_A34461-2	dagger	Ix	-2350	-1950	LNI	Lomborg_1973	10.1024168249171	57.2388828517989	POINT (10.1024168249171 57.2388828517989)	Eastern Jutland	Northern Jutland
3832	1360	Burial_mound	Rishøj_Marsvinlund	Vium	NM_A17170-1	dagger	IA/B	-2350	-1950	LNI	Lomborg_1973	9.37421491534453	56.3291981756528	POINT (9.37421491534453 56.3291981756528)	Eastern Jutland	Northern Jutland
3833	1361	Burial_mound	Rishøj_Troestrup	Hersum	Viborg_6589	dagger	Ix	-2350	-1950	LNI	Lomborg_1973	9.56958988161007	56.5803466531617	POINT (9.56958988161007 56.5803466531617)	Eastern Jutland	Northern Jutland
3834	1429	Burial_mound	Rishøjgård	Yding	NM_A17161-2	dagger	IB	-2350	-1950	LNI	Lomborg_1973	9.77876095131834	56.0077635108783	POINT (9.77876095131834 56.0077635108783)	Eastern Jutland	Northern Jutland
3835	1430	Burial_mound	Rishøjgård	Yding	NM_A17161-2	dagger	Ix	-2350	-1950	LNI	Lomborg_1973	9.778760951	56.00776351	POINT (9.778760951 56.00776351)	Eastern Jutland	Northern Jutland
3836	1492	Burial_mound	Risom	Borbjerg	NM_A32065	dagger	IA/B	-2350	-1950	LNI	Lomborg_1973	8.73126619865015	56.4413791453591	POINT (8.73126619865015 56.4413791453591)	Eastern Jutland	Northern Jutland
3838	1364	Burial_mound	Rødding	Rødding	NM_A43491-3	dagger	IA/B	-2350	-1950	LNI	Lomborg_1973	8.81111165295047	56.6413043397426	POINT (8.81111165295047 56.6413043397426)	Eastern Jutland	Northern Jutland
3840	1494	Burial_mound	Roesgård	Romb	NM_A21146-51	dagger	Ix	-2350	-1950	LNI	Lomborg_1973	8.30520207647372	56.5167400234056	POINT (8.30520207647372 56.5167400234056)	Eastern Jutland	Northern Jutland
3841	1495	Burial_mound	Roesgård	Romb	NM_A21152	dagger	IC	-2350	-1950	LNI	Lomborg_1973	8.305202076	56.51674002	POINT (8.305202076 56.51674002)	Eastern Jutland	Northern Jutland
3842	1496	Burial_mound	Roesgård	Romb	NM_A21153	dagger	IA/B	-2350	-1950	LNI	Lomborg_1973	8.305202076	56.51674002	POINT (8.305202076 56.51674002)	Eastern Jutland	Northern Jutland
3843	1432	Burial_mound	Rohøj_Truelstrup	Tørring	NM_A16511	dagger	IC	-2350	-1950	LNI	Lomborg_1973	9.48275472670187	55.8583925601744	POINT (9.48275472670187 55.8583925601744)	Eastern Jutland	Northern Jutland
3852	1362	Burial_mound	Roslev	Roslev	Skive_R_I_694-6	dagger	IA/B	-2350	-1950	LNI	Lomborg_1973	8.98457721695763	56.7008607371328	POINT (8.98457721695763 56.7008607371328)	Eastern Jutland	Northern Jutland
3855	2494	Stone_cist_of_unknown_type	Roum	Roum	Viborg_5304-11	dagger	IB	-2350	-1950	LNI	Lomborg_1973	9.55198422673867	56.6061534719415	POINT (9.55198422673867 56.6061534719415)	Eastern Jutland	Northern Jutland
3856	2495	Stone_cist_of_unknown_type	Roum	Roum	Viborg_5304-11	dagger	IB	-2350	-1950	LNI	Lomborg_1973	9.55198422673867	56.6061534719415	POINT (9.55198422673867 56.6061534719415)	Eastern Jutland	Northern Jutland
3857	2496	Stone_cist_of_unknown_type	Roum	Roum	Viborg_5304-11	dagger	IB	-2350	-1950	LNI	Lomborg_1973	9.55198422673867	56.6061534719415	POINT (9.55198422673867 56.6061534719415)	Eastern Jutland	Northern Jutland
3858	2497	Stone_cist_of_unknown_type	Roum	Roum	Viborg_5304-11	dagger	IB	-2350	-1950	LNI	Lomborg_1973	9.55198422673867	56.6061534719415	POINT (9.55198422673867 56.6061534719415)	Eastern Jutland	Northern Jutland
3859	2498	Stone_cist_of_unknown_type	Roum	Roum	Viborg_5304-11	dagger	Ix	-2350	-1950	LNI	Lomborg_1973	9.55198422673867	56.6061534719415	POINT (9.55198422673867 56.6061534719415)	Eastern Jutland	Northern Jutland
3860	2499	Stone_cist_of_unknown_type	Roum	Roum	Viborg_5304-11	dagger	Ix	-2350	-1950	LNI	Lomborg_1973	9.55198422673867	56.6061534719415	POINT (9.55198422673867 56.6061534719415)	Eastern Jutland	Northern Jutland
3861	2500	Stone_cist_of_unknown_type	Roum	Roum	Viborg_5304-11	dagger	Ix	-2350	-1950	LNI	Lomborg_1973	9.55198422673867	56.6061534719415	POINT (9.55198422673867 56.6061534719415)	Eastern Jutland	Northern Jutland
3868	2256	Megalith	S.Vissing	S.Vissing	NM_A19488	dagger	Ix	-2350	-1950	LNI	Lomborg_1973	9.6424664034326	56.0233243063953	POINT (9.6424664034326 56.0233243063953)	Eastern Jutland	Northern Jutland
3869	2209	Megalith	Sahl_Fattiggård	Sahl	Århus_7269-73	dagger	Ix	-2350	-1950	LNI	Lomborg_1973	9.64067591138095	56.3391901284853	POINT (9.64067591138095 56.3391901284853)	Eastern Jutland	Northern Jutland
3870	2210	Megalith	Sahl_Fattiggård	Sahl	Århus_7269-73	dagger	IIB	-2350	-1950	LNI	Lomborg_1973	9.640675911	56.33919013	POINT (9.640675911 56.33919013)	Eastern Jutland	Northern Jutland
3875	1433	Burial_mound	Satrup	Østbirk	NM_A27823-4	dagger	IIA	-2350	-1950	LNI	Lomborg_1973	9.78876918304703	55.9523449574511	POINT (9.78876918304703 55.9523449574511)	Eastern Jutland	Northern Jutland
3876	1434	Burial_mound	Satrup	Østbirk	NM_A27828-31	dagger	Ix	-2350	-1950	LNI	Lomborg_1973	9.788769183	55.95234496	POINT (9.788769183 55.95234496)	Eastern Jutland	Northern Jutland
3938	1365	Burial_mound	Sdr._Andrup	Ramsing	Skive_R_I_644-7	dagger	IIA	-2350	-1950	LNI	Lomborg_1973	8.83826892488609	56.6139287732177	POINT (8.83826892488609 56.6139287732177)	Eastern Jutland	Northern Jutland
3939	1442	Burial_mound	Sdr.Gludsted	Ejstrup	NM_A34895	dagger	IA/B	-2350	-1950	LNI	Lomborg_1973	9.287550443	55.98648225	POINT (9.287550443 55.98648225)	Eastern Jutland	Northern Jutland
3942	1443	Burial_mound	Sdr.Vissing	Sdr.Vissing	Horsens_A637-8	dagger	IIB	-2350	-1950	LNI	Lomborg_1973	9.64249858966386	56.0233722733057	POINT (9.64249858966386 56.0233722733057)	Eastern Jutland	Northern Jutland
3943	1498	Burial_mound	Sebstrup	Sevel	NM_A18377	dagger	Ix	-2350	-1950	LNI	Lomborg_1973	8.95299579688043	56.486581484522	POINT (8.95299579688043 56.486581484522)	Eastern Jutland	Northern Jutland
3948	1672	Stone_cist	Sejerslev	Sejerslev	NM_A32919-20	dagger	Ix	-2350	-1950	LNI	Lomborg_1973	8.86787557093509	56.9240168417656	POINT (8.86787557093509 56.9240168417656)	Eastern Jutland	Northern Jutland
3953	2438	Stone_cist_of_unknown_type	Serridslev	Serridslev	NM_A31751-4	dagger	IA/B	-2350	-1950	LNI	Lomborg_1973	9.97657295375716	57.3167488449198	POINT (9.97657295375716 57.3167488449198)	Eastern Jutland	Northern Jutland
3954	2439	Stone_cist_of_unknown_type	Serridslev	Serridslev	NM_A31751-4	dagger	IA/B	-2350	-1950	LNI	Lomborg_1973	9.97657295375716	57.3167488449198	POINT (9.97657295375716 57.3167488449198)	Eastern Jutland	Northern Jutland
3955	2440	Stone_cist_of_unknown_type	Serridslev	Serridslev	NM_A31751-4	dagger	ID	-2350	-1950	LNI	Lomborg_1973	9.97657295375716	57.3167488449198	POINT (9.97657295375716 57.3167488449198)	Eastern Jutland	Northern Jutland
3965	1673	Stone_cist	Sindbjerg	Redsted	Nykøbing_M.21	dagger	Ix	-2350	-1950	LNI	Lomborg_1973	8.68773542151972	56.7592554729232	POINT (8.68773542151972 56.7592554729232)	Eastern Jutland	Northern Jutland
3970	1435	Burial_mound	Skellerup	Linå	NM_A12470	dagger	IC	-2350	-1950	LNI	Lomborg_1973	9.6720089976769	56.1786245622805	POINT (9.6720089976769 56.1786245622805)	Eastern Jutland	Northern Jutland
3971	1436	Burial_mound	Skellerup_Nygård	Linå	NM_A12473	dagger	Ix	-2350	-1950	LNI	Lomborg_1973	9.672008998	56.17862456	POINT (9.672008998 56.17862456)	Eastern Jutland	Northern Jutland
3972	1282	Burial_mound	Skelsøgård	Skivum	NM_A17400	dagger	IIA	-2350	-1950	LNI	Lomborg_1973	9.58407864845116	56.8568343129619	POINT (9.58407864845116 56.8568343129619)	Eastern Jutland	Northern Jutland
3973	2473	Stone_cist_of_unknown_type	Skjoldhøjene_Smørup	Brostrup	NM_B1355	dagger	IB	-2350	-1950	LNI	Lomborg_1973	9.64382288177047	56.7823669459559	POINT (9.64382288177047 56.7823669459559)	Eastern Jutland	Northern Jutland
3982	1283	Burial_mound	Skræderhøj	St._Arden	Nysum_1253-53A	dagger	IA	-2350	-1950	LNI	Lomborg_1973	9.88371742327732	56.761815359128	POINT (9.88371742327732 56.761815359128)	Eastern Jutland	Northern Jutland
3983	1284	Burial_mound	Skræderhøj	St._Arden	Nysum_1253-53A	dagger	IA/B	-2350	-1950	LNI	Lomborg_1973	9.883717423	56.76181536	POINT (9.883717423 56.76181536)	Eastern Jutland	Northern Jutland
3984	1257	Burial_mound	Skram	Tversted	NM_A734	dagger	IB	-2350	-1950	LNI	Lomborg_1973	10.1844027354909	57.585529933872	POINT (10.1844027354909 57.585529933872)	Eastern Jutland	Northern Jutland
3985	1258	Burial_mound	Skram	Tversted	NM_A734	dagger	IB	-2350	-1950	LNI	Lomborg_1973	10.18440274	57.58552993	POINT (10.18440274 57.58552993)	Eastern Jutland	Northern Jutland
3986	1259	Burial_mound	Skram	Tversted	NM_A734	dagger	Ix	-2350	-1950	LNI	Lomborg_1973	10.18440274	57.58552993	POINT (10.18440274 57.58552993)	Eastern Jutland	Northern Jutland
3987	1260	Burial_mound	Skram	Tversted	NM_A734	dagger	IIA	-2350	-1950	LNI	Lomborg_1973	10.18440274	57.58552993	POINT (10.18440274 57.58552993)	Eastern Jutland	Northern Jutland
3988	2212	Megalith	Skringstrup	Skals	NM_A29074	dagger	IB	-2350	-1950	LNI	Lomborg_1973	9.44025898213275	56.5842327478721	POINT (9.44025898213275 56.5842327478721)	Eastern Jutland	Northern Jutland
3989	2213	Megalith	Skringstrup	Skals	Viborg_5778	dagger	IIIB	-2350	-1950	LNI	Lomborg_1973	9.440258982	56.58423275	POINT (9.440258982 56.58423275)	Eastern Jutland	Northern Jutland
3990	2214	Megalith	Skringstrup	Skals	Viborg_5778	dagger	IIIE	-2350	-1950	LNI	Lomborg_1973	9.440258982	56.58423275	POINT (9.440258982 56.58423275)	Eastern Jutland	Northern Jutland
3991	1437	Burial_mound	Slagballe	Grædstrup	NM_A19977-8	dagger	Ix	-2350	-1950	LNI	Lomborg_1973	9.58747728856248	56.0002900375449	POINT (9.58747728856248 56.0002900375449)	Eastern Jutland	Northern Jutland
3992	1438	Burial_mound	Slagballe	Grædstrup	NM_A19977-8	dagger	Ix	-2350	-1950	LNI	Lomborg_1973	9.587477289	56.00029004	POINT (9.587477289 56.00029004)	Eastern Jutland	Northern Jutland
3993	1534	Burial_mound	Slauggård	Vorbasse	NM_A15028	dagger	IIB	-2350	-1950	LNI	Lomborg_1973	9.117596751	55.64297523	POINT (9.117596751 55.64297523)	Eastern Jutland	Northern Jutland
3994	1535	Burial_mound	Slauggård	Vorbasse	NM_A17126	dagger	IC	-2350	-1950	LNI	Lomborg_1973	9.117596751	55.64297523	POINT (9.117596751 55.64297523)	Eastern Jutland	Northern Jutland
3997	2216	Megalith	Smedebjergene_Bjerregård_Hede	Fur	NM_A12042-45	dagger	IB	-2350	-1950	LNI	Lomborg_1973	9.0228489449887	56.8178675137881	POINT (9.0228489449887 56.8178675137881)	Eastern Jutland	Northern Jutland
3998	1367	Burial_mound	Smedegård	Krejbjerg	Skive_R_I_164	dagger	Ix	-2350	-1950	LNI	Lomborg_1973	8.860092837	56.65670884	POINT (8.860092837 56.65670884)	Eastern Jutland	Northern Jutland
4000	1285	Burial_mound	Smørup	Brorstrup	NM_B1359-60	dagger	IIA	-2350	-1950	LNI	Lomborg_1973	9.64408037383769	56.7822258862059	POINT (9.64408037383769 56.7822258862059)	Eastern Jutland	Northern Jutland
4001	1666	Stone_cist	Snabhede	Ø.Brønderslev	NM_A29755-64	dagger	IC	-2350	-1950	LNI	Lomborg_1973	10.0234663762204	57.251876985215	POINT (10.0234663762204 57.251876985215)	Eastern Jutland	Northern Jutland
4002	1667	Stone_cist	Snabhede	Ø.Brønderslev	NM_A29755-64	dagger	Ix	-2350	-1950	LNI	Lomborg_1973	10.0248611249178	57.2526924003564	POINT (10.0248611249178 57.2526924003564)	Eastern Jutland	Northern Jutland
4004	2217	Megalith	Sødalshøj	Østerbølle	Års_724	dagger	Ix	-2350	-1950	LNI	Lomborg_1973	9.45447615743265	56.7053923611909	POINT (9.45447615743265 56.7053923611909)	Eastern Jutland	Northern Jutland
4010	2166	Megalith	Sønderholm	Sønderholm	Ålborg__A488a-e	dagger	IB	-2350	-1950	LNI	Lomborg_1973	9.74408308443054	57.0017389579379	POINT (9.74408308443054 57.0017389579379)	Eastern Jutland	Northern Jutland
4013	2372	Stone_cist_SGK	Sønderup	Sønderup	NM_A17109-25	dagger	Ix	-2350	-1950	LNI	Lomborg_1973	9.65300462304301	56.812092564619	POINT (9.65300462304301 56.812092564619)	Eastern Jutland	Northern Jutland
4014	2373	Stone_cist_SGK	Sønderup	Sønderup	NM_A17109-25	dagger	IIIC	-2350	-1950	LNI	Lomborg_1973	9.65300462304301	56.812092564619	POINT (9.65300462304301 56.812092564619)	Eastern Jutland	Northern Jutland
4018	2155	Megalith	South_of_Madum_Sø	Astrup	Randers_281a-1	dagger	IB	-2350	-1950	LNI	Lomborg_1973	9.93766198302402	56.794750799671	POINT (9.93766198302402 56.794750799671)	Eastern Jutland	Northern Jutland
4019	2156	Megalith	South_of_Madum_Sø	Astrup	Randers_281a-1	dagger	IB	-2350	-1950	LNI	Lomborg_1973	9.937661983	56.7947508	POINT (9.937661983 56.7947508)	Eastern Jutland	Northern Jutland
4020	2157	Megalith	South_of_Madum_Sø	Astrup	Randers_281a-1	dagger	IB	-2350	-1950	LNI	Lomborg_1973	9.937661983	56.7947508	POINT (9.937661983 56.7947508)	Eastern Jutland	Northern Jutland
4021	2158	Megalith	South_of_Madum_Sø	Astrup	Randers_281a-1	dagger	IB	-2350	-1950	LNI	Lomborg_1973	9.937661983	56.7947508	POINT (9.937661983 56.7947508)	Eastern Jutland	Northern Jutland
4022	2159	Megalith	South_of_Madum_Sø	Astrup	Randers_281a-1	dagger	IC	-2350	-1950	LNI	Lomborg_1973	9.937661983	56.7947508	POINT (9.937661983 56.7947508)	Eastern Jutland	Northern Jutland
4023	2160	Megalith	South_of_Madum_Sø	Astrup	Randers_281a-1	dagger	IC	-2350	-1950	LNI	Lomborg_1973	9.937661983	56.7947508	POINT (9.937661983 56.7947508)	Eastern Jutland	Northern Jutland
4024	2161	Megalith	South_of_Madum_Sø	Astrup	Randers_281a-1	dagger	Ix	-2350	-1950	LNI	Lomborg_1973	9.937661983	56.7947508	POINT (9.937661983 56.7947508)	Eastern Jutland	Northern Jutland
4025	2162	Megalith	South_of_Madum_Sø	Astrup	Randers_281a-1	dagger	IIIB	-2350	-1950	LNI	Lomborg_1973	9.937661983	56.7947508	POINT (9.937661983 56.7947508)	Eastern Jutland	Northern Jutland
4026	2240	Megalith	Spanskhøj	Snæbum	NM_A34341-77	dagger	Ix	-2350	-1950	LNI	Lomborg_1973	9.64667688441284	56.6452010651499	POINT (9.64667688441284 56.6452010651499)	Eastern Jutland	Northern Jutland
4027	2241	Megalith	Spanskhøj	Snæbum	NM_A34341-77	dagger	Ix	-2350	-1950	LNI	Lomborg_1973	9.646676884	56.64520107	POINT (9.646676884 56.64520107)	Eastern Jutland	Northern Jutland
4030	1286	Burial_mound	St._Aistrup	St_Aistrup	NM_A13400-04	dagger	IA	-2350	-1950	LNI	Lomborg_1973	9.96530123121011	57.1800766528454	POINT (9.96530123121011 57.1800766528454)	Eastern Jutland	Northern Jutland
4031	1287	Burial_mound	St._Aistrup	St_Aistrup	NM_A13400-04	dagger	IB	-2350	-1950	LNI	Lomborg_1973	9.965301231	57.18007665	POINT (9.965301231 57.18007665)	Eastern Jutland	Northern Jutland
4032	1288	Burial_mound	St._Aistrup	St_Aistrup	NM_A13400-04	dagger	IA/B	-2350	-1950	LNI	Lomborg_1973	9.965301231	57.18007665	POINT (9.965301231 57.18007665)	Eastern Jutland	Northern Jutland
4033	1289	Burial_mound	St._Aistrup	St_Aistrup	NM_A13400-04	dagger	IC	-2350	-1950	LNI	Lomborg_1973	9.965301231	57.18007665	POINT (9.965301231 57.18007665)	Eastern Jutland	Northern Jutland
4034	1290	Burial_mound	St._Arden	St._Arden	Nysum_1328-28_B	dagger	Ix	-2350	-1950	LNI	Lomborg_1973	9.88378179420436	56.7612684310989	POINT (9.88378179420436 56.7612684310989)	Eastern Jutland	Northern Jutland
4035	1291	Burial_mound	St._Arden	St._Arden	Nysum_1347_A	dagger	IB	-2350	-1950	LNI	Lomborg_1973	9.883781794	56.76126843	POINT (9.883781794 56.76126843)	Eastern Jutland	Northern Jutland
4039	2443	Stone_cist_of_unknown_type	St.Tornby	Tornby	NM_A6474-85	dagger	IB	-2350	-1950	LNI	Lomborg_1973	9.94787462678452	57.5275929873752	POINT (9.94787462678452 57.5275929873752)	Eastern Jutland	Northern Jutland
4040	2444	Stone_cist_of_unknown_type	St.Tornby	Tornby	NM_A6474-85	dagger	IB	-2350	-1950	LNI	Lomborg_1973	9.94787462678452	57.5275929873752	POINT (9.94787462678452 57.5275929873752)	Eastern Jutland	Northern Jutland
4041	2445	Stone_cist_of_unknown_type	St.Tornby	Tornby	NM_A6474-85	dagger	IC	-2350	-1950	LNI	Lomborg_1973	9.94787462678452	57.5275929873752	POINT (9.94787462678452 57.5275929873752)	Eastern Jutland	Northern Jutland
4042	2446	Stone_cist_of_unknown_type	St.Tornby	Tornby	NM_A6474-85	dagger	Ix	-2350	-1950	LNI	Lomborg_1973	9.94787462678452	57.5275929873752	POINT (9.94787462678452 57.5275929873752)	Eastern Jutland	Northern Jutland
4065	2522	Stone_cist_of_unknown_type	Stolsbjerg	Gjerlev	NM_A23275	dagger	Ix	-2350	-1950	LNI	Lomborg_1973	10.097879570916	56.5886084179171	POINT (10.097879570916 56.5886084179171)	Eastern Jutland	Northern Jutland
4066	1368	Burial_mound	Store_Klovhøj_Krejbjerg_Hede	Krejbjerg	Skive_R_I_576-7	dagger	IC	-2350	-1950	LNI	Lomborg_1973	8.860092837	56.65670884	POINT (8.860092837 56.65670884)	Eastern Jutland	Northern Jutland
4072	1440	Burial_mound	Storhøj_Fuglsang	Vinding	NM_B2246	dagger	IB	-2350	-1950	LNI	Lomborg_1973	9.56923177511744	56.024113020157	POINT (9.56923177511744 56.024113020157)	Eastern Jutland	Northern Jutland
4073	2165	Megalith	Strandby	Strandby	Ålborg_1107	dagger	IA	-2350	-1950	LNI	Lomborg_1973	9.21547810958323	56.7906051627852	POINT (9.21547810958323 56.7906051627852)	Eastern Jutland	Northern Jutland
4092	2367	Stone_cist_SGK	Svalhøjgård	Vive	NM_A36462-68	dagger	IB	-2350	-1950	LNI	Lomborg_1973	10.0339334188108	56.7061603220983	POINT (10.0339334188108 56.7061603220983)	Eastern Jutland	Northern Jutland
4093	1674	Stone_cist	Svinehøj_Jestrup	Sønderhå	NM_A20948-51	dagger	IB	-2350	-1950	LNI	Lomborg_1973	8.44851127093244	56.8704921512234	POINT (8.44851127093244 56.8704921512234)	Eastern Jutland	Northern Jutland
4094	1675	Stone_cist	Svinehøj_Jestrup	Sønderhå	NM_A20948-51	dagger	IIA	-2350	-1950	LNI	Lomborg_1973	8.448511271	56.87049215	POINT (8.448511271 56.87049215)	Eastern Jutland	Northern Jutland
4095	1292	Burial_mound	Svoldrup	Vonsild	NM_A_22075-7	dagger	IB	-2350	-1950	LNI	Lomborg_1973	9.37482792943509	56.7637648388397	POINT (9.37482792943509 56.7637648388397)	Eastern Jutland	Northern Jutland
4096	1293	Burial_mound	Svoldrup	Vonsild	NM_A_22075-7	dagger	Ix	-2350	-1950	LNI	Lomborg_1973	9.374827929	56.76376484	POINT (9.374827929 56.76376484)	Eastern Jutland	Northern Jutland
4097	1294	Burial_mound	Svoldrup	Vonsild	NM_A_22075-7	dagger	Ix	-2350	-1950	LNI	Lomborg_1973	9.374827929	56.76376484	POINT (9.374827929 56.76376484)	Eastern Jutland	Northern Jutland
4104	2560	Flat_grave	Tåbel_Renseanlæg	Vestervig	-	dagger	I	-2350	-1950	LNI	AUD	8.27010731185176	56.7787849722252	POINT (8.27010731185176 56.7787849722252)	Eastern Jutland	Northern Jutland
4105	2447	Stone_cist_of_unknown_type	Tandrup	Haverslev	NM_A1167-71	dagger	IC	-2350	-1950	LNI	Lomborg_1973	9.68260932066777	56.7868055166931	POINT (9.68260932066777 56.7868055166931)	Eastern Jutland	Northern Jutland
4121	1370	Burial_mound	Tastum	Kobberup	Skive_R_I_679	dagger	IB	-2350	-1950	LNI	Lomborg_1973	9.05647978154941	56.5033594608807	POINT (9.05647978154941 56.5033594608807)	Eastern Jutland	Northern Jutland
4122	1371	Burial_mound	Tastum	Kobberup	Skive_R_I_688-9	dagger	IC	-2350	-1950	LNI	Lomborg_1973	9.056479782	56.50335946	POINT (9.056479782 56.50335946)	Eastern Jutland	Northern Jutland
4123	1372	Burial_mound	Tastum	Kobberup	Skive_R_I_768	dagger	IB	-2350	-1950	LNI	Lomborg_1973	9.056479782	56.50335946	POINT (9.056479782 56.50335946)	Eastern Jutland	Northern Jutland
4124	1373	Burial_mound	Tastum	Kobberup	Skive_R_I_771	dagger	IA/B	-2350	-1950	LNI	Lomborg_1973	9.056479782	56.50335946	POINT (9.056479782 56.50335946)	Eastern Jutland	Northern Jutland
4125	2404	Stone_cist_SGK	Tavl	Hjermind	NM_A22931	dagger	Ix	-2350	-1950	LNI	Lomborg_1973	9.6794914825477	56.3973850079933	POINT (9.6794914825477 56.3973850079933)	Eastern Jutland	Northern Jutland
4126	1296	Burial_mound	Teglgård	Skørping	NM_A38983-85	dagger	IB	-2350	-1950	LNI	Lomborg_1973	9.893264704	56.83335458	POINT (9.893264704 56.83335458)	Eastern Jutland	Northern Jutland
4127	1297	Burial_mound	Teglgård	Skørping	NM_A38983-85	dagger	Ix	-2350	-1950	LNI	Lomborg_1973	9.893264704	56.83335458	POINT (9.893264704 56.83335458)	Eastern Jutland	Northern Jutland
4128	1298	Burial_mound	Teglgård	Skørping	NM_A38983-85	dagger	IB	-2350	-1950	LNI	Lomborg_1973	9.893264704	56.83335458	POINT (9.893264704 56.83335458)	Eastern Jutland	Northern Jutland
4134	2474	Stone_cist_of_unknown_type	Terndrup_Hede	Lyngby	NM_A11317-23	dagger	IB	-2350	-1950	LNI	Lomborg_1973	10.0433238114058	56.8439652803343	POINT (10.0433238114058 56.8439652803343)	Eastern Jutland	Northern Jutland
4135	2475	Stone_cist_of_unknown_type	Terndrup_Hede	Lyngby	NM_A11317-23	dagger	IC	-2350	-1950	LNI	Lomborg_1973	10.0433238114058	56.8439652803343	POINT (10.0433238114058 56.8439652803343)	Eastern Jutland	Northern Jutland
4136	2476	Stone_cist_of_unknown_type	Terndrup_Hede	Lyngby	NM_A11317-23	dagger	Ix	-2350	-1950	LNI	Lomborg_1973	10.0433238114058	56.8439652803343	POINT (10.0433238114058 56.8439652803343)	Eastern Jutland	Northern Jutland
4138	1374	Burial_mound	Thise	Thise	NM_A43861-4	dagger	Ix	-2350	-1950	LNI	Lomborg_1973	9.13570552674352	56.7038770049174	POINT (9.13570552674352 56.7038770049174)	Eastern Jutland	Northern Jutland
4139	1375	Burial_mound	Tholstrup	Dølby	NM_A43624-25	dagger	IIA	-2350	-1950	LNI	Lomborg_1973	8.98319146329623	56.6083283635906	POINT (8.98319146329623 56.6083283635906)	Eastern Jutland	Northern Jutland
4140	1397	Burial_mound	Thorsø_Hede	Voldby	NM_A12073-4	dagger	Ix	-2350	-1950	LNI	Lomborg_1973	9.78563835288743	56.3022299859958	POINT (9.78563835288743 56.3022299859958)	Eastern Jutland	Northern Jutland
4149	2526	Stone_cist_of_unknown_type	Toftum	Søvind	NM_A36798-9	dagger	IB	-2350	-1950	LNI	Lomborg_1973	9.99052142623796	55.8954519597402	POINT (9.99052142623796 55.8954519597402)	Eastern Jutland	Northern Jutland
4150	2527	Stone_cist_of_unknown_type	Toftum	Søvind	NM_A36798-9	dagger	Ix	-2350	-1950	LNI	Lomborg_1973	9.990521426	55.89545196	POINT (9.990521426 55.89545196)	Eastern Jutland	Northern Jutland
4154	1444	Burial_mound	Tophøj_Hage	Hammer	NM_A34096-8	dagger	IC	-2350	-1950	LNI	Lomborg_1973	9.43067404022631	55.9033597602869	POINT (9.43067404022631 55.9033597602869)	Eastern Jutland	Northern Jutland
4155	1445	Burial_mound	Tophøj_Hage	Hammer	NM_A34096-8	dagger	Ix	-2350	-1950	LNI	Lomborg_1973	9.43067404	55.90335976	POINT (9.43067404 55.90335976)	Eastern Jutland	Northern Jutland
4156	2376	Stone_cist_SGK	Torderup	Gunderup	NM_A22239-42	dagger	Ix	-2350	-1950	LNI	Lomborg_1973	10.0399758126011	56.9603383586633	POINT (10.0399758126011 56.9603383586633)	Eastern Jutland	Northern Jutland
4161	2377	Stone_cist_SGK	Toruphedegård	Rold	Nysum_1236-36d	dagger	IB	-2350	-1950	LNI	Lomborg_1973	9.81129972489395	56.771908459049	POINT (9.81129972489395 56.771908459049)	Eastern Jutland	Northern Jutland
4162	2167	Megalith	Tostrup	Sønderholm	NM_A16521	dagger	Ix	-2350	-1950	LNI	Lomborg_1973	9.77555076065006	56.9851029418371	POINT (9.77555076065006 56.9851029418371)	Eastern Jutland	Northern Jutland
4163	2168	Megalith	Tostrup_Hede	Sønderholm	Ålborg_2555a-j	dagger	IB	-2350	-1950	LNI	Lomborg_1973	9.775550761	56.98510294	POINT (9.775550761 56.98510294)	Eastern Jutland	Northern Jutland
4164	2169	Megalith	Tostrup_Hede	Sønderholm	Ålborg_2555a-j	dagger	IB	-2350	-1950	LNI	Lomborg_1973	9.775550761	56.98510294	POINT (9.775550761 56.98510294)	Eastern Jutland	Northern Jutland
4165	2170	Megalith	Tostrup_Hede	Sønderholm	Ålborg_2555a-j	dagger	IB	-2350	-1950	LNI	Lomborg_1973	9.775550761	56.98510294	POINT (9.775550761 56.98510294)	Eastern Jutland	Northern Jutland
4166	2171	Megalith	Tostrup_Hede	Sønderholm	Ålborg_2555a-j	dagger	IB	-2350	-1950	LNI	Lomborg_1973	9.775550761	56.98510294	POINT (9.775550761 56.98510294)	Eastern Jutland	Northern Jutland
4167	2172	Megalith	Tostrup_Hede	Sønderholm	Ålborg_2555a-j	dagger	IB	-2350	-1950	LNI	Lomborg_1973	9.775550761	56.98510294	POINT (9.775550761 56.98510294)	Eastern Jutland	Northern Jutland
4168	2173	Megalith	Tostrup_Hede	Sønderholm	Ålborg_2555a-j	dagger	Ix	-2350	-1950	LNI	Lomborg_1973	9.775550761	56.98510294	POINT (9.775550761 56.98510294)	Eastern Jutland	Northern Jutland
4169	2174	Megalith	Tostrup_Hede	Sønderholm	Ålborg_2555a-j	dagger	Ix	-2350	-1950	LNI	Lomborg_1973	9.775550761	56.98510294	POINT (9.775550761 56.98510294)	Eastern Jutland	Northern Jutland
4178	1378	Burial_mound	Tovstrup	Durup	NM_A_43633	dagger	IIA	-2350	-1950	LNI	Lomborg_1973	8.92354807538372	56.7348545733836	POINT (8.92354807538372 56.7348545733836)	Eastern Jutland	Northern Jutland
4179	2559	Burial_mound	Trængsel_Nord	Sahl	-	dagger	I	-2350	-1950	LNI	AUD	8.82258188517628	56.4863978612254	POINT (8.82258188517628 56.4863978612254)	Eastern Jutland	Northern Jutland
4187	2175	Megalith	Trend	Strandby	Randers_1739-42	dagger	Ix	-2350	-1950	LNI	Lomborg_1973	9.21133322043742	56.8387797884989	POINT (9.21133322043742 56.8387797884989)	Eastern Jutland	Northern Jutland
4188	2176	Megalith	Trend	Strandby	Randers_1739-42	dagger	Ix	-2350	-1950	LNI	Lomborg_1973	9.21133322	56.83877979	POINT (9.21133322 56.83877979)	Eastern Jutland	Northern Jutland
4189	2378	Stone_cist_SGK	Trend	Strandby	Randers_3378-86	dagger	IB	-2350	-1950	LNI	Lomborg_1973	9.2114190511265	56.8387563139383	POINT (9.2114190511265 56.8387563139383)	Eastern Jutland	Northern Jutland
4191	2504	Stone_cist_of_unknown_type	Trevad	Vridsted	Viborg_5730	dagger	IB	-2350	-1950	LNI	Lomborg_1973	9.00787982611188	56.4448183782919	POINT (9.00787982611188 56.4448183782919)	Eastern Jutland	Northern Jutland
4197	2566	Stone_cist	Trudvang	Ørum	-	dagger	I	-2350	-1950	LNI	AUD	10.698017630128	56.4097553910052	POINT (10.698017630128 56.4097553910052)	Eastern Jutland	Northern Jutland
4198	1448	Burial_mound	Trust	Tvilum	NM_A12494-5	dagger	IC	-2350	-1950	LNI	Lomborg_1973	9.678743409	56.28771109	POINT (9.678743409 56.28771109)	Eastern Jutland	Northern Jutland
4201	2242	Megalith	Tustrup	Hørning	NM_A31100-37	dagger	IIIE	-2350	-1950	LNI	Lomborg_1973	10.2003141523803	56.4159359507975	POINT (10.2003141523803 56.4159359507975)	Eastern Jutland	Northern Jutland
4204	1463	Burial_mound	Tyregodlund	Tyregod	NM_A17679	dagger	IA/B	-2350	-1950	LNI	Lomborg_1973	9.28462702152705	55.8993468089046	POINT (9.28462702152705 55.8993468089046)	Eastern Jutland	Northern Jutland
4207	2218	Megalith	Ugelris	V.Tostrup	NM_A38993-9009	dagger	IB	-2350	-1950	LNI	Lomborg_1973	9.44054045238921	56.5954500185357	POINT (9.44054045238921 56.5954500185357)	Eastern Jutland	Northern Jutland
4208	2219	Megalith	Ugelris	V.Tostrup	NM_A38993-9009	dagger	Ix	-2350	-1950	LNI	Lomborg_1973	9.440540452	56.59545002	POINT (9.440540452 56.59545002)	Eastern Jutland	Northern Jutland
4209	2220	Megalith	Ugelris	V.Tostrup	NM_A38993-9009	dagger	IIA	-2350	-1950	LNI	Lomborg_1973	9.440540452	56.59545002	POINT (9.440540452 56.59545002)	Eastern Jutland	Northern Jutland
4217	1379	Burial_mound	Uldbjerg	Uldbjerg	Viborg_5729	dagger	IIB	-2350	-1950	LNI	Lomborg_1973	9.34632028441201	56.6277373196989	POINT (9.34632028441201 56.6277373196989)	Eastern Jutland	Northern Jutland
4218	2477	Stone_cist_of_unknown_type	Ulstrup	Valsgård	Nysum_1012-15	dagger	IIB	-2350	-1950	LNI	Lomborg_1973	9.84990171325037	56.6729802300813	POINT (9.84990171325037 56.6729802300813)	Eastern Jutland	Northern Jutland
4222	2448	Stone_cist_of_unknown_type	V.Brønderslev	V.Brønderslev	Ålborg_2395-6	dagger	IB	-2350	-1950	LNI	Lomborg_1973	9.94288388879978	57.2736519964228	POINT (9.94288388879978 57.2736519964228)	Eastern Jutland	Northern Jutland
4223	1381	Burial_mound	V.Lem	Lem	NM_A43529	dagger	Ix	-2350	-1950	LNI	Lomborg_1973	8.75657438770228	56.5851234690959	POINT (8.75657438770228 56.5851234690959)	Eastern Jutland	Northern Jutland
4224	2380	Stone_cist_SGK	V.Oustrup	Års	Års_569	dagger	Ix	-2350	-1950	LNI	Lomborg_1973	9.51397272674854	56.8050169505112	POINT (9.51397272674854 56.8050169505112)	Eastern Jutland	Northern Jutland
4225	2505	Stone_cist_of_unknown_type	V.Thostrup	V.Thostrup	Viborg_5732	dagger	IC	-2350	-1950	LNI	Lomborg_1973	9.46499828441168	56.6207261780206	POINT (9.46499828441168 56.6207261780206)	Eastern Jutland	Northern Jutland
4233	2406	Stone_cist_SGK	Vandet	Sjørslev	NM_A20129-31	dagger	Ix	-2350	-1950	LNI	Lomborg_1973	9.43914705074368	56.3559175009575	POINT (9.43914705074368 56.3559175009575)	Eastern Jutland	Northern Jutland
4234	1268	Burial_mound	Vang	Vang	Thisted_3638	dagger	IC	-2350	-1950	LNI	Lomborg_1973	8.51159856402744	56.9847620569768	POINT (8.51159856402744 56.9847620569768)	Eastern Jutland	Northern Jutland
4238	1509	Burial_mound	Vejrum	Vejrum	NM_A19719	dagger	IC	-2350	-1950	LNI	Lomborg_1973	8.58805564975613	56.4493082607445	POINT (8.58805564975613 56.4493082607445)	Eastern Jutland	Northern Jutland
4239	1510	Burial_mound	Vejrum	Vejrum	NM_A19720-27	dagger	IIIB	-2350	-1950	LNI	Lomborg_1973	8.58805565	56.44930826	POINT (8.58805565 56.44930826)	Eastern Jutland	Northern Jutland
4240	2221	Megalith	Velds	Ørum	NM_A39010-14	dagger	Ix	-2350	-1950	LNI	Lomborg_1973	9.61425164342544	56.4748572546945	POINT (9.61425164342544 56.4748572546945)	Eastern Jutland	Northern Jutland
4241	2222	Megalith	Velds	Ørum	NM_A39010-14	dagger	IIB	-2350	-1950	LNI	Lomborg_1973	9.614251643	56.47485725	POINT (9.614251643 56.47485725)	Eastern Jutland	Northern Jutland
4242	2562	Burial_mound	Vester_Egebjerg	Ejsing	-	dagger	IC	-2350	-1950	LNI	AUD	8.79190195262598	56.528917510841	POINT (8.79190195262598 56.528917510841)	Eastern Jutland	Northern Jutland
4243	2478	Stone_cist_of_unknown_type	Vestrup	Vognsild	NM_A1527	dagger	Ix	-2350	-1950	LNI	Lomborg_1973	9.44669061243338	56.7493452774503	POINT (9.44669061243338 56.7493452774503)	Eastern Jutland	Northern Jutland
4244	2245	Megalith	Vindblæs	Vindblæs	Århus_2703-4	dagger	IC	-2350	-1950	LNI	Lomborg_1973	9.31666706161651	56.9289676354763	POINT (9.31666706161651 56.9289676354763)	Eastern Jutland	Northern Jutland
4245	2246	Megalith	Vindblæs	Vindblæs	Århus_2703-4,2818	dagger	IC	-2350	-1950	LNI	Lomborg_1973	9.316667062	56.92896764	POINT (9.316667062 56.92896764)	Eastern Jutland	Northern Jutland
4251	1299	Burial_mound	Vitskøl_Kloster	Ranum	NM_A48150	dagger	IA	-2350	-1950	LNI	Lomborg_1973	9.21319911357037	56.8697820315565	POINT (9.21319911357037 56.8697820315565)	Eastern Jutland	Northern Jutland
4256	1542	Burial_mound	Vittrup	Lindknud	NM_A26274-5	dagger	IC	-2350	-1950	LNI	Lomborg_1973	9.06270752835963	55.5749938379673	POINT (9.06270752835963 55.5749938379673)	Eastern Jutland	Northern Jutland
4257	2479	Stone_cist_of_unknown_type	Vive	Vive	NM_A8100-06	dagger	Ix	-2350	-1950	LNI	Lomborg_1973	10.0339763341553	56.7061426538596	POINT (10.0339763341553 56.7061426538596)	Eastern Jutland	Northern Jutland
4258	1451	Burial_mound	Voel	Voel	NM_A12476	dagger	IC	-2350	-1950	LNI	Lomborg_1973	9.69391808412542	56.1919081528655	POINT (9.69391808412542 56.1919081528655)	Eastern Jutland	Northern Jutland
4259	2482	Stone_cist_of_unknown_type	Vognsild	Vognsild	Års_785	dagger	IE	-2350	-1950	LNI	Lomborg_1973	9.42462921933447	56.7587374858143	POINT (9.42462921933447 56.7587374858143)	Eastern Jutland	Northern Jutland
4260	2483	Stone_cist_of_unknown_type	Vognsild	Vognsild	Års_785	dagger	Ix	-2350	-1950	LNI	Lomborg_1973	9.424629219	56.75873749	POINT (9.424629219 56.75873749)	Eastern Jutland	Northern Jutland
4261	2484	Stone_cist_of_unknown_type	Vokslev	Vokslev	Ålborg_1743a-1	dagger	IA	-2350	-1950	LNI	Lomborg_1973	9.68326371141199	56.9666554984434	POINT (9.68326371141199 56.9666554984434)	Eastern Jutland	Northern Jutland
4262	2485	Stone_cist_of_unknown_type	Vokslev	Vokslev	Ålborg_1743a-1	dagger	IB	-2350	-1950	LNI	Lomborg_1973	9.68326371141199	56.9666554984434	POINT (9.68326371141199 56.9666554984434)	Eastern Jutland	Northern Jutland
4263	2486	Stone_cist_of_unknown_type	Vokslev	Vokslev	Ålborg_1743a-1	dagger	IA/B	-2350	-1950	LNI	Lomborg_1973	9.68326371141199	56.9666554984434	POINT (9.68326371141199 56.9666554984434)	Eastern Jutland	Northern Jutland
4264	2487	Stone_cist_of_unknown_type	Vokslev	Vokslev	Ålborg_1743a-1	dagger	Ix	-2350	-1950	LNI	Lomborg_1973	9.68326371141199	56.9666554984434	POINT (9.68326371141199 56.9666554984434)	Eastern Jutland	Northern Jutland
4265	2488	Stone_cist_of_unknown_type	Vokslev	Vokslev	Ålborg_1743a-1	dagger	Ix	-2350	-1950	LNI	Lomborg_1973	9.68326371141199	56.9666554984434	POINT (9.68326371141199 56.9666554984434)	Eastern Jutland	Northern Jutland
4266	2489	Stone_cist_of_unknown_type	Vokslev	Vokslev	Ålborg_1743a-1	dagger	Ix	-2350	-1950	LNI	Lomborg_1973	9.68326371141199	56.9666554984434	POINT (9.68326371141199 56.9666554984434)	Eastern Jutland	Northern Jutland
4267	2490	Stone_cist_of_unknown_type	Vokslev	Vokslev	Ålborg_1743a-1	dagger	Ix	-2350	-1950	LNI	Lomborg_1973	9.68326371141199	56.9666554984434	POINT (9.68326371141199 56.9666554984434)	Eastern Jutland	Northern Jutland
4268	1382	Burial_mound	Volling	Volling	Skive_A205	dagger	IB	-2350	-1950	LNI	Lomborg_1973	8.87915972303254	56.6007653811882	POINT (8.87915972303254 56.6007653811882)	Eastern Jutland	Northern Jutland
4269	1383	Burial_mound	Volling	Volling	Skive_A206-7	dagger	IA/B-Ix	-2350	-1950	LNI	Lomborg_1973	8.879159723	56.60076538	POINT (8.879159723 56.60076538)	Eastern Jutland	Northern Jutland
4271	2383	Stone_cist_SGK	Volsted_Hede	Volsted	NM_A767-72	dagger	Ix	-2350	-1950	LNI	Lomborg_1973	9.90788723839238	56.9098291035407	POINT (9.90788723839238 56.9098291035407)	Eastern Jutland	Northern Jutland
4272	2384	Stone_cist_SGK	Volsted_Hede	Volsted	NM_A7093-106	dagger	IB	-2350	-1950	LNI	Lomborg_1973	9.907887238	56.9098291	POINT (9.907887238 56.9098291)	Eastern Jutland	Northern Jutland
4273	2385	Stone_cist_SGK	Volsted_Hede	Volsted	NM_A7093-106	dagger	IB	-2350	-1950	LNI	Lomborg_1973	9.907887238	56.9098291	POINT (9.907887238 56.9098291)	Eastern Jutland	Northern Jutland
4274	2386	Stone_cist_SGK	Volsted_Hede	Volsted	NM_A7093-106	dagger	IA/B	-2350	-1950	LNI	Lomborg_1973	9.907887238	56.9098291	POINT (9.907887238 56.9098291)	Eastern Jutland	Northern Jutland
4275	2387	Stone_cist_SGK	Volsted_Hede	Volsted	NM_A7093-106	dagger	IE	-2350	-1950	LNI	Lomborg_1973	9.907887238	56.9098291	POINT (9.907887238 56.9098291)	Eastern Jutland	Northern Jutland
4276	2388	Stone_cist_SGK	Volsted_Hede	Volsted	NM_A7093-106	dagger	Ix	-2350	-1950	LNI	Lomborg_1973	9.907887238	56.9098291	POINT (9.907887238 56.9098291)	Eastern Jutland	Northern Jutland
4277	2389	Stone_cist_SGK	Volsted_Hede	Volsted	NM_A7093-106	dagger	Ix	-2350	-1950	LNI	Lomborg_1973	9.907887238	56.9098291	POINT (9.907887238 56.9098291)	Eastern Jutland	Northern Jutland
4278	2390	Stone_cist_SGK	Volsted_Hede	Volsted	NM_A7093-106	dagger	IIIA	-2350	-1950	LNI	Lomborg_1973	9.907887238	56.9098291	POINT (9.907887238 56.9098291)	Eastern Jutland	Northern Jutland
4279	2391	Stone_cist_SGK	Volsted_Hede	Volsted	NM_A7093-106	dagger	IIIF	-2350	-1950	LNI	Lomborg_1973	9.907887238	56.9098291	POINT (9.907887238 56.9098291)	Eastern Jutland	Northern Jutland
4280	2247	Megalith	Volstedlund	Mariager_Lds.	Odense_MC42	dagger	IB	-2350	-1950	LNI	Lomborg_1973	9.91931322488718	56.6358824886991	POINT (9.91931322488718 56.6358824886991)	Eastern Jutland	Northern Jutland
4281	2248	Megalith	Volstedlund	Mariager_Lds.	Odense_MC42	dagger	Ix	-2350	-1950	LNI	Lomborg_1973	9.919313225	56.63588249	POINT (9.919313225 56.63588249)	Eastern Jutland	Northern Jutland
4282	2249	Megalith	Volstedlund	Mariager_Lds.	Odense_MC42	dagger	Ix	-2350	-1950	LNI	Lomborg_1973	9.919313225	56.63588249	POINT (9.919313225 56.63588249)	Eastern Jutland	Northern Jutland
4283	2250	Megalith	Volstedlund	Mariager_Lds.	Odense_MC42	dagger	Ix	-2350	-1950	LNI	Lomborg_1973	9.919313225	56.63588249	POINT (9.919313225 56.63588249)	Eastern Jutland	Northern Jutland
4284	2251	Megalith	Volstedlund	Mariager_Lds.	Odense_MC42	dagger	Ix	-2350	-1950	LNI	Lomborg_1973	9.919313225	56.63588249	POINT (9.919313225 56.63588249)	Eastern Jutland	Northern Jutland
4285	2252	Megalith	Volstedlund	Mariager_Lds.	Odense_MC42	dagger	Ix	-2350	-1950	LNI	Lomborg_1973	9.919313225	56.63588249	POINT (9.919313225 56.63588249)	Eastern Jutland	Northern Jutland
4291	1385	Burial_mound	Vridsted	Vridsted	Skive_S_439-45	dagger	IC	-2350	-1950	LNI	Lomborg_1973	9.00740409974744	56.4436056329797	POINT (9.00740409974744 56.4436056329797)	Eastern Jutland	Northern Jutland
4292	2537	Stone_cist_of_unknown_type	Vrigsted	Vrigsted	NM_A29073	dagger	IC	-2350	-1950	LNI	Lomborg_1973	9.84155860045723	55.7291726557292	POINT (9.84155860045723 55.7291726557292)	Eastern Jutland	Northern Jutland
4340	2557	Burial_mound	Worbasse_by	Vorbasse	-	dagger	I	-2350	-1950	LNI	AUD	9.07159087817721	55.63199694086	POINT (9.07159087817721 55.63199694086)	Eastern Jutland	Northern Jutland
4351	1391	Burial_mound	Aistrup	Aistrup	NM_A31069	dagger	IVC	-1950	-1700	LNII	Lomborg_1973	10.16280101	56.68720605	POINT (10.16280101 56.68720605)	Eastern Jutland	Northern Jutland
4358	2509	Stone_cist_of_unknown_type	Ålestrup	Østerbølle	Århus_5532	dagger	IVC	-1950	-1700	LNII	Lomborg_1973	9.49306600158371	56.694500291057	POINT (9.49306600158371 56.694500291057)	Eastern Jutland	Northern Jutland
4360	2316	Stone_cist_SGK	Alstrup	Alstrup	NM_A555-8	dagger	VA	-1950	-1700	LNII	Lomborg_1973	9.754397894	57.27734117	POINT (9.754397894 57.27734117)	Eastern Jutland	Northern Jutland
4386	1301	Burial_mound	Bjerring	Bjerring	NM_A31347-48_50	dagger	VA	-1950	-1700	LNII	Lomborg_1973	9.62233809603838	56.3788463294671	POINT (9.62233809603838 56.3788463294671)	Eastern Jutland	Northern Jutland
4388	1692	Stone_cist	Bjørnholm_Høgholm	Tirstrup	NM_A37683-7	dagger	IVD	-1950	-1700	LNII	Lomborg_1973	10.6930898023376	56.3063120976568	POINT (10.6930898023376 56.3063120976568)	Eastern Jutland	Northern Jutland
4414	1310	Burial_mound	Bøstrup	Ørslevkloster	Skive_R_I_557	dagger	VA	-1950	-1700	LNII	Lomborg_1973	9.2195205979429	56.6060751135975	POINT (9.2195205979429 56.6060751135975)	Eastern Jutland	Northern Jutland
4431	2225	Megalith	Brønhøj	Enslev	NM_A5139-60,B3	dagger	IVA	-1950	-1700	LNII	Lomborg_1973	10.1234891132475	56.6154128594548	POINT (10.1234891132475 56.6154128594548)	Eastern Jutland	Northern Jutland
4432	2226	Megalith	Brønhøj	Enslev	NM_A5139-60,B3	dagger	VB	-1950	-1700	LNII	Lomborg_1973	10.12348911	56.61541286	POINT (10.12348911 56.61541286)	Eastern Jutland	Northern Jutland
4433	1305	Burial_mound	Brudalshøj_Bostrup_Udmark	Jebjerg	Skive_R_I_651	dagger	VB	-1950	-1700	LNII	Lomborg_1973	9.00605544187445	56.6570659073943	POINT (9.00605544187445 56.6570659073943)	Eastern Jutland	Northern Jutland
4439	2533	Stone_cist_of_unknown_type	Bygholm_Nørremark	Hatting	NM_A411-15	dagger	VA	-1950	-1700	LNII	Lomborg_1973	9.81183246903043	55.8752082331936	POINT (9.81183246903043 55.8752082331936)	Eastern Jutland	Northern Jutland
4464	2134	Megalith	Ejdrup	Ejdrup	NM_A2366-70	dagger	VA	-1950	-1700	LNII	Lomborg_1973	9.5380681799668	56.91738670452	POINT (9.5380681799668 56.91738670452)	Eastern Jutland	Northern Jutland
4465	2135	Megalith	Ejdrup	Ejdrup	NM_A2366-70	dagger	VA	-1950	-1700	LNII	Lomborg_1973	9.53806818	56.9173867	POINT (9.53806818 56.9173867)	Eastern Jutland	Northern Jutland
4466	1685	Stone_cist	Ejstrup	Rødding	NM_A43907	dagger	VA	-1950	-1700	LNII	Lomborg_1973	9.5028628910066	56.5032402976054	POINT (9.5028628910066 56.5032402976054)	Eastern Jutland	Northern Jutland
4467	2397	Stone_cist_SGK	Ejstrup	Rødding	NM_A44089-91	dagger	VB	-1950	-1700	LNII	Lomborg_1973	9.50372119789731	56.5010642179303	POINT (9.50372119789731 56.5010642179303)	Eastern Jutland	Northern Jutland
4478	2295	Stone_cist_SGK	Filholm	Tise	NM_A38100-03	dagger	VA	-1950	-1700	LNII	Lomborg_1973	9.845447659	57.30775256	POINT (9.845447659 57.30775256)	Eastern Jutland	Northern Jutland
4487	2455	Stone_cist_of_unknown_type	Frær	Frær	NM_A3002-4	dagger	IVD	-1950	-1700	LNII	Lomborg_1973	9.930867863	56.85889496	POINT (9.930867863 56.85889496)	Eastern Jutland	Northern Jutland
4493	1404	Burial_mound	Frydenbjerg	Nr.Snede	Århus_4009	dagger	IVE	-1950	-1700	LNII	Lomborg_1973	9.393031144	55.96426356	POINT (9.393031144 55.96426356)	Eastern Jutland	Northern Jutland
4500	1264	Burial_mound	Gammelbygård	Grurup	NM_B9851	dagger	IVD	-1950	-1700	LNII	Lomborg_1973	8.43695332534649	56.7835923154209	POINT (8.43695332534649 56.7835923154209)	Eastern Jutland	Northern Jutland
4501	2534	Stone_cist_of_unknown_type	Gårslev	Gårslev	NM_4461	dagger	IVE	-1950	-1700	LNII	Lomborg_1973	9.69330191134651	55.6369064202815	POINT (9.69330191134651 55.6369064202815)	Eastern Jutland	Northern Jutland
4506	1395	Burial_mound	Gimming	Gimming	NM_A42709-11	dagger	VB	-1950	-1700	LNII	Lomborg_1973	10.09711576695	56.493977600384	POINT (10.09711576695 56.493977600384)	Eastern Jutland	Northern Jutland
4507	1317	Burial_mound	Ginnerup	Krejbjerg	Skive_R_I_9	dagger	VA	-1950	-1700	LNII	Lomborg_1973	8.86009283715841	56.6567088388075	POINT (8.86009283715841 56.6567088388075)	Eastern Jutland	Northern Jutland
4509	1686	Stone_cist	Glynge	Nautrup	Skive_R1_471-5	dagger	VA	-1950	-1700	LNII	Lomborg_1973	8.92903085928743	56.7429014144461	POINT (8.92903085928743 56.7429014144461)	Eastern Jutland	Northern Jutland
4510	1687	Stone_cist	Glynge	Nautrup	Skive_R1_471-5	dagger	VA	-1950	-1700	LNII	Lomborg_1973	8.929030859	56.74290141	POINT (8.929030859 56.74290141)	Eastern Jutland	Northern Jutland
4511	1688	Stone_cist	Glynge	Nautrup	Skive_R1_471-5	dagger	VB	-1950	-1700	LNII	Lomborg_1973	8.929030859	56.74290141	POINT (8.929030859 56.74290141)	Eastern Jutland	Northern Jutland
4512	1689	Stone_cist	Glynge	Nautrup	Skive_R1_471-5	dagger	VB	-1950	-1700	LNII	Lomborg_1973	8.929030859	56.74290141	POINT (8.929030859 56.74290141)	Eastern Jutland	Northern Jutland
4517	2335	Stone_cist_SGK	Gøttrup	Farsø	NM_A38177-81	dagger	VA	-1950	-1700	LNII	Lomborg_1973	9.339371306	56.77411567	POINT (9.339371306 56.77411567)	Eastern Jutland	Northern Jutland
4523	2330	Stone_cist_SGK	Gravlev	Gravlev	NM_A22949-61	dagger	VA	-1950	-1700	LNII	Lomborg_1973	9.819116869	56.84603113	POINT (9.819116869 56.84603113)	Eastern Jutland	Northern Jutland
4525	2457	Stone_cist_of_unknown_type	Grevelund_Hede	Vive	NM_A8107-9	dagger	IVx	-1950	-1700	LNII	Lomborg_1973	10.00595574	56.72489511	POINT (10.00595574 56.72489511)	Eastern Jutland	Northern Jutland
4560	1405	Burial_mound	Havelhøj	Hampen	NM_A34948	dagger	IVE	-1950	-1700	LNII	Lomborg_1973	9.35383952115047	56.0105138152382	POINT (9.35383952115047 56.0105138152382)	Eastern Jutland	Northern Jutland
4561	1274	Burial_mound	Havhøj_Ovenskovgårde	Louns	NM_A22522	dagger	IVD	-1950	-1700	LNII	Lomborg_1973	9.19839024990724	56.6944027410538	POINT (9.19839024990724 56.6944027410538)	Eastern Jutland	Northern Jutland
4570	2341	Stone_cist_SGK	Hjortsholm_Albæk	Suldrup	NM_A87569a-d	dagger	IVD	-1950	-1700	LNII	Lomborg_1973	9.691961966	56.85771571	POINT (9.691961966 56.85771571)	Eastern Jutland	Northern Jutland
4571	2407	Stone_cist_SGK	Hobro	Hobro	NM_17125-27	dagger	VB	-1950	-1700	LNII	Lomborg_1973	9.79424862674021	56.6371483870132	POINT (9.79424862674021 56.6371483870132)	Eastern Jutland	Northern Jutland
4572	1275	Burial_mound	Hoffmandshøjgård	Rold	Nysum_1060	dagger	VB	-1950	-1700	LNII	Lomborg_1973	9.8066842867198	56.7566862024212	POINT (9.8066842867198 56.7566862024212)	Eastern Jutland	Northern Jutland
4573	1332	Burial_mound	Høgild	Resen	NM_A19120	dagger	VA	-1950	-1700	LNII	Lomborg_1973	9.088415094	56.37924909	POINT (9.088415094 56.37924909)	Eastern Jutland	Northern Jutland
4593	2298	Stone_cist_SGK	Horne_Kirkegård	Horne	NM_A38295-301	dagger	VA	-1950	-1700	LNII	Lomborg_1973	9.97872289609706	57.5595738402221	POINT (9.97872289609706 57.5595738402221)	Eastern Jutland	Northern Jutland
4604	2573	Burial_mound	Hvinningdal_III	Balle	-	dagger	V	-1950	-1700	LNII	AUD	9.49781634860836	56.1787694439203	POINT (9.49781634860836 56.1787694439203)	Eastern Jutland	Northern Jutland
4605	2104	Megalith	Hvissehøj_Alsbjerg	Torslev	NM_A28460-505	dagger	IVC	-1950	-1700	LNII	Lomborg_1973	9.445292153	57.07963288	POINT (9.445292153 57.07963288)	Eastern Jutland	Northern Jutland
4606	2105	Megalith	Hvissehøj_Alsbjerg	Torslev	NM_A28460-505	dagger	VA	-1950	-1700	LNII	Lomborg_1973	9.445292153	57.07963288	POINT (9.445292153 57.07963288)	Eastern Jutland	Northern Jutland
4607	2106	Megalith	Hvissehøj_Alsbjerg	Torslev	NM_A28460-505	dagger	VB	-1950	-1700	LNII	Lomborg_1973	9.445292153	57.07963288	POINT (9.445292153 57.07963288)	Eastern Jutland	Northern Jutland
4618	2232	Megalith	Jordhøj_Katbjerg	Mariager_Vestre_Lds.	NM_A9683-708	dagger	IVD	-1950	-1700	LNII	Lomborg_1973	9.902638036	56.63403376	POINT (9.902638036 56.63403376)	Eastern Jutland	Northern Jutland
4619	2233	Megalith	Jordhøj_Katbjerg	Mariager_Vestre_Lds.	NM_A42712-15	dagger	IVB	-1950	-1700	LNII	Lomborg_1973	9.902638036	56.63403376	POINT (9.902638036 56.63403376)	Eastern Jutland	Northern Jutland
4624	1265	Burial_mound	Karby	Nykøbing_Mors	M.33	dagger	VA	-1950	-1700	LNII	Lomborg_1973	8.56298122412599	56.7536944434161	POINT (8.56298122412599 56.7536944434161)	Eastern Jutland	Northern Jutland
4629	2345	Stone_cist_SGK	Katrineholm	Astrup	Ålborg_607-11	dagger	VA	-1950	-1700	LNII	Lomborg_1973	9.97680374	56.76792687	POINT (9.97680374 56.76792687)	Eastern Jutland	Northern Jutland
4645	2436	Stone_cist_of_unknown_type	Knivholt	Flade	Hjørring_1944/167	dagger	VB	-1950	-1700	LNII	Lomborg_1973	10.4793794979443	57.4459538244206	POINT (10.4793794979443 57.4459538244206)	Eastern Jutland	Northern Jutland
4659	2202	Megalith	Kvolsted	Kvols	NM_A10630-41	dagger	VB	-1950	-1700	LNII	Lomborg_1973	9.252142554	56.53245503	POINT (9.252142554 56.53245503)	Eastern Jutland	Northern Jutland
4660	2204	Megalith	Kvolsted	Kvols	NM_A10653-61	dagger	VA	-1950	-1700	LNII	Lomborg_1973	9.252142554	56.53245503	POINT (9.252142554 56.53245503)	Eastern Jutland	Northern Jutland
4668	2346	Stone_cist_SGK	Lille_Binderup	Binderup	Års_321	dagger	VA	-1950	-1700	LNII	Lomborg_1973	9.58785373886667	56.791680339749	POINT (9.58785373886667 56.791680339749)	Eastern Jutland	Northern Jutland
4669	2464	Stone_cist_of_unknown_type	Lille_Binderup	Binderup	Randers_972a-i	dagger	VA	-1950	-1700	LNII	Lomborg_1973	9.59141571246311	56.7867559121841	POINT (9.59141571246311 56.7867559121841)	Eastern Jutland	Northern Jutland
4691	1528	Burial_mound	Margrethenborg	Verst	NM_A35050-2	dagger	IVE	-1950	-1700	LNII	Lomborg_1973	9.236244866901	55.5712004471329	POINT (9.236244866901 55.5712004471329)	Eastern Jutland	Northern Jutland
4707	2468	Stone_cist_of_unknown_type	Næsborg	Næsborg	NM_A5847-9	dagger	VB	-1950	-1700	LNII	Lomborg_1973	9.340938042	56.97899666	POINT (9.340938042 56.97899666)	Eastern Jutland	Northern Jutland
4708	2353	Stone_cist_SGK	Nedre_Karls	Valsgård	Ålborg_1966a-i	dagger	VA	-1950	-1700	LNII	Lomborg_1973	9.8498480690697	56.6729920192871	POINT (9.8498480690697 56.6729920192871)	Eastern Jutland	Northern Jutland
4709	2354	Stone_cist_SGK	Nedre_Karls	Valsgård	Ålborg_1966a-i	dagger	VA	-1950	-1700	LNII	Lomborg_1973	9.849848069	56.67299202	POINT (9.849848069 56.67299202)	Eastern Jutland	Northern Jutland
4722	1423	Burial_mound	Nr.Snede	Nr.Snede	NM_AA_27520-22_1-2/13	dagger	IVC	-1950	-1700	LNII	Lomborg_1973	9.393031144	55.96426356	POINT (9.393031144 55.96426356)	Eastern Jutland	Northern Jutland
4727	1280	Burial_mound	Nysum_Hede	Ravnkilde	NM_14423	dagger	VA	-1950	-1700	LNII	Lomborg_1973	9.7762370193292	56.7554777315399	POINT (9.7762370193292 56.7554777315399)	Eastern Jutland	Northern Jutland
4728	1512	Burial_mound	Ø.Herupgård_Ø.Herup	Dybe	NM_A27378-79	dagger	VA	-1950	-1700	LNII	Lomborg_1973	8.17165931852538	56.5108604597209	POINT (8.17165931852538 56.5108604597209)	Eastern Jutland	Northern Jutland
4729	1513	Burial_mound	Ø.Herupgård_Ø.Herup	Dybe	NM_A27378-79	dagger	VA	-1950	-1700	LNII	Lomborg_1973	8.171659319	56.51086046	POINT (8.171659319 56.51086046)	Eastern Jutland	Northern Jutland
4733	1682	Flat_grave	Østbirk			dagger	IVd	-1950	-1700	LNII	Borup_2019	9.74848	55.97014	POINT (9.74848 55.97014)	Eastern Jutland	Northern Jutland
4734	2545	Flat_grave	Østbirk	Østbirk	-	dagger	IVd	-1950	-1700	LNII	Borup_2019	9.76143897065822	55.960951616516	POINT (9.76143897065822 55.960951616516)	Eastern Jutland	Northern Jutland
4741	1484	Burial_mound	Overby	Romb	NM_A30798	dagger	VA	-1950	-1700	LNII	Lomborg_1973	8.305202076	56.51674002	POINT (8.305202076 56.51674002)	Eastern Jutland	Northern Jutland
4757	2362	Stone_cist_SGK	Ræveknold	Vebbestrup	Nysum_1311	dagger	VA	-1950	-1700	LNII	Lomborg_1973	9.820857554	56.72444861	POINT (9.820857554 56.72444861)	Eastern Jutland	Northern Jutland
4766	1431	Burial_mound	Rishøjgård	Yding	NM_A17160	dagger	VB	-1950	-1700	LNII	Lomborg_1973	9.778760951	56.00776351	POINT (9.778760951 56.00776351)	Eastern Jutland	Northern Jutland
4767	1493	Burial_mound	Risom	Borbjerg	NM_A32066	dagger	VA	-1950	-1700	LNII	Lomborg_1973	8.731266199	56.44137915	POINT (8.731266199 56.44137915)	Eastern Jutland	Northern Jutland
4769	2357	Stone_cist_SGK	Rodstrupgårde	Vokslev	NM_A32859-61	dagger	VB	-1950	-1700	LNII	Lomborg_1973	9.68328516908426	56.9666204069566	POINT (9.68328516908426 56.9666204069566)	Eastern Jutland	Northern Jutland
4770	2472	Stone_cist_of_unknown_type	Rold	Odder_or_Rold	NM_15747-9	dagger	VA	-1950	-1700	LNII	Lomborg_1973	9.81133191140235	56.7719437337334	POINT (9.81133191140235 56.7719437337334)	Eastern Jutland	Northern Jutland
4771	2358	Stone_cist_SGK	Romdrup	Romdrup	NM_C8005-11	dagger	VB	-1950	-1700	LNII	Lomborg_1973	10.0388811807247	57.0028999966916	POINT (10.0388811807247 57.0028999966916)	Eastern Jutland	Northern Jutland
4777	2501	Stone_cist_of_unknown_type	Roum_Hedegård	Roum	Århus_5612	dagger	VA	-1950	-1700	LNII	Lomborg_1973	9.55198422673867	56.6061534719415	POINT (9.55198422673867 56.6061534719415)	Eastern Jutland	Northern Jutland
4806	1691	Stone_cist	Skals	Skals	NM_5538	dagger	IVE	-1950	-1700	LNII	Lomborg_1973	9.40465302673633	56.5587338302229	POINT (9.40465302673633 56.5587338302229)	Eastern Jutland	Northern Jutland
4809	2442	Stone_cist_of_unknown_type	Skram	Tversted	NM_A733	dagger	VA	-1950	-1700	LNII	Lomborg_1973	10.1867526760891	57.5912550915693	POINT (10.1867526760891 57.5912550915693)	Eastern Jutland	Northern Jutland
4810	2215	Megalith	Skringstrup	Skals	Viborg_5778	dagger	VA	-1950	-1700	LNII	Lomborg_1973	9.440258982	56.58423275	POINT (9.440258982 56.58423275)	Eastern Jutland	Northern Jutland
4811	2503	Stone_cist_of_unknown_type	Skringstrup	Skals	NM_A19935	dagger	VA	-1950	-1700	LNII	Lomborg_1973	9.44060230488903	56.5823301687462	POINT (9.44060230488903 56.5823301687462)	Eastern Jutland	Northern Jutland
4812	2239	Megalith	Slaphøj_Emmelev	Rimsø	NM_A32074-106	dagger	VA	-1950	-1700	LNII	Lomborg_1973	10.7950434582467	56.471870107428	POINT (10.7950434582467 56.471870107428)	Eastern Jutland	Northern Jutland
4813	1533	Burial_mound	Slauggård	Vorbasse	NM_A15027	dagger	IV	-1950	-1700	LNII	Lomborg_1973	9.11759675110006	55.6429752344197	POINT (9.11759675110006 55.6429752344197)	Eastern Jutland	Northern Jutland
4815	2310	Stone_cist_SGK	Sneverholt	Hellum	NM_A32862-4	dagger	VA	-1950	-1700	LNII	Lomborg_1973	10.1837148267722	57.2825743558264	POINT (10.1837148267722 57.2825743558264)	Eastern Jutland	Northern Jutland
4819	2371	Stone_cist_SGK	Sønderholm	Sønderholm	NM_A35847-79	dagger	VB	-1950	-1700	LNII	Lomborg_1973	9.74402944024987	57.0017389579379	POINT (9.74402944024987 57.0017389579379)	Eastern Jutland	Northern Jutland
4820	2374	Stone_cist_SGK	Sønderup	Sønderup	NM_A17109-25	dagger	VA	-1950	-1700	LNII	Lomborg_1973	9.65300462304301	56.812092564619	POINT (9.65300462304301 56.812092564619)	Eastern Jutland	Northern Jutland
4823	2163	Megalith	South_of_Madum_Sø	Astrup	Randers_281a-1	dagger	VA	-1950	-1700	LNII	Lomborg_1973	9.937661983	56.7947508	POINT (9.937661983 56.7947508)	Eastern Jutland	Northern Jutland
4825	2363	Stone_cist_SGK	St.Aistrup	St.Aistrup	NM_A6389-91	dagger	VA	-1950	-1700	LNII	Lomborg_1973	9.51564825373873	56.946509571169	POINT (9.51564825373873 56.946509571169)	Eastern Jutland	Northern Jutland
4826	2364	Stone_cist_SGK	St.Aistrup	St.Aistrup	NM_A6389-91	dagger	VB	-1950	-1700	LNII	Lomborg_1973	9.515648254	56.94650957	POINT (9.515648254 56.94650957)	Eastern Jutland	Northern Jutland
4828	1267	Burial_mound	St.Starhøj_Fredsø	Lødderup	NM_A4667	dagger	VB	-1950	-1700	LNII	Lomborg_1973	8.78792915709738	56.769363346305	POINT (8.78792915709738 56.769363346305)	Eastern Jutland	Northern Jutland
4829	2403	Stone_cist_SGK	St.Thise	Thise	NM_A29878-80a	dagger	VA	-1950	-1700	LNII	Lomborg_1973	9.1549208722592	56.7421498583876	POINT (9.1549208722592 56.7421498583876)	Eastern Jutland	Northern Jutland
4839	2365	Stone_cist_SGK	Store_Arden	Store_Arden	Nysum_1467-67	dagger	VA	-1950	-1700	LNII	Lomborg_1973	9.88450797658215	56.7647636585303	POINT (9.88450797658215 56.7647636585303)	Eastern Jutland	Northern Jutland
4840	2366	Stone_cist_SGK	Store_Arden	Store_Arden	Nysum_1467-67	dagger	VA	-1950	-1700	LNII	Lomborg_1973	9.884507977	56.76476366	POINT (9.884507977 56.76476366)	Eastern Jutland	Northern Jutland
4843	1693	Stone_cist	Støvring	Støvring	NM_A29095	dagger	VB	-1950	-1700	LNII	Lomborg_1973	9.84044787701302	56.8854540595368	POINT (9.84044787701302 56.8854540595368)	Eastern Jutland	Northern Jutland
4850	1369	Burial_mound	Sundsøre_Sdr._Thise	Thise	NM_A38074	dagger	IVE	-1950	-1700	LNII	Lomborg_1973	9.17198388171214	56.7086259800352	POINT (9.17198388171214 56.7086259800352)	Eastern Jutland	Northern Jutland
4853	2368	Stone_cist_SGK	Svalhøjgård	Vive	NM_A36462-68	dagger	VA	-1950	-1700	LNII	Lomborg_1973	10.0339334188108	56.7061603220983	POINT (10.0339334188108 56.7061603220983)	Eastern Jutland	Northern Jutland
4854	2369	Stone_cist_SGK	Svalhøjgård	Vive	NM_A36462-68	dagger	VA	-1950	-1700	LNII	Lomborg_1973	10.0339334188108	56.7061603220983	POINT (10.0339334188108 56.7061603220983)	Eastern Jutland	Northern Jutland
4862	2259	Megalith	Tårup/Taulov	Torup/Taulov	NM_MCMXLVI-LIV	dagger	IVC	-1950	-1700	LNII	Lomborg_1973	9.6277645177145	55.5486759007201	POINT (9.6277645177145 55.5486759007201)	Eastern Jutland	Northern Jutland
4864	1377	Burial_mound	Tholstrup	Dølby	NM_A43627-32	dagger	VA	-1950	-1700	LNII	Lomborg_1973	8.983191463	56.60832836	POINT (8.983191463 56.60832836)	Eastern Jutland	Northern Jutland
4867	1676	Stone_cist	Thy	Thy	NM_A37888	dagger	IVD	-1950	-1700	LNII	Lomborg_1973	8.50411983967494	57.0073026562929	POINT (8.50411983967494 57.0073026562929)	Eastern Jutland	Northern Jutland
4876	2379	Stone_cist_SGK	Trend	Strandby	Randers_3378-86	dagger	VA	-1950	-1700	LNII	Lomborg_1973	9.211419051	56.83875631	POINT (9.211419051 56.83875631)	Eastern Jutland	Northern Jutland
4878	1447	Burial_mound	Trust	Tvilum	NM_A12479	dagger	VB	-1950	-1700	LNII	Lomborg_1973	9.67874340850089	56.2877110889577	POINT (9.67874340850089 56.2877110889577)	Eastern Jutland	Northern Jutland
4879	2243	Megalith	Tustrup	Hørning	NM_A31100-37	dagger	IVD	-1950	-1700	LNII	Lomborg_1973	10.20031415	56.41593595	POINT (10.20031415 56.41593595)	Eastern Jutland	Northern Jutland
4880	2244	Megalith	Tustrup	Hørning	NM_A31100-37	dagger	VB	-1950	-1700	LNII	Lomborg_1973	10.20031415	56.41593595	POINT (10.20031415 56.41593595)	Eastern Jutland	Northern Jutland
4886	2381	Stone_cist_SGK	V.Oustrup	Års	Års_569	dagger	VA	-1950	-1700	LNII	Lomborg_1973	9.513972727	56.80501695	POINT (9.513972727 56.80501695)	Eastern Jutland	Northern Jutland
4891	2405	Stone_cist_SGK	Viborg_Hedeplantage	Viborg	NM_A38165a—66	dagger	VB	-1950	-1700	LNII	Lomborg_1973	9.41476751992709	56.4578251439514	POINT (9.41476751992709 56.4578251439514)	Eastern Jutland	Northern Jutland
4892	2524	Stone_cist_of_unknown_type	Vibygård	Viby	Århus_997	dagger	VA	-1950	-1700	LNII	Lomborg_1973	10.1656992113705	56.1282999107046	POINT (10.1656992113705 56.1282999107046)	Eastern Jutland	Northern Jutland
4893	2525	Stone_cist_of_unknown_type	Vibygård	Viby	Århus_997	dagger	VB	-1950	-1700	LNII	Lomborg_1973	10.16569921	56.12829991	POINT (10.16569921 56.12829991)	Eastern Jutland	Northern Jutland
4894	2382	Stone_cist_SGK	Viehøjene	Sønderholm	NM_A11854	dagger	IIIE	-1950	-1700	LNI	Lomborg_1973	9.744040169086	57.0017155856517	POINT (9.744040169086 57.0017155856517)	Eastern Jutland	Northern Jutland
4895	2480	Stone_cist_of_unknown_type	Vive	Vive	NM_A8100-06	dagger	VA	-1950	-1700	LNII	Lomborg_1973	10.0339763341553	56.7061426538596	POINT (10.0339763341553 56.7061426538596)	Eastern Jutland	Northern Jutland
4896	2392	Stone_cist_SGK	Volsted_Hede	Volsted	NM_A7093-106	dagger	VA	-1950	-1700	LNII	Lomborg_1973	9.907887238	56.9098291	POINT (9.907887238 56.9098291)	Eastern Jutland	Northern Jutland
4897	2491	Stone_cist_of_unknown_type	Volstrup	Rørbæk	Ålborg_2757	dagger	VA	-1950	-1700	LNII	Lomborg_1973	9.71135602138852	56.7085621011327	POINT (9.71135602138852 56.7085621011327)	Eastern Jutland	Northern Jutland
4898	1452	Burial_mound	Vorbjerg_Banke	Underup	Århus_2417	dagger	IVC	-1950	-1700	LNII	Lomborg_1973	9.70889579895964	55.9496713888356	POINT (9.70889579895964 55.9496713888356)	Eastern Jutland	Northern Jutland
4921	1454	Burial_mound	Yding	Yding	NM_A34463	dagger	IVB	-1950	-1700	LNII	Lomborg_1973	9.77137032644405	55.9998021679914	POINT (9.77137032644405 55.9998021679914)	Eastern Jutland	Northern Jutland
4932	1390	Burial_mound	Aistrup	Aistrup	NM_A31068	dagger	VIA	-1700	-1100	EBA	Lomborg_1973	10.16280101	56.68720605	POINT (10.16280101 56.68720605)	Eastern Jutland	Northern Jutland
4936	1464	Burial_mound	Ålbæk	Tyregod	NM_A22693-4	dagger	VIA	-1700	-1100	EBA	Lomborg_1973	9.25868678411034	55.9079308356464	POINT (9.25868678411034 55.9079308356464)	Eastern Jutland	Northern Jutland
4988	2077	Megalith	Bejstrup	Bejstrup	NM_A20672-708	dagger	VIA	-1700	-1100	EBA	Lomborg_1973	9.32996875493108	57.0314578189492	POINT (9.32996875493108 57.0314578189492)	Eastern Jutland	Northern Jutland
5011	1302	Burial_mound	Bjerring	Bjerring	NM_A31349	dagger	VIB	-1700	-1100	EBA	Lomborg_1973	9.622338096	56.37884633	POINT (9.622338096 56.37884633)	Eastern Jutland	Northern Jutland
5055	1307	Burial_mound	Brøndum	Brøndum	NM_A43536-37	dagger	VIB	-1700	-1100	EBA	Lomborg_1973	8.915720503	56.59057089	POINT (8.915720503 56.59057089)	Eastern Jutland	Northern Jutland
5093	2429	Stone_cist_of_unknown_type	Daniels_Høj	Ugilt	NM_A8130-3	dagger	VIB	-1700	-1100	EBA	Lomborg_1973	10.1382015556154	57.4238911004687	POINT (10.1382015556154 57.4238911004687)	Eastern Jutland	Northern Jutland
5167	2321	Stone_cist_SGK	Flø	Gravlev	NM_A32933-35	dagger	VIB	-1700	-1100	EBA	Lomborg_1973	9.793919051	56.86494074	POINT (9.793919051 56.86494074)	Eastern Jutland	Northern Jutland
5272	1325	Burial_mound	Hedemølle	Lee	NM_B479-80	dagger	VIA	-1700	-1100	EBA	Lomborg_1973	9.63954948849635	56.3966230826736	POINT (9.63954948849635 56.3966230826736)	Eastern Jutland	Northern Jutland
5273	1326	Burial_mound	Hedemølle	Lee	NM_B479-80	dagger	VIA	-1700	-1100	EBA	Lomborg_1973	9.639549488	56.39662308	POINT (9.639549488 56.39662308)	Eastern Jutland	Northern Jutland
5300	1525	Burial_mound	Høghøj_Skødegård	Bække	NM_B6896-98	dagger	VIA	-1700	-1100	EBA	Lomborg_1973	9.13765317854506	55.5692517930375	POINT (9.13765317854506 55.5692517930375)	Eastern Jutland	Northern Jutland
5301	1526	Burial_mound	Høghøj_Skødegård	Bække	NM_B6894-5_6897_6900-07	dagger	VIA	-1700	-1100	EBA	Lomborg_1973	9.137653179	55.56925179	POINT (9.137653179 55.56925179)	Eastern Jutland	Northern Jutland
5313	1333	Burial_mound	Højslev	Højslev	NM_A43411	dagger	VIA	-1700	-1100	EBA	Lomborg_1973	9.13883499212382	56.5828316674658	POINT (9.13883499212382 56.5828316674658)	Eastern Jutland	Northern Jutland
5314	2518	Stone_cist_of_unknown_type	Højvang_Udbyover	Udbyneder	NM_A17557-60_A19848-9	dagger	VIB	-1700	-1100	EBA	Lomborg_1973	10.2117927970104	56.6501693062226	POINT (10.2117927970104 56.6501693062226)	Eastern Jutland	Northern Jutland
5315	1406	Burial_mound	Holmstol	Skannerup	NM_A20335-6	dagger	VIA/B	-1700	-1100	EBA	Lomborg_1973	9.75128520459883	56.2153542548929	POINT (9.75128520459883 56.2153542548929)	Eastern Jutland	Northern Jutland
5336	2107	Megalith	Hvissehøj_Alsbjerg	Torslev	NM_A28460-505	dagger	VIA	-1700	-1100	EBA	Lomborg_1973	9.445292153	57.07963288	POINT (9.445292153 57.07963288)	Eastern Jutland	Northern Jutland
5337	2108	Megalith	Hvissehøj_Alsbjerg	Torslev	NM_A28460-505	dagger	VIB	-1700	-1100	EBA	Lomborg_1973	9.445292153	57.07963288	POINT (9.445292153 57.07963288)	Eastern Jutland	Northern Jutland
5355	1462	Burial_mound	Jelling	Jelling	NM_A38906	dagger	VIA	-1700	-1100	EBA	Lomborg_1973	9.41972366876	55.7568529359661	POINT (9.41972366876 55.7568529359661)	Eastern Jutland	Northern Jutland
5381	2152	Megalith	Kirketerp	Veggerby	NM_A39121-7	dagger	VIB	-1700	-1100	EBA	Lomborg_1973	9.670876374	56.88873129	POINT (9.670876374 56.88873129)	Eastern Jutland	Northern Jutland
5397	1344	Burial_mound	Koldkur	Resen	NM_A19654-5	dagger	VI	-1700	-1100	EBA	Lomborg_1973	9.088415094	56.37924909	POINT (9.088415094 56.37924909)	Eastern Jutland	Northern Jutland
5400	2572	Burial_mound	Korup	Solbjerg	-	dagger	VI	-1700	-1100	EBA	AUD	10.1024347739967	56.7804997990438	POINT (10.1024347739967 56.7804997990438)	Eastern Jutland	Northern Jutland
5418	1412	Burial_mound	Langstighøj_Trust	Tvilum	NM_A12483	dagger	VIB	-1700	-1100	EBA	Lomborg_1973	9.67874340850089	56.2877110889577	POINT (9.67874340850089 56.2877110889577)	Eastern Jutland	Northern Jutland
5428	2465	Stone_cist_of_unknown_type	Lille_Binderup	Binderup	Randers_972a-i	dagger	VIB	-1700	-1100	EBA	Lomborg_1973	9.59141571246311	56.7867559121841	POINT (9.59141571246311 56.7867559121841)	Eastern Jutland	Northern Jutland
5458	1529	Burial_mound	Margrethenborg	Verst	NM_A35050-2	dagger	VIB	-1700	-1100	EBA	Lomborg_1973	9.236244867	55.57120045	POINT (9.236244867 55.57120045)	Eastern Jutland	Northern Jutland
5480	1417	Burial_mound	Myllerup	Hammer	Århus_3672	dagger	VIB	-1700	-1100	EBA	Lomborg_1973	9.43324265920977	55.8905726057568	POINT (9.43324265920977 55.8905726057568)	Eastern Jutland	Northern Jutland
5482	1351	Burial_mound	Nautrup_Hede	Nautrup	Skive_R_I_789	dagger	VIB	-1700	-1100	EBA	Lomborg_1973	8.90824603415735	56.7462806278944	POINT (8.90824603415735 56.7462806278944)	Eastern Jutland	Northern Jutland
5489	2355	Stone_cist_SGK	Nedre_Karls	Valsgård	Ålborg_1966a-i	dagger	VIB	-1700	-1100	EBA	Lomborg_1973	9.849848069	56.67299202	POINT (9.849848069 56.67299202)	Eastern Jutland	Northern Jutland
5490	2356	Stone_cist_SGK	Nedre_Karls	Valsgård	Ålborg_1966a-i	dagger	VIB	-1700	-1100	EBA	Lomborg_1973	9.849848069	56.67299202	POINT (9.849848069 56.67299202)	Eastern Jutland	Northern Jutland
5518	2493	Stone_cist_of_unknown_type	Nr.Rind	Lynderup	NM_A24485	dagger	VIB	-1700	-1100	EBA	Lomborg_1973	9.34259769084031	56.5821125732928	POINT (9.34259769084031 56.5821125732928)	Eastern Jutland	Northern Jutland
5522	1398	Burial_mound	Ø.Tørslev_Kær	Ø.Tørslev	Randers_8139	dagger	VIA	-1700	-1100	EBA	Lomborg_1973	10.1902396193421	56.5791416393171	POINT (10.1902396193421 56.5791416393171)	Eastern Jutland	Northern Jutland
5615	2502	Stone_cist_of_unknown_type	Roum_Hedegård	Roum	Århus_5612	dagger	VIA	-1700	-1100	EBA	Lomborg_1973	9.55198422673867	56.6061534719415	POINT (9.55198422673867 56.6061534719415)	Eastern Jutland	Northern Jutland
5616	1281	Burial_mound	Rovnhøj	St._Arden	Nysum_1459_59A	dagger	VIx	-1700	-1100	EBA	Lomborg_1973	9.88371742327732	56.761815359128	POINT (9.88371742327732 56.761815359128)	Eastern Jutland	Northern Jutland
5622	2211	Megalith	Sahl_Fattiggård	Sahl	Århus_7269-73	dagger	VIA	-1700	-1100	EBA	Lomborg_1973	9.640675911	56.33919013	POINT (9.640675911 56.33919013)	Eastern Jutland	Northern Jutland
5666	1441	Burial_mound	Sdr.Gludsted	Ejstrup	NM_B2247	dagger	VIA	-1700	-1100	EBA	Lomborg_1973	9.287550443	55.98648225	POINT (9.287550443 55.98648225)	Eastern Jutland	Northern Jutland
5667	1586	Flat_grave	Sebber	Sebber	NM_A24697	dagger	VIB	-1700	-1100	EBA	Lomborg_1973	9.53747772675632	56.9625021164396	POINT (9.53747772675632 56.9625021164396)	Eastern Jutland	Northern Jutland
5676	2441	Stone_cist_of_unknown_type	Serridslev	Serridslev	NM_A31751-4	dagger	VIB	-1700	-1100	EBA	Lomborg_1973	9.97657295375716	57.3167488449198	POINT (9.97657295375716 57.3167488449198)	Eastern Jutland	Northern Jutland
5681	1366	Burial_mound	Skals	Skals	NM_5539	dagger	VIA	-1700	-1100	EBA	Lomborg_1973	9.40450282303047	56.5592661549856	POINT (9.40450282303047 56.5592661549856)	Eastern Jutland	Northern Jutland
5691	2375	Stone_cist_SGK	Sønderup	Sønderup	NM_A17109-25	dagger	VIB	-1700	-1100	EBA	Lomborg_1973	9.65300462304301	56.812092564619	POINT (9.65300462304301 56.812092564619)	Eastern Jutland	Northern Jutland
5697	2164	Megalith	South_of_Madum_Sø	Astrup	Randers_281a-1	dagger	VIA	-1700	-1100	EBA	Lomborg_1973	9.937661983	56.7947508	POINT (9.937661983 56.7947508)	Eastern Jutland	Northern Jutland
5700	1439	Burial_mound	Steenshøj_Frydenbjerg	Nr.Snede	Århus_3687	dagger	VIA	-1700	-1100	EBA	Lomborg_1973	9.393031144	55.96426356	POINT (9.393031144 55.96426356)	Eastern Jutland	Northern Jutland
5727	2370	Stone_cist_SGK	Svalhøjgård	Vive	NM_A36462-68	dagger	VIA	-1700	-1100	EBA	Lomborg_1973	10.0339334188108	56.7061603220983	POINT (10.0339334188108 56.7061603220983)	Eastern Jutland	Northern Jutland
5736	2260	Megalith	Tårup/Taulov	Torup/Taulov	NM_MCMXLVI-LIV	dagger	VIA	-1700	-1100	EBA	Lomborg_1973	9.627764518	55.5486759	POINT (9.627764518 55.5486759)	Eastern Jutland	Northern Jutland
5739	1295	Burial_mound	Teglgård	Skørping	NM_A38986-91	dagger	VIA	-1700	-1100	EBA	Lomborg_1973	9.89326470387264	56.8333545839766	POINT (9.89326470387264 56.8333545839766)	Eastern Jutland	Northern Jutland
5748	1376	Burial_mound	Tholstrup	Dølby	NM_A43626	dagger	VIA	-1700	-1100	EBA	Lomborg_1973	8.983191463	56.60832836	POINT (8.983191463 56.60832836)	Eastern Jutland	Northern Jutland
5768	1446	Burial_mound	Truelstrup	Tønning	Horsens_A315-7_B_9	dagger	VIB	-1700	-1100	EBA	Lomborg_1973	9.43067404	55.90335976	POINT (9.43067404 55.90335976)	Eastern Jutland	Northern Jutland
5769	1449	Burial_mound	Trust	Tvilum	NM_A12491-3_B_6016-19	dagger	VIB	-1700	-1100	EBA	Lomborg_1973	9.678743409	56.28771109	POINT (9.678743409 56.28771109)	Eastern Jutland	Northern Jutland
5770	1450	Burial_mound	Trust	Tvilum	NM_A124500	dagger	VIB	-1700	-1100	EBA	Lomborg_1973	9.678743409	56.28771109	POINT (9.678743409 56.28771109)	Eastern Jutland	Northern Jutland
5781	2481	Stone_cist_of_unknown_type	Vive	Vive	NM_A8100-06	dagger	VIB	-1700	-1100	EBA	Lomborg_1973	10.0339763341553	56.7061426538596	POINT (10.0339763341553 56.7061426538596)	Eastern Jutland	Northern Jutland
5782	1453	Burial_mound	Vorbjerg_Banke	Underup	Århus_2418	dagger	VIA	-1700	-1100	EBA	Lomborg_1973	9.708895799	55.94967139	POINT (9.708895799 55.94967139)	Eastern Jutland	Northern Jutland
5784	1384	Burial_mound	Vranum	Almind	NM_A18194-7	dagger	VIB	-1700	-1100	EBA	Lomborg_1973	9.38514996544781	56.388013442162	POINT (9.38514996544781 56.388013442162)	Eastern Jutland	Northern Jutland
5831	2556	Burial_mound	Worbasse_by	Vorbasse	-	dagger	VI	-1700	-1100	EBA	AUD	9.07159087817721	55.63199694086	POINT (9.07159087817721 55.63199694086)	Eastern Jutland	Northern Jutland
3	857	Burial_mound	Brøndumdam	Brøndum	NM_A10845	axe	B3	-2850	-2800	MNB1a	Hübner_2005	8.4965970043662	55.5253915223191	POINT (8.4965970043662 55.5253915223191)	Western Jutland	Northern Jutland
4	1220	Burial_mound	Donslund_Mølle	Hejnsvig	NM_A15074	axe	A3	-2850	-2800	MNB1a	Hübner_2005	8.95114130561489	55.6504731347631	POINT (8.95114130561489 55.6504731347631)	Western Jutland	Northern Jutland
6	602	Burial_mound	Fasterkjær	Faster	NM_A30093	axe	A3	-2850	-2800	MNB1a	Hübner_2005	8.61808983850936	56.0072401575469	POINT (8.61808983850936 56.0072401575469)	Western Jutland	Northern Jutland
7	607	Burial_mound	Finnerup_	Hanning	NM_A22063	axe	B1	-2850	-2800	MNB1a	Hübner_2005	8.50579949	56.05796285	POINT (8.50579949 56.05796285)	Western Jutland	Northern Jutland
9	1081	Burial_mound	Foldingbro	Lintrup	FSM	axe	A2	-2850	-2800	MNB1a	Hübner_2005	8.9953637438668	55.4481669311944	POINT (8.9953637438668 55.4481669311944)	Western Jutland	Northern Jutland
11	1047	Burial_mound	Frøstrup	Lunde	ASR_3368	axe	B3	-2850	-2800	MNB1a	Hübner_2005	8.4461393767042	55.7239455294176	POINT (8.4461393767042 55.7239455294176)	Western Jutland	Northern Jutland
15	687	Burial_mound	Havnstrup	Studsgård_Havnstrup	HEM_2776x	axe	B3	-2850	-2800	MNB1a	Hübner_2005	8.8065866310605	56.1231519038777	POINT (8.8065866310605 56.1231519038777)	Western Jutland	Northern Jutland
16	1004	Burial_mound	Hejnsvig	Hejnsvig	NM_A18576	axe	B2	-2850	-2800	MNB1a	Hübner_2005	8.99410283670649	55.703186343079	POINT (8.99410283670649 55.703186343079)	Western Jutland	Northern Jutland
17	610	Burial_mound	Hestkjær	Hanning	NM_A31080	axe	B3	-2850	-2800	MNB1a	Hübner_2005	8.518704404	56.07396457	POINT (8.518704404 56.07396457)	Western Jutland	Northern Jutland
19	788	Burial_mound	Hyllelund	Lindknud	NM_A26098	axe	A2	-2850	-2800	MNB1a	Hübner_2005	8.97285162690057	55.5636904687794	POINT (8.97285162690057 55.5636904687794)	Western Jutland	Northern Jutland
20	790	Burial_mound	Kidholms_Mark	Lindknud	FHM_5112	axe	A3	-2850	-2800	MNB1a	Hübner_2005	9.02039103832616	55.5646848854757	POINT (9.02039103832616 55.5646848854757)	Western Jutland	Northern Jutland
21	1041	Burial_mound	Kjelst_Hede	Billum	ASR_795	axe	A3	-2850	-2800	MNB1a	Hübner_2005	8.30448500115191	55.601514950746	POINT (8.30448500115191 55.601514950746)	Western Jutland	Northern Jutland
27	957	Burial_mound	Lunde	Nørre_Skast	ASR_1031	axe	A2	-2850	-2800	MNB1a	Hübner_2005	8.55666669651675	55.5112555144075	POINT (8.55666669651675 55.5112555144075)	Western Jutland	Northern Jutland
28	960	Burial_mound	Lunde	Nørre-Skast	ASR_1030	axe	B2	-2850	-2800	MNB1a	Hübner_2005	8.55706471050508	55.5120337412946	POINT (8.55706471050508 55.5120337412946)	Western Jutland	Northern Jutland
29	662	Burial_mound	Lustrup_Huse	Skarrild	NM_A12447	axe	B3	-2850	-2800	MNB1a	Hübner_2005	8.88570442755265	55.9933533845459	POINT (8.88570442755265 55.9933533845459)	Western Jutland	Northern Jutland
30	663	Burial_mound	Lustrup_Huse	Skarrild	NM_A12454	axe	A3	-2850	-2800	MNB1a	Hübner_2005	8.88441334571148	55.9901457975137	POINT (8.88441334571148 55.9901457975137)	Western Jutland	Northern Jutland
32	1054	Burial_mound	Meils	Varde_Land	ASR_3246	axe	A2	-2850	-2800	MNB1a	Hübner_2005	8.4804186141135	55.6182238312887	POINT (8.4804186141135 55.6182238312887)	Western Jutland	Northern Jutland
33	1055	Burial_mound	Meils	Varde_Land	ASR_3250	axe	B3	-2850	-2800	MNB1a	Hübner_2005	8.4804186141135	55.6182238312887	POINT (8.4804186141135 55.6182238312887)	Western Jutland	Northern Jutland
34	548	Burial_mound	Møbjerggårde	Sønder-Omme	NM_A22607	axe	B3	-2850	-2800	MNB1a	Hübner_2005	8.89220429230597	55.8393450177233	POINT (8.89220429230597 55.8393450177233)	Western Jutland	Northern Jutland
36	738	Burial_mound	Moseboel	Ramme	NM_A50735	axe	B3	-2850	-2800	MNB1a	Hübner_2005	8.2096845111275	56.4857095061789	POINT (8.2096845111275 56.4857095061789)	Western Jutland	Northern Jutland
41	667	Burial_mound	Pilgård_Skarrild_Overby	Skarrild	HEM_1918x35	axe	A3	-2850	-2800	MNB1a	Hübner_2005	8.86354318652683	55.990667393466	POINT (8.86354318652683 55.990667393466)	Western Jutland	Northern Jutland
42	668	Burial_mound	Pilgård_Skarrild_Overby	Skarrild	NM_A12431	axe	B1	-2850	-2800	MNB1a	Hübner_2005	8.86240905791829	55.9878910234918	POINT (8.86240905791829 55.9878910234918)	Western Jutland	Northern Jutland
43	670	Burial_mound	Pilgård_Skarrild_Overby	Skarrild	NM_A12440	axe	A2	-2850	-2800	MNB1a	Hübner_2005	8.863543187	55.99066739	POINT (8.863543187 55.99066739)	Western Jutland	Northern Jutland
44	678	Burial_mound	Rækkehøje_Skarrild_Mose_Skarrild_Overby	Skarrild	HEM_101/72x10	axe	B3	-2850	-2800	MNB1a	Hübner_2005	8.862409058	55.98789102	POINT (8.862409058 55.98789102)	Western Jutland	Northern Jutland
45	742	Burial_mound	Ramme	Ramme	NM_A12171	axe	A3	-2850	-2800	MNB1a	Hübner_2005	8.20965232487977	56.4857035823056	POINT (8.20965232487977 56.4857035823056)	Western Jutland	Northern Jutland
47	606	Burial_mound	Rishøj_Finnerup	Hanning	NM_A12049	axe	B3	-2850	-2800	MNB1a	Hübner_2005	8.50579948963161	56.0579628468323	POINT (8.50579948963161 56.0579628468323)	Western Jutland	Northern Jutland
48	784	Burial_mound	Sekjær	Holsted	NM_A37885	axe	A2	-2850	-2800	MNB1a	Hübner_2005	8.90500551473633	55.5427288042975	POINT (8.90500551473633 55.5427288042975)	Western Jutland	Northern Jutland
49	683	Burial_mound	Skarrild_Mose_Skarrild_Overby	Skarrild	HEM_1523x215	axe	B3	-2850	-2800	MNB1a	Hübner_2005	8.862409058	55.98789102	POINT (8.862409058 55.98789102)	Western Jutland	Northern Jutland
50	972	Burial_mound	Skast	Nørre-Skast	ASR_1046	axe	B2	-2850	-2800	MNB1a	Hübner_2005	8.557064711	55.51203374	POINT (8.557064711 55.51203374)	Western Jutland	Northern Jutland
51	975	Burial_mound	Skast	Nørre-Skast	ASR_1039	axe	B3	-2850	-2800	MNB1a	Hübner_2005	8.557064711	55.51203374	POINT (8.557064711 55.51203374)	Western Jutland	Northern Jutland
54	618	Burial_mound	Slikdahl	Sønder-Borris	NM_A22085	axe	B3	-2850	-2800	MNB1a	Hübner_2005	8.65592600804565	55.9555967691342	POINT (8.65592600804565 55.9555967691342)	Western Jutland	Northern Jutland
55	1068	Burial_mound	Snorup	Tistrup	NM_A12183	axe	B3	-2850	-2800	MNB1a	Hübner_2005	8.57721838192876	55.7147715365716	POINT (8.57721838192876 55.7147715365716)	Western Jutland	Northern Jutland
59	980	Burial_mound	Solbjerg	Nørre-Skast	NM_A9879	axe	B3	-2850	-2800	MNB1a	Hübner_2005	8.557064711	55.51203374	POINT (8.557064711 55.51203374)	Western Jutland	Northern Jutland
62	986	Burial_mound	Stejlgård_Bramminge	Sneum	ESM_670	axe	A3	-2850	-2800	MNB1a	Hübner_2005	8.6825622904814	55.47695854219	POINT (8.6825622904814 55.47695854219)	Western Jutland	Northern Jutland
65	1075	Burial_mound	Thorlund_Lindbjerg	Ølgod	NM_A15099	axe	B3	-2850	-2800	MNB1a	Hübner_2005	8.65416200524902	55.7866689876282	POINT (8.65416200524902 55.7866689876282)	Western Jutland	Northern Jutland
67	989	Burial_mound	Tjæreborg	Tjæreborg	ESM_1388	axe	A2	-2850	-2800	MNB1a	Hübner_2005	8.58357657642195	55.4624033207877	POINT (8.58357657642195 55.4624033207877)	Western Jutland	Northern Jutland
69	833	Burial_mound	Torupgårde	Alslev	NM_A28287	axe	B3	-2850	-2800	MNB1a	Hübner_2005	8.41474309573769	55.5918180584381	POINT (8.41474309573769 55.5918180584381)	Western Jutland	Northern Jutland
70	834	Burial_mound	Torupgårde	Alslev	NM_A28291	axe	B3	-2850	-2800	MNB1a	Hübner_2005	8.414743096	55.59181806	POINT (8.414743096 55.59181806)	Western Jutland	Northern Jutland
73	911	Burial_mound	Veldbæk	Esbjerg	ESM_375	axe	B3	-2850	-2800	MNB1a	Hübner_2005	8.52121288888399	55.4678798170461	POINT (8.52121288888399 55.4678798170461)	Western Jutland	Northern Jutland
213	1065	Burial_mound	Agerkrog	Tistrup	ØLM_A12185	axe	B4	-2800	-2700	MNB1b	Hübner_2005	8.59633419024448	55.7232260280998	POINT (8.59633419024448 55.7232260280998)	Western Jutland	Northern Jutland
222	812	Burial_mound	Askov_Mark	Malt	NM_A24517	axe	C1	-2800	-2700	MNB1b	Hübner_2005	9.09543486665321	55.4719355582716	POINT (9.09543486665321 55.4719355582716)	Western Jutland	Northern Jutland
223	813	Burial_mound	Askov_Mark	Malt	NM_A24527	axe	C3	-2800	-2700	MNB1b	Hübner_2005	9.095434867	55.47193556	POINT (9.095434867 55.47193556)	Western Jutland	Northern Jutland
224	815	Burial_mound	Askov_Mark	Malt	NM_A24524	axe	C2	-2800	-2700	MNB1b	Hübner_2005	9.095434867	55.47193556	POINT (9.095434867 55.47193556)	Western Jutland	Northern Jutland
229	998	Burial_mound	Bendichsminde	Øse	VAM_287/1	axe	D1	-2800	-2700	MNB1b	Hübner_2005	8.65439899574057	55.6455977759477	POINT (8.65439899574057 55.6455977759477)	Western Jutland	Northern Jutland
235	951	Burial_mound	Biltoft	Næsbjerg	ESM_1076x2	axe	E1	-2800	-2700	MNB1b	Hübner_2005	8.63598993378293	55.6274661133123	POINT (8.63598993378293 55.6274661133123)	Western Jutland	Northern Jutland
241	780	Burial_mound	Bobøl	Føvling	NM_A21037	axe	C3	-2800	-2700	MNB1b	Hübner_2005	8.92095601997238	55.4410107081281	POINT (8.92095601997238 55.4410107081281)	Western Jutland	Northern Jutland
249	914	Burial_mound	Bovbjerg	Guldager	ESM	axe	D1	-2800	-2700	MNB1b	Hübner_2005	8.40015419757987	55.5318982298757	POINT (8.40015419757987 55.5318982298757)	Western Jutland	Northern Jutland
257	839	Burial_mound	Brøndum	Brøndum	NM_A10827	axe	C3	-2800	-2700	MNB1b	Hübner_2005	8.47701670552972	55.5350081246931	POINT (8.47701670552972 55.5350081246931)	Western Jutland	Northern Jutland
258	840	Burial_mound	Brøndum	Brøndum	NM_A10825	axe	C3	-2800	-2700	MNB1b	Hübner_2005	8.477016706	55.53500812	POINT (8.477016706 55.53500812)	Western Jutland	Northern Jutland
259	841	Burial_mound	Brøndum	Brøndum	NM_A10829	axe	B1	-2800	-2700	MNB1b	Hübner_2005	8.47712399388562	55.5350202676431	POINT (8.47712399388562 55.5350202676431)	Western Jutland	Northern Jutland
260	843	Burial_mound	Brøndum	Brøndum	NM_A10823	axe	B4	-2800	-2700	MNB1b	Hübner_2005	8.477123994	55.53502027	POINT (8.477123994 55.53502027)	Western Jutland	Northern Jutland
261	848	Burial_mound	Brøndum	Brøndum	NM_A10830	axe	E2	-2800	-2700	MNB1b	Hübner_2005	8.47714545181633	55.5349959817392	POINT (8.47714545181633 55.5349959817392)	Western Jutland	Northern Jutland
262	849	Burial_mound	Brøndum	Brøndum	NM_A10833	axe	C2	-2800	-2700	MNB1b	Hübner_2005	8.477016706	55.53500812	POINT (8.477016706 55.53500812)	Western Jutland	Northern Jutland
263	850	Burial_mound	Brøndum	Brøndum	NM_A10832	axe	E2	-2800	-2700	MNB1b	Hübner_2005	8.477145452	55.53499598	POINT (8.477145452 55.53499598)	Western Jutland	Northern Jutland
264	853	Burial_mound	Brøndum	Brøndum	NM_A28349	axe	E2	-2800	-2700	MNB1b	Hübner_2005	8.477145452	55.53499598	POINT (8.477145452 55.53499598)	Western Jutland	Northern Jutland
265	854	Burial_mound	Brøndum	Brøndum	NM_A11412	axe	B1	-2800	-2700	MNB1b	Hübner_2005	8.477123994	55.53502027	POINT (8.477123994 55.53502027)	Western Jutland	Northern Jutland
266	855	Burial_mound	Brøndum	Brøndum	NM_A28278	axe	E4	-2800	-2700	MNB1b	Hübner_2005	8.477145452	55.53499598	POINT (8.477145452 55.53499598)	Western Jutland	Northern Jutland
289	603	Burial_mound	Fasterkjær	Faster	NM_A30092	axe	B4	-2800	-2700	MNB1b	Hübner_2005	8.62028086527769	55.9896454175598	POINT (8.62028086527769 55.9896454175598)	Western Jutland	Northern Jutland
292	650	Burial_mound	Fjordal_Bukkær	Assing	HEM_1512	axe	C1	-2800	-2700	MNB1b	Hübner_2005	8.82219512184316	55.9924884229053	POINT (8.82219512184316 55.9924884229053)	Western Jutland	Northern Jutland
296	858	Burial_mound	Forum	Brøndum	NM_A28724	axe	E4	-2800	-2700	MNB1b	Hübner_2005	8.47424795011402	55.5549805798694	POINT (8.47424795011402 55.5549805798694)	Western Jutland	Northern Jutland
297	859	Burial_mound	Forum	Brøndum	NM_A28729	axe	B1	-2800	-2700	MNB1b	Hübner_2005	8.47375849253987	55.554631892819	POINT (8.47375849253987 55.554631892819)	Western Jutland	Northern Jutland
298	860	Burial_mound	Forum	Brøndum	NM_A28733	axe	B1	-2800	-2700	MNB1b	Hübner_2005	8.473758493	55.55463189	POINT (8.473758493 55.55463189)	Western Jutland	Northern Jutland
299	861	Burial_mound	Forum	Brøndum	NM_A28321	axe	D1	-2800	-2700	MNB1b	Hübner_2005	8.47291746008852	55.5583292538151	POINT (8.47291746008852 55.5583292538151)	Western Jutland	Northern Jutland
306	1046	Burial_mound	Frøstrup	Lunde	ASR_3366	axe	C3	-2800	-2700	MNB1b	Hübner_2005	8.44608632244454	55.7237420135667	POINT (8.44608632244454 55.7237420135667)	Western Jutland	Northern Jutland
313	866	Burial_mound	Gjesing_Plantage	Brøndum	NM_A40351	axe	C3	-2800	-2700	MNB1b	Hübner_2005	8.44387557669087	55.5109788970798	POINT (8.44387557669087 55.5109788970798)	Western Jutland	Northern Jutland
317	715	Grave	Gørding	Gørding	NM_A29002	axe	D1	-2800	-2700	MNB1b	Hübner_2005	8.80830560713621	55.5113175665354	POINT (8.80830560713621 55.5113175665354)	Western Jutland	Northern Jutland
324	1215	Burial_mound	Grøntoft	Nørre_Omme	NM	axe	A1	-2800	-2700	MNB1b	Hübner_2005	8.52145859688527	56.1747810901887	POINT (8.52145859688527 56.1747810901887)	Western Jutland	Northern Jutland
332	820	Burial_mound	Haksengaard	Vejen	NM_A23355	axe	E1	-2800	-2700	MNB1b	Hübner_2005	9.14071246159943	55.4822859489351	POINT (9.14071246159943 55.4822859489351)	Western Jutland	Northern Jutland
339	999	Burial_mound	Heager	Øse	ASR_4792	axe	A1	-2800	-2700	MNB1b	Hübner_2005	8.69194822143965	55.6381883351136	POINT (8.69194822143965 55.6381883351136)	Western Jutland	Northern Jutland
341	609	Burial_mound	Hestkjær	Hanning	NM_A31084	axe	B4	-2800	-2700	MNB1b	Hübner_2005	8.51870440448771	56.0739645676304	POINT (8.51870440448771 56.0739645676304)	Western Jutland	Northern Jutland
342	931	Burial_mound	Hjerting	Guldager	ESM_343x1	axe	B4	-2800	-2700	MNB1b	Hübner_2005	8.36314393041528	55.5293089412366	POINT (8.36314393041528 55.5293089412366)	Western Jutland	Northern Jutland
345	1059	Burial_mound	Hodde	Hodde	NM	axe	B4	-2800	-2700	MNB1b	Hübner_2005	8.64582473137323	55.699037286064	POINT (8.64582473137323 55.699037286064)	Western Jutland	Northern Jutland
351	1060	Burial_mound	Hulvig_Gammelgård	Hodde	ØLM_3982	axe	E1	-2800	-2700	MNB1b	Hübner_2005	8.61862511953398	55.6942441289264	POINT (8.61862511953398 55.6942441289264)	Western Jutland	Northern Jutland
360	769	Burial_mound	Jernvedlund_Ny_Puggård	Jernved	ASR_A48	axe	E3	-2800	-2700	MNB1b	Hübner_2005	8.79898621932138	55.4223455206512	POINT (8.79898621932138 55.4223455206512)	Western Jutland	Northern Jutland
367	659	Burial_mound	Kideris	Rind	HEM_106/72x22	axe	C3	-2800	-2700	MNB1b	Hübner_2005	8.97828834593628	56.0785506054677	POINT (8.97828834593628 56.0785506054677)	Western Jutland	Northern Jutland
369	876	Burial_mound	Kjærsing_Esbjerg_Flyveplads	Brøndum	ESM_863x3	axe	E4	-2800	-2700	MNB1b	Hübner_2005	8.477145452	55.53499598	POINT (8.477145452 55.53499598)	Western Jutland	Northern Jutland
370	887	Burial_mound	Kjærsing_Esbjerg_Flyveplads	Brøndum	NM_A10866	axe	D1	-2800	-2700	MNB1b	Hübner_2005	8.47712399388562	55.5350020532167	POINT (8.47712399388562 55.5350020532167)	Western Jutland	Northern Jutland
371	888	Burial_mound	Kjærsing_Esbjerg_Flyveplads	Brøndum	NM_A10867	axe	E2	-2800	-2700	MNB1b	Hübner_2005	8.477145452	55.53499598	POINT (8.477145452 55.53499598)	Western Jutland	Northern Jutland
372	880	Burial_mound	Kjærsing_Gammel_Lufthavn	Brøndum	ESM_863x1	axe	E3	-2800	-2700	MNB1b	Hübner_2005	8.477145452	55.53499598	POINT (8.477145452 55.53499598)	Western Jutland	Northern Jutland
373	868	Burial_mound	Kjærsing_Gjesing_By	Brøndum	ESM_866x2	axe	C1	-2800	-2700	MNB1b	Hübner_2005	8.443875577	55.5109789	POINT (8.443875577 55.5109789)	Western Jutland	Northern Jutland
374	881	Burial_mound	Kjæsing	Brøndum	NM_A10852	axe	E2	-2800	-2700	MNB1b	Hübner_2005	8.477145452	55.53499598	POINT (8.477145452 55.53499598)	Western Jutland	Northern Jutland
375	1039	Burial_mound	Kjelst_Hede	Billum	ASR_801	axe	C1	-2800	-2700	MNB1b	Hübner_2005	8.30148852686926	55.5981206096699	POINT (8.30148852686926 55.5981206096699)	Western Jutland	Northern Jutland
386	1067	Burial_mound	Krarup	Tistrup	NM_A12193	axe	C1	-2800	-2700	MNB1b	Hübner_2005	8.65412507510238	55.7148287001719	POINT (8.65412507510238 55.7148287001719)	Western Jutland	Northern Jutland
388	900	Burial_mound	Kvaglund	Esbjerg	NM_A29901	axe	E2	-2800	-2700	MNB1b	Hübner_2005	8.48582930403171	55.493845172956	POINT (8.48582930403171 55.493845172956)	Western Jutland	Northern Jutland
390	994	Burial_mound	Lifstrup	Vester_Nebel	NM_A11407	axe	E4	-2800	-2700	MNB1b	Hübner_2005	8.52546328822054	55.5623798403475	POINT (8.52546328822054 55.5623798403475)	Western Jutland	Northern Jutland
391	660	Burial_mound	Lille_Hamborg	Rind	HEM_1721x102	axe	D2	-2800	-2700	MNB1b	Hübner_2005	8.96081357952431	56.0990900375812	POINT (8.96081357952431 56.0990900375812)	Western Jutland	Northern Jutland
392	661	Burial_mound	Lille_Hamborg	Rind	HEM_1721x101	axe	E2	-2800	-2700	MNB1b	Hübner_2005	8.9589253047678	56.0928181930121	POINT (8.9589253047678 56.0928181930121)	Western Jutland	Northern Jutland
397	1052	Burial_mound	Lunderup	Varde_Land	ASR_3256	axe	E2	-2800	-2700	MNB1b	Hübner_2005	8.52605167509872	55.6396936638661	POINT (8.52605167509872 55.6396936638661)	Western Jutland	Northern Jutland
398	1053	Burial_mound	Lunderup	Varde_Land	ASR_3243	axe	C3	-2800	-2700	MNB1b	Hübner_2005	8.52605167509872	55.6396936638661	POINT (8.52605167509872 55.6396936638661)	Western Jutland	Northern Jutland
407	1056	Burial_mound	Meils	Varde_Land	ASR_3251	axe	D1	-2800	-2700	MNB1b	Hübner_2005	8.36635354360843	55.6835107803017	POINT (8.36635354360843 55.6835107803017)	Western Jutland	Northern Jutland
409	546	Burial_mound	Møbjerggårde	Sønder_Omme	NM_A22600	axe	D5	-2800	-2700	MNB1b	Hübner_2005	8.89220429205256	55.8393510421284	POINT (8.89220429205256 55.8393510421284)	Western Jutland	Northern Jutland
417	952	Burial_mound	Næsbjerg_Kirkegård	Næsbjerg	NM_A17504	axe	C1	-2800	-2700	MNB1b	Hübner_2005	8.60221312642412	55.6238075781181	POINT (8.60221312642412 55.6238075781181)	Western Jutland	Northern Jutland
419	1010	Flat_grave	Nebel	Vorbasse	FHM_3454	axe	B4	-2800	-2700	MNB1b	Hübner_2005	9.00197617180934	55.6507186486764	POINT (9.00197617180934 55.6507186486764)	Western Jutland	Northern Jutland
420	1011	Burial_mound	Nebel	Vorbasse	FHM_3485b	axe	E2	-2800	-2700	MNB1b	Hübner_2005	9.00545752863005	55.654577873231	POINT (9.00545752863005 55.654577873231)	Western Jutland	Northern Jutland
421	1012	Burial_mound	Nebel	Vorbasse	FHM_3486a	axe	D4	-2800	-2700	MNB1b	Hübner_2005	9.00545752863005	55.654577873231	POINT (9.00545752863005 55.654577873231)	Western Jutland	Northern Jutland
436	936	Burial_mound	Nygård	Guldager	ESM_591	axe	E2	-2800	-2700	MNB1b	Hübner_2005	8.40016492668586	55.5310208225149	POINT (8.40016492668586 55.5310208225149)	Western Jutland	Northern Jutland
437	937	Burial_mound	Nygård	Guldager	ASR_1181	axe	A1	-2800	-2700	MNB1b	Hübner_2005	8.40024314472199	55.5318303672493	POINT (8.40024314472199 55.5318303672493)	Western Jutland	Northern Jutland
438	939	Burial_mound	Nygård	Guldager	ASR_1174	axe	E2	-2800	-2700	MNB1b	Hübner_2005	8.400164927	55.53102082	POINT (8.400164927 55.53102082)	Western Jutland	Northern Jutland
439	941	Burial_mound	Nygård	Guldager	ASR_1182	axe	E4	-2800	-2700	MNB1b	Hübner_2005	8.400164927	55.53102082	POINT (8.400164927 55.53102082)	Western Jutland	Northern Jutland
440	944	Burial_mound	Nygård	Guldager	ESM_(ASR_1178)	axe	E1	-2800	-2700	MNB1b	Hübner_2005	8.400164927	55.53102082	POINT (8.400164927 55.53102082)	Western Jutland	Northern Jutland
441	945	Burial_mound	Nygård	Guldager	ASR_1175	axe	C2	-2800	-2700	MNB1b	Hübner_2005	8.40193590367733	55.5324130959908	POINT (8.40193590367733 55.5324130959908)	Western Jutland	Northern Jutland
465	741	Burial_mound	Ramme	Ramme	NM_A12168	axe	E3	-2800	-2700	MNB1b	Hübner_2005	8.2096630537159	56.4856917345568	POINT (8.2096630537159 56.4856917345568)	Western Jutland	Northern Jutland
491	681	Burial_mound	Skarrild_Mose_Skarrild_Overby	Skarrild	HEM_1589x47	axe	C1	-2800	-2700	MNB1b	Hübner_2005	8.86280602459425	55.9878190070027	POINT (8.86280602459425 55.9878190070027)	Western Jutland	Northern Jutland
492	682	Burial_mound	Skarrild_Mose_Skarrild_Overby	Skarrild	HEM_1629x13	axe	C2	-2800	-2700	MNB1b	Hübner_2005	8.862806025	55.98781901	POINT (8.862806025 55.98781901)	Western Jutland	Northern Jutland
493	686	Burial_mound	Skarrild_Mose_Skarrild_Overby	Skarrild	HEM_1519x1358	axe	B1	-2800	-2700	MNB1b	Hübner_2005	8.862409058	55.98789102	POINT (8.862409058 55.98789102)	Western Jutland	Northern Jutland
495	974	Burial_mound	Skast	Nørre-Skast	NM_A9877	axe	B4	-2800	-2700	MNB1b	Hübner_2005	8.557064711	55.51203374	POINT (8.557064711 55.51203374)	Western Jutland	Northern Jutland
511	979	Burial_mound	Solbjerg	Nørre_Skast	NM_A9878	axe	E3	-2800	-2700	MNB1b	Hübner_2005	8.55698856160077	55.5101785401746	POINT (8.55698856160077 55.5101785401746)	Western Jutland	Northern Jutland
533	1049	Burial_mound	Tinghøj_Langhale	Varde	NM_A38302	axe	D1	-2800	-2700	MNB1b	Hübner_2005	8.46593352514359	55.6125870584528	POINT (8.46593352514359 55.6125870584528)	Western Jutland	Northern Jutland
534	1071	Burial_mound	Tistrup	Tistrup	NM_A12191	axe	C3	-2800	-2700	MNB1b	Hübner_2005	8.60899522484237	55.7246782770361	POINT (8.60899522484237 55.7246782770361)	Western Jutland	Northern Jutland
535	1073	Burial_mound	Tistrup	Tistrup	NM_A12189	axe	C1	-2800	-2700	MNB1b	Hübner_2005	8.608995225	55.72467828	POINT (8.608995225 55.72467828)	Western Jutland	Northern Jutland
536	665	Burial_mound	Tophøj_Pilgård_Skarrild_Overby	Skarrild	NM_A12434	axe	E4	-2800	-2700	MNB1b	Hübner_2005	8.89977759417242	55.9779604842305	POINT (8.89977759417242 55.9779604842305)	Western Jutland	Northern Jutland
538	832	Burial_mound	Torupgårde	Alslev	NM_A28308	axe	E2	-2800	-2700	MNB1b	Hübner_2005	8.41478601134428	55.5918362465407	POINT (8.41478601134428 55.5918362465407)	Western Jutland	Northern Jutland
539	835	Burial_mound	Torupgårde	Alslev	NM_A28304	axe	D	-2800	-2700	MNB1b	Hübner_2005	8.41481819758682	55.5918726227211	POINT (8.41481819758682 55.5918726227211)	Western Jutland	Northern Jutland
545	990	Burial_mound	Tremgård	Tjæreborg	ASR_1145	axe	E2	-2800	-2700	MNB1b	Hübner_2005	8.58330639638874	55.4627413126183	POINT (8.58330639638874 55.4627413126183)	Western Jutland	Northern Jutland
546	991	Burial_mound	Tremgård	Tjæreborg	ASR_1143	axe	B4	-2800	-2700	MNB1b	Hübner_2005	8.5835551184698	55.4624033207879	POINT (8.5835551184698 55.4624033207879)	Western Jutland	Northern Jutland
550	984	Burial_mound	Tudegård_Mark	Nørre_Skast	NM_A9874	axe	C4	-2800	-2700	MNB1b	Hübner_2005	8.55702074785721	55.5101846154831	POINT (8.55702074785721 55.5101846154831)	Western Jutland	Northern Jutland
559	910	Burial_mound	Veldbæk_Veldbækvej_I	Esbjerg	ESM_1332x2-3	axe	E4	-2800	-2700	MNB1b	Hübner_2005	8.52210338250211	55.4684484645538	POINT (8.52210338250211 55.4684484645538)	Western Jutland	Northern Jutland
566	997	Burial_mound	Vestterp	Vester_Starup	NM_A28649	axe	E2	-2800	-2700	MNB1b	Hübner_2005	8.803006304	55.65730203	POINT (8.803006304 55.65730203)	Western Jutland	Northern Jutland
568	803	Burial_mound	Vittrup	Lindknud	ESM_1079x9	axe	E3	-2800	-2700	MNB1b	Hübner_2005	9.02045541134296	55.5646545509967	POINT (9.02045541134296 55.5646545509967)	Western Jutland	Northern Jutland
583	818	Burial_mound	Askov_Mark	Malt	NM	axe	A-B	-2850	-2600	MNB1	Hübner_2005	9.09599765155459	55.4719420493447	POINT (9.09599765155459 55.4719420493447)	Western Jutland	Northern Jutland
597	915	Burial_mound	Bovbjerg	Guldager	ASR_2131	axe	F	-2850	-2600	MNB1	Hübner_2005	8.40015419757987	55.5318982298757	POINT (8.40015419757987 55.5318982298757)	Western Jutland	Northern Jutland
619	862	Burial_mound	Forum	Brøndum	NM_A28313	axe	C4	-2850	-2600	MNB1	Hübner_2005	8.47317548029121	55.5539156986641	POINT (8.47317548029121 55.5539156986641)	Western Jutland	Northern Jutland
620	865	Burial_mound	Forum	Brøndum	NM_A28345	axe	C4	-2850	-2600	MNB1	Hübner_2005	8.47317548	55.5539157	POINT (8.47317548 55.5539157)	Western Jutland	Northern Jutland
657	97	Megalith	Jersild_Mark	Aulum	NM_A5882-84	axe	A	-2850	-2600	MNB1	Ebbesen_2006	8.79920516904965	56.2676706015674	POINT (8.79920516904965 56.2676706015674)	Western Jutland	Northern Jutland
667	884	Burial_mound	Kjærsing	Brøndum	NM_A10865	axe	C4	-2850	-2600	MNB1	Hübner_2005	8.47698451902295	55.5349959817393	POINT (8.47698451902295 55.5349959817393)	Western Jutland	Northern Jutland
676	896	Burial_mound	Kvaglund	Esbjerg	NM_A29891	axe	B	-2850	-2600	MNB1	Hübner_2005	8.48669407827471	55.4934931831991	POINT (8.48669407827471 55.4934931831991)	Western Jutland	Northern Jutland
691	547	Burial_mound	Møbjerggårde	Sønder_Omme	NM_A22599	axe	F	-2850	-2600	MNB1	Hübner_2005	8.89220429205256	55.8393510421284	POINT (8.89220429205256 55.8393510421284)	Western Jutland	Northern Jutland
733	677	Burial_mound	Skarrild_Mose_Skarrild_Overby	Skarrild	HEM_1563	axe	A	-2850	-2600	MNB1	Hübner_2005	8.863543187	55.99066739	POINT (8.863543187 55.99066739)	Western Jutland	Northern Jutland
751	1069	Burial_mound	Tistrup	Tistrup	NM_A12187	axe	E7	-2850	-2600	MNB1	Hübner_2005	8.608995225	55.72467828	POINT (8.608995225 55.72467828)	Western Jutland	Northern Jutland
754	837	Burial_mound	Torup_Østergaard	Alslev	VAM	axe	A	-2850	-2600	MNB1	Hübner_2005	8.43664375508636	55.5580317787696	POINT (8.43664375508636 55.5580317787696)	Western Jutland	Northern Jutland
760	1045	Burial_mound	Vestervang_Vesterbyvej_30	Henne		axe	E	-2850	-2600	MNB1	Hübner_2005	8.28799018436687	55.7099524695086	POINT (8.28799018436687 55.7099524695086)	Western Jutland	Northern Jutland
762	407	Burial_mound	Vindingholm	Vinding	SIM_90/1974C	axe	E/F	-2850	-2600	MNB1	Hübner_2005	8.656020059	56.27633446	POINT (8.656020059 56.27633446)	Western Jutland	Northern Jutland
877	779	Burial_mound	Åtte	Føvling	NM_A17136	axe	F2	-2700	-2600	MNB1c	Hübner_2005	8.9661157267527	55.4480463345119	POINT (8.9661157267527 55.4480463345119)	Western Jutland	Northern Jutland
890	541	Burial_mound	Bøvl_Hvelplundgård_Jullingsholm_Skovsende	Sønder_Omme	NM_A26472	axe	E6	-2700	-2600	MNB1c	Hübner_2005	8.93490556116867	55.875013960278	POINT (8.93490556116867 55.875013960278)	Western Jutland	Northern Jutland
891	768	Burial_mound	Bramminge_Hovedgård	Bramminge	NM_A17135	axe	E5	-2700	-2600	MNB1c	Hübner_2005	8.69657512668365	55.4854707191408	POINT (8.69657512668365 55.4854707191408)	Western Jutland	Northern Jutland
893	838	Burial_mound	Brøndum	Brøndum	NM_A10824	axe	G5	-2700	-2600	MNB1c	Hübner_2005	8.477145452	55.53499598	POINT (8.477145452 55.53499598)	Western Jutland	Northern Jutland
894	842	Burial_mound	Brøndum	Brøndum	NM_A10828	axe	F6	-2700	-2600	MNB1c	Hübner_2005	8.477145452	55.53499598	POINT (8.477145452 55.53499598)	Western Jutland	Northern Jutland
895	847	Burial_mound	Brøndum	Brøndum	NM_A10835	axe	F3	-2700	-2600	MNB1c	Hübner_2005	8.477145452	55.53499598	POINT (8.477145452 55.53499598)	Western Jutland	Northern Jutland
896	1218	Burial_mound	Brøndum	Brøndum	NM_A10839	axe	F3	-2700	-2600	MNB1c	Hübner_2005	8.477145452	55.53499598	POINT (8.477145452 55.53499598)	Western Jutland	Northern Jutland
897	646	Burial_mound	Bukjær	Assing	NM	axe	G2	-2700	-2600	MNB1c	Hübner_2005	8.82232709323626	55.9910445911408	POINT (8.82232709323626 55.9910445911408)	Western Jutland	Northern Jutland
903	694	Burial_mound	Fårborg_Fårborgvej_9	Sønder_Lem	RIM_6289R	axe	E5	-2700	-2600	MNB1c	Hübner_2005	8.47698230685033	56.0614726787926	POINT (8.47698230685033 56.0614726787926)	Western Jutland	Northern Jutland
905	864	Burial_mound	Forum	Brøndum	NM_A28324	axe	E6	-2700	-2600	MNB1c	Hübner_2005	8.47424795	55.55498058	POINT (8.47424795 55.55498058)	Western Jutland	Northern Jutland
906	921	Burial_mound	Fourfeld	Guldager	NM_A29887	axe	F2	-2700	-2600	MNB1c	Hübner_2005	8.400154198	55.53189823	POINT (8.400154198 55.53189823)	Western Jutland	Northern Jutland
908	926	Burial_mound	Frøkær	Guldager	NM_A27586	axe	G6	-2700	-2600	MNB1c	Hübner_2005	8.400154198	55.53189823	POINT (8.400154198 55.53189823)	Western Jutland	Northern Jutland
909	927	Burial_mound	Frøkær	Guldager	NM_A27588	axe	F6	-2700	-2600	MNB1c	Hübner_2005	8.400154198	55.53189823	POINT (8.400154198 55.53189823)	Western Jutland	Northern Jutland
910	405	Burial_mound	Fuglsang	Vinding	SIM_268/75_AP	axe	E6	-2700	-2600	MNB1c	Hübner_2005	8.65602005884971	56.2763344572069	POINT (8.65602005884971 56.2763344572069)	Western Jutland	Northern Jutland
919	930	Burial_mound	Guldager	Guldager	NM_A29768	axe	F6	-2700	-2600	MNB1c	Hübner_2005	8.400154198	55.53189823	POINT (8.400154198 55.53189823)	Western Jutland	Northern Jutland
920	656	Burial_mound	Gullestrup	Herning	NM_A22553	axe	F4	-2700	-2600	MNB1c	Hübner_2005	8.97531454266345	56.1690333719547	POINT (8.97531454266345 56.1690333719547)	Western Jutland	Northern Jutland
921	1062	Burial_mound	Gunderup	Horne	NM_A29190	axe	G6	-2700	-2600	MNB1c	Hübner_2005	8.50902666902358	55.7355438523177	POINT (8.50902666902358 55.7355438523177)	Western Jutland	Northern Jutland
937	611	Burial_mound	Hestkjær	Hanning	NM_A31091	axe	G5	-2700	-2600	MNB1c	Hübner_2005	8.512042082	56.01982556	POINT (8.512042082 56.01982556)	Western Jutland	Northern Jutland
938	612	Burial_mound	Hestkjær	Hanning	NM_A31093	axe	E6	-2700	-2600	MNB1c	Hübner_2005	8.51204208249757	56.0198255618874	POINT (8.51204208249757 56.0198255618874)	Western Jutland	Northern Jutland
939	614	Burial_mound	Hestkjær	Hanning	NM_A31078	axe	F5	-2700	-2600	MNB1c	Hübner_2005	8.512042082	56.01982556	POINT (8.512042082 56.01982556)	Western Jutland	Northern Jutland
940	932	Burial_mound	Hjerting_Kløvholm	Guldager	ESM_1036	axe	F2	-2700	-2600	MNB1c	Hübner_2005	8.37148674764907	55.5292021890361	POINT (8.37148674764907 55.5292021890361)	Western Jutland	Northern Jutland
941	934	Burial_mound	Hjerting_Kløvholm	Guldager	ESM_1134	axe	F5	-2700	-2600	MNB1c	Hübner_2005	8.371486748	55.52920219	POINT (8.371486748 55.52920219)	Western Jutland	Northern Jutland
944	691	Burial_mound	Hover	Hover	NM_A12070	axe	F6	-2700	-2600	MNB1c	Hübner_2005	8.41126751322423	56.1430782941943	POINT (8.41126751322423 56.1430782941943)	Western Jutland	Northern Jutland
951	655	Burial_mound	Jersild	Avlum	HEM_2422x135	axe	F6	-2700	-2600	MNB1c	Hübner_2005	8.7824632199721	56.2515176576511	POINT (8.7824632199721 56.2515176576511)	Western Jutland	Northern Jutland
954	882	Burial_mound	Kjærsing_Esbjerg_Flyveplads	Brøndum	NM_A10854	axe	F2	-2700	-2600	MNB1c	Hübner_2005	8.477145452	55.53499598	POINT (8.477145452 55.53499598)	Western Jutland	Northern Jutland
958	946	Burial_mound	Koksspanggård	Hostrup	NM_A28149	axe	F2	-2700	-2600	MNB1c	Hübner_2005	8.37779642854033	55.5641637734028	POINT (8.37779642854033 55.5641637734028)	Western Jutland	Northern Jutland
960	615	Burial_mound	Kongens_Holm	Hanning	NM_A12041	axe	F2	-2700	-2600	MNB1c	Hübner_2005	8.512042082	56.01982556	POINT (8.512042082 56.01982556)	Western Jutland	Northern Jutland
962	536	Burial_mound	Kragsiggård	Brande	NM_A22631	axe	E5	-2700	-2600	MNB1c	Hübner_2005	9.08659719675672	55.9281918942656	POINT (9.08659719675672 55.9281918942656)	Western Jutland	Northern Jutland
967	688	Burial_mound	Kvindehøj_Nørre_Bratbjerg	Hee	NM_A39084	axe	F5	-2700	-2600	MNB1c	Hübner_2005	8.27887272301009	56.1458871478126	POINT (8.27887272301009 56.1458871478126)	Western Jutland	Northern Jutland
973	961	Burial_mound	Lunde	Nørre_Skast	ASR_1049	axe	G2	-2700	-2600	MNB1c	Hübner_2005	8.55666669651675	55.5112555144075	POINT (8.55666669651675 55.5112555144075)	Western Jutland	Northern Jutland
977	1064	Burial_mound	Malle	Horne	NM_A12194	axe	F2	-2700	-2600	MNB1c	Hübner_2005	8.53026534997261	55.724585577409	POINT (8.53026534997261 55.724585577409)	Western Jutland	Northern Jutland
978	1057	Burial_mound	Meils	Varde_Land	ASR_3253	axe	G6	-2700	-2600	MNB1c	Hübner_2005	8.36635354360843	55.6835107803017	POINT (8.36635354360843 55.6835107803017)	Western Jutland	Northern Jutland
982	739	Burial_mound	Moseboel	Ramme	NM_A50736	axe	G2	-2700	-2600	MNB1c	Hübner_2005	8.2096845111275	56.4857095061789	POINT (8.2096845111275 56.4857095061789)	Western Jutland	Northern Jutland
983	953	Burial_mound	Næsbjerg_Kirkegård	Næsbjerg	NM_A17502	axe	F6	-2700	-2600	MNB1c	Hübner_2005	8.60221312642412	55.6238075781181	POINT (8.60221312642412 55.6238075781181)	Western Jutland	Northern Jutland
1002	669	Burial_mound	Pilgård_Skarrild_Overby	Skarrild	NM_A12426	axe	F5	-2700	-2600	MNB1c	Hübner_2005	8.86240905791829	55.9878910234918	POINT (8.86240905791829 55.9878910234918)	Western Jutland	Northern Jutland
1004	679	Burial_mound	Rævehøj_Skarrild_Mose_Skarrild_Overby	Skarrild	NM_A12423	axe	F2	-2700	-2600	MNB1c	Hübner_2005	8.899777594	55.97796048	POINT (8.899777594 55.97796048)	Western Jutland	Northern Jutland
1016	684	Burial_mound	Skarrild_Mose_Skarrild_Overby	Skarrild	HEM_1524x71	axe	E6	-2700	-2600	MNB1c	Hübner_2005	8.899777594	55.97796048	POINT (8.899777594 55.97796048)	Western Jutland	Northern Jutland
1042	1050	Burial_mound	Tinghøj_Langhale	Varde	NM_A38304	axe	G2	-2700	-2600	MNB1c	Hübner_2005	8.465933525	55.61258706	POINT (8.465933525 55.61258706)	Western Jutland	Northern Jutland
1044	1072	Burial_mound	Tistrup	Tistrup	NM_A12188	axe	F3	-2700	-2600	MNB1c	Hübner_2005	8.608995225	55.72467828	POINT (8.608995225 55.72467828)	Western Jutland	Northern Jutland
1049	1074	Burial_mound	Torstrup	Torstrup	ASR_3254	axe	E6	-2700	-2600	MNB1c	Hübner_2005	8.57065735367633	55.6800010022105	POINT (8.57065735367633 55.6800010022105)	Western Jutland	Northern Jutland
1050	830	Burial_mound	Torup	Alselv	NM_A27650	axe	G6	-2700	-2600	MNB1c	Hübner_2005	8.43850746817283	55.5590809768522	POINT (8.43850746817283 55.5590809768522)	Western Jutland	Northern Jutland
1051	836	Burial_mound	Torup	Alslev	NM_A27653	axe	E5	-2700	-2600	MNB1c	Hübner_2005	8.43850746817283	55.5590809768522	POINT (8.43850746817283 55.5590809768522)	Western Jutland	Northern Jutland
1057	949	Burial_mound	Træden_Mark	Hostrup	NM_A2769	axe	F6	-2700	-2600	MNB1c	Hübner_2005	8.38617708998545	55.5597006659907	POINT (8.38617708998545 55.5597006659907)	Western Jutland	Northern Jutland
1063	1077	Burial_mound	Vallundgård	Ølgod	ØLM_3460B	axe	F5	-2700	-2600	MNB1c	Hübner_2005	8.56282873764561	55.8328507999617	POINT (8.56282873764561 55.8328507999617)	Western Jutland	Northern Jutland
1065	912	Burial_mound	Veldbækgård_Veldbæk	Esbjerg	ESM_140	axe	F3	-2700	-2600	MNB1c	Hübner_2005	8.52121288888399	55.4678798170461	POINT (8.52121288888399 55.4678798170461)	Western Jutland	Northern Jutland
1067	744	Burial_mound	Vesterhøj_Ramme	Ramme	RIM_6150AA	axe	G5	-2700	-2600	MNB1c	Hübner_2005	8.2096630537159	56.4856917345568	POINT (8.2096630537159 56.4856917345568)	Western Jutland	Northern Jutland
1069	995	Burial_mound	Vestterp	Vester_Starup	NM_A28659	axe	F6	-2700	-2600	MNB1c	Hübner_2005	8.803006304	55.65730203	POINT (8.803006304 55.65730203)	Western Jutland	Northern Jutland
1070	996	Burial_mound	Vestterp	Vester_Starup	NM_A28650	axe	E6	-2700	-2600	MNB1c	Hübner_2005	8.80300630416028	55.6573020299685	POINT (8.80300630416028 55.6573020299685)	Western Jutland	Northern Jutland
1071	406	Grave	Vinding_Mark	Vinding	FHM_1636H	axe	E5	-2700	-2600	MNB1c	Hübner_2005	8.656020059	56.27633446	POINT (8.656020059 56.27633446)	Western Jutland	Northern Jutland
1073	793	Burial_mound	Vittrup	Lindknud	NM_A12240	axe	F2	-2700	-2600	MNB1c	Hübner_2005	9.020455411	55.56465455	POINT (9.020455411 55.56465455)	Western Jutland	Northern Jutland
1074	800	Burial_mound	Vittrup	Lindknud	NM_A12226	axe	F6	-2700	-2600	MNB1c	Hübner_2005	9.020455411	55.56465455	POINT (9.020455411 55.56465455)	Western Jutland	Northern Jutland
1075	804	Burial_mound	Vittrup	Lindknud	KMK_0_1596	axe	F6	-2700	-2600	MNB1c	Hübner_2005	9.020455411	55.56465455	POINT (9.020455411 55.56465455)	Western Jutland	Northern Jutland
1076	807	Burial_mound	Vittrup	Lindknud	KMK_0_1605	axe	F2	-2700	-2600	MNB1c	Hübner_2005	9.020455411	55.56465455	POINT (9.020455411 55.56465455)	Western Jutland	Northern Jutland
1077	808	Burial_mound	Vittrup	Lindknud	KMK_0_1607	axe	F6	-2700	-2600	MNB1c	Hübner_2005	9.020455411	55.56465455	POINT (9.020455411 55.56465455)	Western Jutland	Northern Jutland
1078	809	Burial_mound	Vittrup	Lindknud	KMK_0_1608	axe	G5	-2700	-2600	MNB1c	Hübner_2005	9.020455411	55.56465455	POINT (9.020455411 55.56465455)	Western Jutland	Northern Jutland
1149	816	Burial_mound	Askov_Mark	Malt	NM_A24533	axe	G7	-2600	-2525	MNB2a	Hübner_2005	9.095434867	55.47193556	POINT (9.095434867 55.47193556)	Western Jutland	Northern Jutland
1157	1042	Burial_mound	Blåbjerg_Plantage	Henne	Blåbjerg_Museum	axe	G4	-2600	-2525	MNB2a	Hübner_2005	8.24236221135193	55.7480921358187	POINT (8.24236221135193 55.7480921358187)	Western Jutland	Northern Jutland
1158	781	Burial_mound	Bobøl	Føvling	NM_A21035	axe	G3	-2600	-2525	MNB2a	Hübner_2005	8.92052698123466	55.4415106925257	POINT (8.92052698123466 55.4415106925257)	Western Jutland	Northern Jutland
1161	1058	Burial_mound	Borre	Ål	NM_A39095	axe	G8	-2600	-2525	MNB2a	Hübner_2005	8.29628833775291	55.634400907824	POINT (8.29628833775291 55.634400907824)	Western Jutland	Northern Jutland
1163	913	Burial_mound	Bovbjerg	Guldager	NM_A27611	axe	G7	-2600	-2525	MNB2a	Hübner_2005	8.40015419757987	55.5318982298757	POINT (8.40015419757987 55.5318982298757)	Western Jutland	Northern Jutland
1164	916	Burial_mound	Bovbjerg	Guldager	ESM_(ASR_2133)	axe	G7	-2600	-2525	MNB2a	Hübner_2005	8.40015419757987	55.5318982298757	POINT (8.40015419757987 55.5318982298757)	Western Jutland	Northern Jutland
1165	917	Burial_mound	Bovbjerg	Guldager	ASR_2134	axe	H1	-2600	-2525	MNB2a	Hübner_2005	8.40015419757987	55.5318982298757	POINT (8.40015419757987 55.5318982298757)	Western Jutland	Northern Jutland
1166	920	Burial_mound	Bovbjerg	Guldager	ASR_2139	axe	G4	-2600	-2525	MNB2a	Hübner_2005	8.40015419757987	55.5318982298757	POINT (8.40015419757987 55.5318982298757)	Western Jutland	Northern Jutland
1168	856	Burial_mound	Brøndum	Brøndum	NM_A28337	axe	G3	-2600	-2525	MNB2a	Hübner_2005	8.477145452	55.53499598	POINT (8.477145452 55.53499598)	Western Jutland	Northern Jutland
1181	605	Burial_mound	Finnerup_	Hanning	NM_A12058	axe	G3	-2600	-2525	MNB2a	Hübner_2005	8.50579949	56.05796285	POINT (8.50579949 56.05796285)	Western Jutland	Northern Jutland
1183	929	Burial_mound	Frøkær	Guldager	NM_A27595	axe	G8	-2600	-2525	MNB2a	Hübner_2005	8.400154198	55.53189823	POINT (8.400154198 55.53189823)	Western Jutland	Northern Jutland
1184	923	Burial_mound	Frøkær_Damsmark_Jord	Guldager	NM_A27604	axe	G7	-2600	-2525	MNB2a	Hübner_2005	8.400154198	55.53189823	POINT (8.400154198 55.53189823)	Western Jutland	Northern Jutland
1185	928	Burial_mound	Frøkær_Damsmark_Jord	Guldager	NM_A27594	axe	G4	-2600	-2525	MNB2a	Hübner_2005	8.400154198	55.53189823	POINT (8.400154198 55.53189823)	Western Jutland	Northern Jutland
1187	1066	Burial_mound	Gårde	Tistrup	NM_A17499	axe	H2	-2600	-2525	MNB2a	Hübner_2005	8.608995225	55.72467828	POINT (8.608995225 55.72467828)	Western Jutland	Northern Jutland
1194	262	Burial_mound	Grove	Brøndum	NM_A43521	axe	H1	-2600	-2525	MNB2a	Hübner_2005	8.477145452	55.53499598	POINT (8.477145452 55.53499598)	Western Jutland	Northern Jutland
1202	651	Burial_mound	Harreskov	Assing	HEM_2517x75	axe	G7	-2600	-2525	MNB2a	Hübner_2005	8.89528317877758	56.0394054006152	POINT (8.89528317877758 56.0394054006152)	Western Jutland	Northern Jutland
1206	608	Burial_mound	Hestkjær	Hanning	NM_A31099.	axe	G3	-2600	-2525	MNB2a	Hübner_2005	8.512042082	56.01982556	POINT (8.512042082 56.01982556)	Western Jutland	Northern Jutland
1207	613	Burial_mound	Hestkjær	Hanning	NM_A31092	axe	G4	-2600	-2525	MNB2a	Hübner_2005	8.512042082	56.01982556	POINT (8.512042082 56.01982556)	Western Jutland	Northern Jutland
1209	1000	Burial_mound	Hostrup	Øse	NM_A29202	axe	G3	-2600	-2525	MNB2a	Hübner_2005	8.71349393741644	55.665222104576	POINT (8.71349393741644 55.665222104576)	Western Jutland	Northern Jutland
1210	692	Burial_mound	Hover	Hover	RIM_1346	axe	G7	-2600	-2525	MNB2a	Hübner_2005	8.411267513	56.14307829	POINT (8.411267513 56.14307829)	Western Jutland	Northern Jutland
1213	734	Burial_mound	Idom	Idum	NM_A21123	axe	G7	-2600	-2525	MNB2a	Hübner_2005	8.48160095556148	56.3363484434624	POINT (8.48160095556148 56.3363484434624)	Western Jutland	Northern Jutland
1214	735	Burial_mound	Idom	Idum	NM_A21121	axe	G7	-2600	-2525	MNB2a	Hübner_2005	8.481600956	56.33634844	POINT (8.481600956 56.33634844)	Western Jutland	Northern Jutland
1218	869	Burial_mound	Kjærsing_II_Gjesing_By	Brøndum	ESM_787x155	axe	G7	-2600	-2525	MNB2a	Hübner_2005	8.44412930404601	55.5127103695955	POINT (8.44412930404601 55.5127103695955)	Western Jutland	Northern Jutland
1219	871	Burial_mound	Kjærsing_II_Gjesing_By	Brøndum	ESM_787x164	axe	G4	-2600	-2525	MNB2a	Hübner_2005	8.44412930404601	55.5127103695955	POINT (8.44412930404601 55.5127103695955)	Western Jutland	Northern Jutland
1220	883	Burial_mound	Kjæsing	Brøndum	NM_A10855	axe	G4	-2600	-2525	MNB2a	Hübner_2005	8.477145452	55.53499598	POINT (8.477145452 55.53499598)	Western Jutland	Northern Jutland
1221	885	Burial_mound	Kjæsing	Brøndum	NM_A11414	axe	G7	-2600	-2525	MNB2a	Hübner_2005	8.477145452	55.53499598	POINT (8.477145452 55.53499598)	Western Jutland	Northern Jutland
1222	877	Burial_mound	Kjæsing_Esbjerg_Flyveplads	Brøndum	NM_A10843	axe	G7	-2600	-2525	MNB2a	Hübner_2005	8.477145452	55.53499598	POINT (8.477145452 55.53499598)	Western Jutland	Northern Jutland
1232	895	Burial_mound	Kvaglund	Esbjerg	NM_A11418	axe	G3	-2600	-2525	MNB2a	Hübner_2005	8.48669407827471	55.4934931831991	POINT (8.48669407827471 55.4934931831991)	Western Jutland	Northern Jutland
1233	689	Burial_mound	Kvindehøj_Nørre_Bratbjerg	Hee	NM_A39070	axe	G3	-2600	-2525	MNB2a	Hübner_2005	8.278872723	56.14588715	POINT (8.278872723 56.14588715)	Western Jutland	Northern Jutland
1234	690	Burial_mound	Kvindehøj_Nørre_Bratbjerg	Hee	NM_A39073	axe	G7	-2600	-2525	MNB2a	Hübner_2005	8.278872723	56.14588715	POINT (8.278872723 56.14588715)	Western Jutland	Northern Jutland
1235	619	Burial_mound	Lille_Fjelstervang	Vorgod	HEM_1290-93	axe	G4	-2600	-2525	MNB2a	Hübner_2005	8.81817431076466	56.0742150931406	POINT (8.81817431076466 56.0742150931406)	Western Jutland	Northern Jutland
1245	695	Burial_mound	Norderstgaarde	Tim	RIM_2168	axe	G3	-2600	-2525	MNB2a	Hübner_2005	8.25600347645843	56.206862960239	POINT (8.25600347645843 56.206862960239)	Western Jutland	Northern Jutland
1253	938	Burial_mound	Nygård	Guldager	ASR_1180	axe	G7	-2600	-2525	MNB2a	Hübner_2005	8.40193590367733	55.5324130959908	POINT (8.40193590367733 55.5324130959908)	Western Jutland	Northern Jutland
1254	697	Burial_mound	Ølstrup	Ølstrup	NM_A37883	axe	G7	-2600	-2525	MNB2a	Hübner_2005	8.42327726904193	56.1100898813738	POINT (8.42327726904193 56.1100898813738)	Western Jutland	Northern Jutland
1261	671	Burial_mound	Pilgård_Lustrup_Skarrild_Overby	Skarrild	NM_A12438	axe	G7	-2600	-2525	MNB2a	Hübner_2005	8.86240905791829	55.9878910234918	POINT (8.86240905791829 55.9878910234918)	Western Jutland	Northern Jutland
1262	672	Burial_mound	Pilgård_Lustrup_Skarrild_Overby	Skarrild	NM_A12439	axe	G3	-2600	-2525	MNB2a	Hübner_2005	8.86240905791829	55.9878910234918	POINT (8.86240905791829 55.9878910234918)	Western Jutland	Northern Jutland
1265	902	Burial_mound	Rørkær	Esbjerg	NM_A45046	axe	G3	-2600	-2525	MNB2a	Hübner_2005	8.46484326238561	55.4817998707101	POINT (8.46484326238561 55.4817998707101)	Western Jutland	Northern Jutland
1266	965	Burial_mound	Rundegård	Nørre_Skast	ASR_1034	axe	G7	-2600	-2525	MNB2a	Hübner_2005	8.556666697	55.51125551	POINT (8.556666697 55.51125551)	Western Jutland	Northern Jutland
1268	617	Burial_mound	Slikdahl	Sønder_Borris	NM_A22084	axe	G7	-2600	-2525	MNB2a	Hübner_2005	8.66021754249918	55.9604736426557	POINT (8.66021754249918 55.9604736426557)	Western Jutland	Northern Jutland
1271	782	Burial_mound	Snapshøj_Tobøl	Føvling	NM_A12024	axe	G7	-2600	-2525	MNB2a	Hübner_2005	8.88897354207346	55.4173248731776	POINT (8.88897354207346 55.4173248731776)	Western Jutland	Northern Jutland
1276	616	Burial_mound	Stenhøje	Nørre_Vium	HEM_2009x2	axe	G3	-2600	-2525	MNB2a	Hübner_2005	8.71549444840479	56.0357771421954	POINT (8.71549444840479 56.0357771421954)	Western Jutland	Northern Jutland
1278	1002	Burial_mound	Store_Modviggårde	Grindsted	NM_A48348	axe	G3	-2600	-2525	MNB2a	Hübner_2005	8.93125873833549	55.7558061012668	POINT (8.93125873833549 55.7558061012668)	Western Jutland	Northern Jutland
1280	1076	Burial_mound	Thorlundgårds_Mark_Thorlund	Ølgod	ØLM_1043a	axe	G4	-2600	-2525	MNB2a	Hübner_2005	8.65416200524902	55.7866689876282	POINT (8.65416200524902 55.7866689876282)	Western Jutland	Northern Jutland
1288	909	Burial_mound	Veldbæk	Esbjerg	ESM_1334x2-4	axe	G8	-2600	-2525	MNB2a	Hübner_2005	8.52121288888399	55.4678798170461	POINT (8.52121288888399 55.4678798170461)	Western Jutland	Northern Jutland
1290	799	Burial_mound	Vittrup	Lindknud	NM_A12228	axe	G7	-2600	-2525	MNB2a	Hübner_2005	9.020455411	55.56465455	POINT (9.020455411 55.56465455)	Western Jutland	Northern Jutland
1291	801	Burial_mound	Vittrup	Lindknud	NM_A26276	axe	G3	-2600	-2525	MNB2a	Hübner_2005	9.020455411	55.56465455	POINT (9.020455411 55.56465455)	Western Jutland	Northern Jutland
1292	802	Burial_mound	Vittrup	Lindknud	NM_A12248	axe	G3	-2600	-2525	MNB2a	Hübner_2005	9.020455411	55.56465455	POINT (9.020455411 55.56465455)	Western Jutland	Northern Jutland
1293	795	Burial_mound	Vittrup_Debel	Lindknud	NM_A12235	axe	G7	-2600	-2525	MNB2a	Hübner_2005	8.82712088084534	55.6090032355459	POINT (8.82712088084534 55.6090032355459)	Western Jutland	Northern Jutland
1294	796	Burial_mound	Vittrup_Debel	Lindknud	NM_A12236	axe	G7	-2600	-2525	MNB2a	Hübner_2005	8.82712088084534	55.6090032355459	POINT (8.82712088084534 55.6090032355459)	Western Jutland	Northern Jutland
1394	98	Megalith	Jersild_Mark	Aulum	NM_A5882-84	axe	H	-2600	-2450	MNB2	Ebbesen_2006	8.799205169	56.2676706	POINT (8.799205169 56.2676706)	Western Jutland	Northern Jutland
1411	940	Burial_mound	Nygård	Guldager	ASR_1185	axe	H	-2600	-2450	MNB2	Hübner_2005	8.40193590367733	55.5324130959908	POINT (8.40193590367733 55.5324130959908)	Western Jutland	Northern Jutland
1445	107	Megalith	Aike_Hede	Gjøding	NM_A5397-401	axe	I1	-2525	-2450	MNB2b	Ebbesen_2006	8.79456196901122	55.4826720104595	POINT (8.79456196901122 55.4826720104595)	Western Jutland	Northern Jutland
1446	108	Megalith	Aike_Hede	Gjøding	NM_A5397-401	axe	I1	-2525	-2450	MNB2b	Ebbesen_2006	8.794561969	55.48267201	POINT (8.794561969 55.48267201)	Western Jutland	Northern Jutland
1454	814	Burial_mound	Askov_Mark	Malt	NM_A24526	axe	I1a	-2525	-2450	MNB2b	Hübner_2005	9.095434867	55.47193556	POINT (9.095434867 55.47193556)	Western Jutland	Northern Jutland
1455	817	Burial_mound	Askov_Mark	Malt	NM_A24544	axe	I1b	-2525	-2450	MNB2b	Hübner_2005	9.095434867	55.47193556	POINT (9.095434867 55.47193556)	Western Jutland	Northern Jutland
1456	776	Burial_mound	Åtte	Føvling	NM_A17977	axe	H4	-2525	-2450	MNB2b	Hübner_2005	8.9661157267527	55.4480463345119	POINT (8.9661157267527 55.4480463345119)	Western Jutland	Northern Jutland
1467	918	Burial_mound	Bovbjerg	Guldager	ESM_(ASR__2135)	axe	I1b	-2525	-2450	MNB2b	Hübner_2005	8.40015419757987	55.5318982298757	POINT (8.40015419757987 55.5318982298757)	Western Jutland	Northern Jutland
1468	919	Burial_mound	Bovbjerg	Guldager	ASR_2136	axe	I1b	-2525	-2450	MNB2b	Hübner_2005	8.40015419757987	55.5318982298757	POINT (8.40015419757987 55.5318982298757)	Western Jutland	Northern Jutland
1470	844	Burial_mound	Brøndum	Brøndum	NM_A10821	axe	I1b	-2525	-2450	MNB2b	Hübner_2005	8.477145452	55.53499598	POINT (8.477145452 55.53499598)	Western Jutland	Northern Jutland
1471	846	Burial_mound	Brøndum	Brøndum	NM_A10836	axe	I2b	-2525	-2450	MNB2b	Hübner_2005	8.477145452	55.53499598	POINT (8.477145452 55.53499598)	Western Jutland	Northern Jutland
1473	601	Burial_mound	Dejbjerglunds_Hede	Dejbjerg	NM_A11893	axe	H3	-2525	-2450	MNB2b	Hübner_2005	8.41788003464195	56.0075708287916	POINT (8.41788003464195 56.0075708287916)	Western Jutland	Northern Jutland
1475	791	Burial_mound	Englebjerg_Lindknud	Lindknud	NM_A36517	axe	I1a	-2525	-2450	MNB2b	Hübner_2005	9.020455411	55.56465455	POINT (9.020455411 55.56465455)	Western Jutland	Northern Jutland
1476	892	Burial_mound	Esbjerg_Forsøgsgården	Esbjerg	ESM_931	axe	I1b	-2525	-2450	MNB2b	Hübner_2005	8.458637999	55.4741971	POINT (8.458637999 55.4741971)	Western Jutland	Northern Jutland
1480	1048	Burial_mound	Frøstrup	Lunde	ASR_3369	axe	I1b	-2525	-2450	MNB2b	Hübner_2005	8.446086322	55.72374201	POINT (8.446086322 55.72374201)	Western Jutland	Northern Jutland
1483	1061	Burial_mound	Gunderup	Horne	NM_A29194	axe	I1a	-2525	-2450	MNB2b	Hübner_2005	8.509026669	55.73554385	POINT (8.509026669 55.73554385)	Western Jutland	Northern Jutland
1484	1063	Burial_mound	Gunderup	Horne	NM_A29186	axe	I1b	-2525	-2450	MNB2b	Hübner_2005	8.509026669	55.73554385	POINT (8.509026669 55.73554385)	Western Jutland	Northern Jutland
1492	789	Burial_mound	Hyllelund	Lindknud	NM_A26095	axe	I1a	-2525	-2450	MNB2b	Hübner_2005	9.020455411	55.56465455	POINT (9.020455411 55.56465455)	Western Jutland	Northern Jutland
1493	733	Burial_mound	Idom	Idum	NM_A21140	axe	I1a	-2525	-2450	MNB2b	Hübner_2005	8.481600956	56.33634844	POINT (8.481600956 56.33634844)	Western Jutland	Northern Jutland
1494	736	Burial_mound	Idom	Idum	NM_A21117	axe	I1b	-2525	-2450	MNB2b	Hübner_2005	8.481600956	56.33634844	POINT (8.481600956 56.33634844)	Western Jutland	Northern Jutland
1495	737	Burial_mound	Idom	Idum	NM_A21116	axe	I1b	-2525	-2450	MNB2b	Hübner_2005	8.481600956	56.33634844	POINT (8.481600956 56.33634844)	Western Jutland	Northern Jutland
1498	545	Burial_mound	Jullingsholm	Sønder_Omme	NM_A26448	axe	I1b	-2525	-2450	MNB2b	Hübner_2005	8.892204292	55.83935104	POINT (8.892204292 55.83935104)	Western Jutland	Northern Jutland
1501	886	Burial_mound	Kjærsing	Brøndum	NM_A10857	axe	I2b	-2525	-2450	MNB2b	Hübner_2005	8.477145452	55.53499598	POINT (8.477145452 55.53499598)	Western Jutland	Northern Jutland
1502	879	Burial_mound	Kjærsing_Esbjerg_Flyveplads	Brøndum	ESM_296x1	axe	I1b	-2525	-2450	MNB2b	Hübner_2005	8.477145452	55.53499598	POINT (8.477145452 55.53499598)	Western Jutland	Northern Jutland
1503	889	Burial_mound	Kjærsing_Esbjerg_Flyveplads	Brøndum	ESM_296x2	axe	I1b	-2525	-2450	MNB2b	Hübner_2005	8.477145452	55.53499598	POINT (8.477145452 55.53499598)	Western Jutland	Northern Jutland
1504	870	Burial_mound	Kjærsing_II_Gjesing_By	Brøndum	NM_A10842	axe	I1b	-2525	-2450	MNB2b	Hübner_2005	8.44412930404601	55.5127103695955	POINT (8.44412930404601 55.5127103695955)	Western Jutland	Northern Jutland
1505	872	Burial_mound	Kjærsing_II_Gjesing_By	Brøndum	ESM_787x153	axe	H4	-2525	-2450	MNB2b	Hübner_2005	8.44412930404601	55.5127103695955	POINT (8.44412930404601 55.5127103695955)	Western Jutland	Northern Jutland
1506	873	Burial_mound	Kjærsing_II_Gjesing_By	Brøndum	NM_A10841	axe	I1a	-2525	-2450	MNB2b	Hübner_2005	8.44412930404601	55.5127103695955	POINT (8.44412930404601 55.5127103695955)	Western Jutland	Northern Jutland
1516	993	Burial_mound	Lifstrup	Vester_Nebel	NM_A11403	axe	I1b	-2525	-2450	MNB2b	Hübner_2005	8.525463288	55.56237984	POINT (8.525463288 55.56237984)	Western Jutland	Northern Jutland
1518	786	Burial_mound	Lindknud	Debel	NM_A12239	axe	I1a	-2525	-2450	MNB2b	Hübner_2005	9.02045541134296	55.5647030861519	POINT (9.02045541134296 55.5647030861519)	Western Jutland	Northern Jutland
1521	962	Burial_mound	Lunde	Nørre_Skast	ASR_1048	axe	H4	-2525	-2450	MNB2b	Hübner_2005	8.55666669651675	55.5112555144075	POINT (8.55666669651675 55.5112555144075)	Western Jutland	Northern Jutland
1531	1013	Burial_mound	Nebel	Vorbasse	FHM_3486b	axe	I1a	-2525	-2450	MNB2b	Hübner_2005	9.00545752863005	55.654577873231	POINT (9.00545752863005 55.654577873231)	Western Jutland	Northern Jutland
1537	942	Burial_mound	Nygård	Guldager	ESM_591	axe	H3	-2525	-2450	MNB2b	Hübner_2005	8.40193590367733	55.5324130959908	POINT (8.40193590367733 55.5324130959908)	Western Jutland	Northern Jutland
1538	943	Burial_mound	Nygård	Guldager	ESM_591	axe	H3	-2525	-2450	MNB2b	Hübner_2005	8.40193590367733	55.5324130959908	POINT (8.40193590367733 55.5324130959908)	Western Jutland	Northern Jutland
1542	680	Burial_mound	Rævehøj_Skarrild_Mose_Skarrild_Overby	Skarrild	NM_A12421	axe	I2b	-2525	-2450	MNB2b	Hübner_2005	8.899777594	55.97796048	POINT (8.899777594 55.97796048)	Western Jutland	Northern Jutland
1544	903	Burial_mound	Rørkær	Esbjerg	NM_A45052	axe	I1a	-2525	-2450	MNB2b	Hübner_2005	8.46484326238561	55.4817998707101	POINT (8.46484326238561 55.4817998707101)	Western Jutland	Northern Jutland
1545	966	Burial_mound	Rundegård	Nørre_Skast	ASR_1036	axe	I1b	-2525	-2450	MNB2b	Hübner_2005	8.556666697	55.51125551	POINT (8.556666697 55.51125551)	Western Jutland	Northern Jutland
1546	964	Grave	Rundegårds_Mark	Nørre_Skast	NM_A9876	axe	I1b	-2525	-2450	MNB2b	Hübner_2005	8.556666697	55.51125551	POINT (8.556666697 55.51125551)	Western Jutland	Northern Jutland
1547	967	Burial_mound	Sadderup	Nørre_Skast	NM_A9870	axe	I2b	-2525	-2450	MNB2b	Hübner_2005	8.60456206542629	55.513690872852	POINT (8.60456206542629 55.513690872852)	Western Jutland	Northern Jutland
1548	92	Megalith	Sædding	Sædding	NM_A31138-53	axe	I1	-2525	-2450	MNB2b	Ebbesen_2006	8.54694869790665	56.0200213391918	POINT (8.54694869790665 56.0200213391918)	Western Jutland	Northern Jutland
1551	674	Burial_mound	Skarrild_Mose_Skarrild_Overby	Skarrild	HEM_1510x14	axe	I2b	-2525	-2450	MNB2b	Hübner_2005	8.862409058	55.98789102	POINT (8.862409058 55.98789102)	Western Jutland	Northern Jutland
1552	676	Burial_mound	Skarrild_Mose_Skarrild_Overby	Skarrild	HEM_1564x88	axe	H3	-2525	-2450	MNB2b	Hübner_2005	8.862409058	55.98789102	POINT (8.862409058 55.98789102)	Western Jutland	Northern Jutland
1558	785	Burial_mound	Sønder_Holsted_Mark	Holsted	NM_A2094	axe	I1b	-2525	-2450	MNB2b	Hübner_2005	8.91491419073441	55.517648121341	POINT (8.91491419073441 55.517648121341)	Western Jutland	Northern Jutland
1563	950	Burial_mound	Træden_Mark	Hostrup	NM_A2768	axe	I1b	-2525	-2450	MNB2b	Hübner_2005	8.38617709	55.55970067	POINT (8.38617709 55.55970067)	Western Jutland	Northern Jutland
1567	981	Burial_mound	Tudegård	Nørre_Skast	ASR_1037	axe	H4	-2525	-2450	MNB2b	Hübner_2005	8.556666697	55.51125551	POINT (8.556666697 55.51125551)	Western Jutland	Northern Jutland
1569	906	Burial_mound	Veldbæk_Novrupvej_II	Esbjerg	ESM_1330x2	axe	I2b	-2525	-2450	MNB2b	Hübner_2005	8.49329434017493	55.4787957233607	POINT (8.49329434017493 55.4787957233607)	Western Jutland	Northern Jutland
1570	908	Burial_mound	Veldbæk_Novrupvej_II	Esbjerg	ESM_1330x	axe	H3	-2525	-2450	MNB2b	Hübner_2005	8.49329434017493	55.4787957233607	POINT (8.49329434017493 55.4787957233607)	Western Jutland	Northern Jutland
1822	819	Burial_mound	Askov_Mark	Malt	NM_A24543	axe	I5	-2450	-2350	MNB3a	Hübner_2005	9.095434867	55.47193556	POINT (9.095434867 55.47193556)	Western Jutland	Northern Jutland
1826	777	Burial_mound	Åtte	Føvling	NM_A17974	axe	K1	-2450	-2350	MNB3a	Hübner_2005	8.9661157267527	55.4480463345119	POINT (8.9661157267527 55.4480463345119)	Western Jutland	Northern Jutland
1827	778	Burial_mound	Åtte	Føvling	NM_A17961	axe	I3a	-2450	-2350	MNB3a	Hübner_2005	8.9661157267527	55.4480463345119	POINT (8.9661157267527 55.4480463345119)	Western Jutland	Northern Jutland
1834	852	Burial_mound	Brøndum	Brøndum	NM_A28354	axe	I4	-2450	-2350	MNB3a	Hübner_2005	8.477145452	55.53499598	POINT (8.477145452 55.53499598)	Western Jutland	Northern Jutland
1839	891	Burial_mound	Esbjerg_Forsøgsgården	Esbjerg	ESM_931x20	axe	I4	-2450	-2350	MNB3a	Hübner_2005	8.45863799941256	55.4741970958374	POINT (8.45863799941256 55.4741970958374)	Western Jutland	Northern Jutland
1840	658	Burial_mound	Fejerskov_Nørre_Kollund	Rind	HEM_1931x17	axe	I3b	-2450	-2350	MNB3a	Hübner_2005	9.0305080994527	56.0942067046589	POINT (9.0305080994527 56.0942067046589)	Western Jutland	Northern Jutland
1841	863	Burial_mound	Forum	Brøndum	NM_A28312	axe	I5	-2450	-2350	MNB3a	Hübner_2005	8.47424795011402	55.5549805798694	POINT (8.47424795011402 55.5549805798694)	Western Jutland	Northern Jutland
1842	922	Burial_mound	Frøkær_Damsmark_Jord	Guldager	NM_A27597	axe	I3b	-2450	-2350	MNB3a	Hübner_2005	8.400154198	55.53189823	POINT (8.400154198 55.53189823)	Western Jutland	Northern Jutland
1843	924	Burial_mound	Frøkær_Damsmark_Jord	Guldager	NM_A27603	axe	I3b	-2450	-2350	MNB3a	Hübner_2005	8.400154198	55.53189823	POINT (8.400154198 55.53189823)	Western Jutland	Northern Jutland
1850	822	Burial_mound	Haksengaard	Vejen	NM_A23358	axe	I3b	-2450	-2350	MNB3a	Hübner_2005	9.140712462	55.48228595	POINT (9.140712462 55.48228595)	Western Jutland	Northern Jutland
1858	543	Burial_mound	Hvelplund	Sønder_Omme	NM_A17465	axe	L3a	-2450	-2350	MNB3a	Hübner_2005	8.892204292	55.83935104	POINT (8.892204292 55.83935104)	Western Jutland	Northern Jutland
1859	731	Burial_mound	Idom	Idum	NM_A21144	axe	I3b	-2450	-2350	MNB3a	Hübner_2005	8.481600956	56.33634844	POINT (8.481600956 56.33634844)	Western Jutland	Northern Jutland
1860	732	Burial_mound	Idom	Idum	NM_A21139	axe	I3b	-2450	-2350	MNB3a	Hübner_2005	8.481600956	56.33634844	POINT (8.481600956 56.33634844)	Western Jutland	Northern Jutland
1861	544	Burial_mound	Jullingsholm	Sønder_Omme	NM_A26447	axe	I3a	-2450	-2350	MNB3a	Hübner_2005	8.892204292	55.83935104	POINT (8.892204292 55.83935104)	Western Jutland	Northern Jutland
1863	935	Burial_mound	Kjæring_Mark	Guldager	ESM_(ASR_1187)	axe	I4	-2450	-2350	MNB3a	Hübner_2005	8.400154198	55.53189823	POINT (8.400154198 55.53189823)	Western Jutland	Northern Jutland
1864	1040	Burial_mound	Kjelst_Hede	Billum	ASR_793	axe	I3b	-2450	-2350	MNB3a	Hübner_2005	8.301488527	55.59812061	POINT (8.301488527 55.59812061)	Western Jutland	Northern Jutland
1873	1216	Burial_mound	Kragelund_Mark	Hunderup	ASR_1340	axe	K2a	-2450	-2350	MNB3a	Hübner_2005	8.70315385418237	55.4404913342042	POINT (8.70315385418237 55.4404913342042)	Western Jutland	Northern Jutland
1875	894	Burial_mound	Kvaglund	Esbjerg	NM_A11417	axe	K2a	-2450	-2350	MNB3a	Hübner_2005	8.48669407827471	55.4934931831991	POINT (8.48669407827471 55.4934931831991)	Western Jutland	Northern Jutland
1876	897	Burial_mound	Kvaglund	Esbjerg	NM_A29893	axe	I3b	-2450	-2350	MNB3a	Hübner_2005	8.48669407827471	55.4934931831991	POINT (8.48669407827471 55.4934931831991)	Western Jutland	Northern Jutland
1877	898	Burial_mound	Kvaglund	Esbjerg	NM_A29890	axe	K2a	-2450	-2350	MNB3a	Hübner_2005	8.48669407827471	55.4934931831991	POINT (8.48669407827471 55.4934931831991)	Western Jutland	Northern Jutland
1878	899	Burial_mound	Kvaglund	Esbjerg	NM_A29888	axe	K2a	-2450	-2350	MNB3a	Hübner_2005	8.48669407827471	55.4934931831991	POINT (8.48669407827471 55.4934931831991)	Western Jutland	Northern Jutland
1880	992	Burial_mound	Lifstrup	Vester_Nebel	NM_A11406	axe	I5	-2450	-2350	MNB3a	Hübner_2005	8.525463288	55.56237984	POINT (8.525463288 55.56237984)	Western Jutland	Northern Jutland
1886	958	Burial_mound	Lunde	Nørre_Skast	ESM_(ASR_1029)	axe	I5	-2450	-2350	MNB3a	Hübner_2005	8.55666669651675	55.5112555144075	POINT (8.55666669651675 55.5112555144075)	Western Jutland	Northern Jutland
1887	664	Burial_mound	Lustrup_Huse	Skarrild	NM_A12452	axe	I3b	-2450	-2350	MNB3a	Hübner_2005	8.88570442755265	55.9933533845459	POINT (8.88570442755265 55.9933533845459)	Western Jutland	Northern Jutland
1890	954	Burial_mound	Næsbjerg_Kirkegård	Næsbjerg	NM_A17501	axe	K2a	-2450	-2350	MNB3a	Hübner_2005	8.60221312642412	55.6238075781181	POINT (8.60221312642412 55.6238075781181)	Western Jutland	Northern Jutland
1891	1014	Burial_mound	Nebel	Vorbasse	FHM_3487	axe	I3b	-2450	-2350	MNB3a	Hübner_2005	9.00545752863005	55.654577873231	POINT (9.00545752863005 55.654577873231)	Western Jutland	Northern Jutland
1893	696	Burial_mound	Norderstgaarde	Tim	RIM_2174A	axe	I4	-2450	-2350	MNB3a	Hübner_2005	8.256003476	56.20686296	POINT (8.256003476 56.20686296)	Western Jutland	Northern Jutland
1899	1001	Burial_mound	Oved	Øse	NM_A45147	axe	I5	-2450	-2350	MNB3a	Hübner_2005	8.65439899574057	55.6455977759477	POINT (8.65439899574057 55.6455977759477)	Western Jutland	Northern Jutland
1900	653	Burial_mound	Paarup	Assing	NM_A622	axe	I3b	-2450	-2350	MNB3a	Hübner_2005	8.85000749050846	56.0130375549655	POINT (8.85000749050846 56.0130375549655)	Western Jutland	Northern Jutland
1901	673	Burial_mound	Pilgård_Lustrup_Skarrild_Overby	Skarrild	NM_A12437	axe	L3a	-2450	-2350	MNB3a	Hübner_2005	8.86240905791829	55.9878910234918	POINT (8.86240905791829 55.9878910234918)	Western Jutland	Northern Jutland
1909	685	Burial_mound	Skarrild_Mose_Skarrild_Overby	Skarrild	HEM_1524x2	axe	I4	-2450	-2350	MNB3a	Hübner_2005	8.862409058	55.98789102	POINT (8.862409058 55.98789102)	Western Jutland	Northern Jutland
1914	774	Burial_mound	Stenagergård_Nørbølling	Folding	NM_A37935	axe	K2b	-2450	-2350	MNB3a	Hübner_2005	8.9989683886672	55.4670780755606	POINT (8.9989683886672 55.4670780755606)	Western Jutland	Northern Jutland
1921	1070	Burial_mound	Tistrup	Tistrup	ØLM	axe	I5	-2450	-2350	MNB3a	Hübner_2005	8.608995225	55.72467828	POINT (8.608995225 55.72467828)	Western Jutland	Northern Jutland
1926	985	Burial_mound	Tudegård_Korskroen	Nørre_Skast	ASR_1038	axe	I3b	-2450	-2350	MNB3a	Hübner_2005	8.556666697	55.51125551	POINT (8.556666697 55.51125551)	Western Jutland	Northern Jutland
1929	1078	Burial_mound	Vallundgård	Ølgod	ØLM_3460A	axe	I3b	-2450	-2350	MNB3a	Hübner_2005	8.56282873764561	55.8328507999617	POINT (8.56282873764561 55.8328507999617)	Western Jutland	Northern Jutland
1933	805	Burial_mound	Vittrup	Lindknud	KMK_0_1595	axe	I3b	-2450	-2350	MNB3a	Hübner_2005	9.020455411	55.56465455	POINT (9.020455411 55.56465455)	Western Jutland	Northern Jutland
1961	542	Burial_mound	Bøvl	Sønder_Omme	NM_A26483	axe	K	-2450	-2250	MNB3	Hübner_2005	8.93490556116867	55.875013960278	POINT (8.93490556116867 55.875013960278)	Western Jutland	Northern Jutland
2035	1003	Burial_mound	Hejnsvig	Hejnsvig	NM_A3006	axe	K	-2450	-2250	MNB3	Hübner_2005	8.99410283670649	55.703186343079	POINT (8.99410283670649 55.703186343079)	Western Jutland	Northern Jutland
2213	109	Megalith	Aike_Hede	Gjøding	NM_A5397-401	axe	K6	-2350	-2250	MNB3b	Ebbesen_2006	8.794561969	55.48267201	POINT (8.794561969 55.48267201)	Western Jutland	Northern Jutland
2218	775	Burial_mound	Åtte	Føvling	NM_A17978	axe	L3b	-2350	-2250	MNB3b	Hübner_2005	8.9661157267527	55.4480463345119	POINT (8.9661157267527 55.4480463345119)	Western Jutland	Northern Jutland
2231	1043	Burial_mound	Blåbjerg_Plantage	Henne	VAM(Blåbjerg_Mus.)	axe	L3b	-2350	-2250	MNB3b	Hübner_2005	8.242362211	55.74809214	POINT (8.242362211 55.74809214)	Western Jutland	Northern Jutland
2232	1044	Burial_mound	Blåbjerg_Plantage	Henne	VAM(Blåbjerg_Mus.)	axe	L3b	-2350	-2250	MNB3b	Hübner_2005	8.242362211	55.74809214	POINT (8.242362211 55.74809214)	Western Jutland	Northern Jutland
2242	956	Burial_mound	Bredhøj_Næsbjerg	Næsbjerg	NM_A17500	axe	L3b	-2350	-2250	MNB3b	Hübner_2005	8.60221312642412	55.6238075781181	POINT (8.60221312642412 55.6238075781181)	Western Jutland	Northern Jutland
2243	845	Burial_mound	Brøndum	Brøndum	NM_A29212	axe	L2	-2350	-2250	MNB3b	Hübner_2005	8.477145452	55.53499598	POINT (8.477145452 55.53499598)	Western Jutland	Northern Jutland
2244	851	Burial_mound	Brøndum	Brøndum	NM_A10834	axe	K2b	-2350	-2250	MNB3b	Hübner_2005	8.477145452	55.53499598	POINT (8.477145452 55.53499598)	Western Jutland	Northern Jutland
2247	647	Burial_mound	Bukjær	Assing	NM_A14668	axe	K3	-2350	-2250	MNB3b	Hübner_2005	8.82232709323626	55.9910445911408	POINT (8.82232709323626 55.9910445911408)	Western Jutland	Northern Jutland
2248	648	Burial_mound	Bukjær	Assing	NM_A14692	axe	K5	-2350	-2250	MNB3b	Hübner_2005	8.82232709323626	55.9910445911408	POINT (8.82232709323626 55.9910445911408)	Western Jutland	Northern Jutland
2249	649	Burial_mound	Bukjær	Assing	NM_A14693	axe	K3	-2350	-2250	MNB3b	Hübner_2005	8.82232709323626	55.9910445911408	POINT (8.82232709323626 55.9910445911408)	Western Jutland	Northern Jutland
2255	787	Burial_mound	Debel	Lindknud	NM_A12237	axe	K3	-2350	-2250	MNB3b	Hübner_2005	8.82712088084534	55.6090032355459	POINT (8.82712088084534 55.6090032355459)	Western Jutland	Northern Jutland
2266	604	Burial_mound	Fasterkjær	Faster	NM_A30091	axe	L1	-2350	-2250	MNB3b	Hübner_2005	8.620280865	55.98964542	POINT (8.620280865 55.98964542)	Western Jutland	Northern Jutland
2278	925	Burial_mound	Frøkær_Damsmark_Jord	Guldager	NM_A27632	axe	K5	-2350	-2250	MNB3b	Hübner_2005	8.400154198	55.53189823	POINT (8.400154198 55.53189823)	Western Jutland	Northern Jutland
2282	867	Burial_mound	Gjesing_Plantage	Brøndum	NM_A40350	axe	L3b	-2350	-2250	MNB3b	Hübner_2005	8.44412930404601	55.5127103695955	POINT (8.44412930404601 55.5127103695955)	Western Jutland	Northern Jutland
2304	821	Burial_mound	Haksengaard	Vejen	NM_A23348	axe	L3b	-2350	-2250	MNB3b	Hübner_2005	9.140712462	55.48228595	POINT (9.140712462 55.48228595)	Western Jutland	Northern Jutland
2310	652	Burial_mound	Harreskov	Assing	HEM_2517x12	axe	L1	-2350	-2250	MNB3b	Hübner_2005	8.89528317877758	56.0394054006152	POINT (8.89528317877758 56.0394054006152)	Western Jutland	Northern Jutland
2312	893	Burial_mound	Hedelund	Esbjerg	ESM_501x1	axe	K4	-2350	-2250	MNB3b	Hübner_2005	8.41028879165621	55.5070192423775	POINT (8.41028879165621 55.5070192423775)	Western Jutland	Northern Jutland
2319	933	Burial_mound	Hjerting_Nord	Guldager	ESM_867x1	axe	L2b	-2350	-2250	MNB3b	Hübner_2005	8.37148674764907	55.5292021890361	POINT (8.37148674764907 55.5292021890361)	Western Jutland	Northern Jutland
2324	693	Burial_mound	Hover_Ny_Kirkegård	Hover	Private_collection	axe	L2a	-2350	-2250	MNB3b	Hübner_2005	8.411267513	56.14307829	POINT (8.411267513 56.14307829)	Western Jutland	Northern Jutland
2348	874	Burial_mound	Kjærsing	Brøndum	NM_A10850	axe	K2b	-2350	-2250	MNB3b	Hübner_2005	8.477145452	55.53499598	POINT (8.477145452 55.53499598)	Western Jutland	Northern Jutland
2349	875	Burial_mound	Kjærsing	Brøndum	NM_A10849	axe	K3	-2350	-2250	MNB3b	Hübner_2005	8.477145452	55.53499598	POINT (8.477145452 55.53499598)	Western Jutland	Northern Jutland
2350	890	Burial_mound	Kjærsing	Brøndum	NM_A10862	axe	L3b	-2350	-2250	MNB3b	Hübner_2005	8.477145452	55.53499598	POINT (8.477145452 55.53499598)	Western Jutland	Northern Jutland
2351	878	Burial_mound	Kjærsing_Esbjerg_Flyveplads	Brøndum	ESM_296x3	axe	K6	-2350	-2250	MNB3b	Hübner_2005	8.477145452	55.53499598	POINT (8.477145452 55.53499598)	Western Jutland	Northern Jutland
2359	947	Burial_mound	Koksspanggård	Hostrup	NM_A28148	axe	K3	-2350	-2250	MNB3b	Hübner_2005	8.37779642854033	55.5641637734028	POINT (8.37779642854033 55.5641637734028)	Western Jutland	Northern Jutland
2364	901	Burial_mound	Kvaglund	Esbjerg	NM_A29895	axe	K4	-2350	-2250	MNB3b	Hübner_2005	8.48669407827471	55.4934931831991	POINT (8.48669407827471 55.4934931831991)	Western Jutland	Northern Jutland
2372	959	Burial_mound	Lunde	Nørre_Skast	ASR_1028	axe	L3b	-2350	-2250	MNB3b	Hübner_2005	8.55666669651675	55.5112555144075	POINT (8.55666669651675 55.5112555144075)	Western Jutland	Northern Jutland
2386	955	Burial_mound	Næsbjerg_Kirkegård	Næsbjerg	NM_A17503	axe	L3b	-2350	-2250	MNB3b	Hübner_2005	8.60221312642412	55.6238075781181	POINT (8.60221312642412 55.6238075781181)	Western Jutland	Northern Jutland
2406	654	Burial_mound	Paarup	Assing	NM_A36078	axe	L3b	-2350	-2250	MNB3b	Hübner_2005	8.85000749050846	56.0130375549655	POINT (8.85000749050846 56.0130375549655)	Western Jutland	Northern Jutland
2408	666	Burial_mound	Pilgård_Skarrild_Overby	Skarrild	NM_A12455	axe	L3b	-2350	-2250	MNB3b	Hübner_2005	8.86240905791829	55.9878910234918	POINT (8.86240905791829 55.9878910234918)	Western Jutland	Northern Jutland
2418	740	Burial_mound	Ramme	Ramme	NM_A15111	axe	L2b	-2350	-2250	MNB3b	Hübner_2005	8.2096630537159	56.4856917345568	POINT (8.2096630537159 56.4856917345568)	Western Jutland	Northern Jutland
2419	743	Burial_mound	Ramme	Ramme	NM_A12167	axe	K4	-2350	-2250	MNB3b	Hübner_2005	8.2096630537159	56.4856917345568	POINT (8.2096630537159 56.4856917345568)	Western Jutland	Northern Jutland
2429	904	Burial_mound	Rørkær	Esbjerg	NM_A45053	axe	K4	-2350	-2250	MNB3b	Hübner_2005	8.46484326238561	55.4817998707101	POINT (8.46484326238561 55.4817998707101)	Western Jutland	Northern Jutland
2431	963	Burial_mound	Rundegård	Nørre_Skast	ASR_1035	axe	K4	-2350	-2250	MNB3b	Hübner_2005	8.556666697	55.51125551	POINT (8.556666697 55.51125551)	Western Jutland	Northern Jutland
2453	948	Burial_mound	Sjælborg	Hostrup	NM_A28626	axe	K4	-2350	-2250	MNB3b	Hübner_2005	8.34119571941605	55.5436633980739	POINT (8.34119571941605 55.5436633980739)	Western Jutland	Northern Jutland
2454	675	Burial_mound	Skarrild_Mose_Skarrild_Overby	Skarrild	HEM_1510x2	axe	L1	-2350	-2250	MNB3b	Hübner_2005	8.862409058	55.98789102	POINT (8.862409058 55.98789102)	Western Jutland	Northern Jutland
2463	783	Burial_mound	Snapshøj_Tobøl	Føvling	NM_A12023	axe	K4	-2350	-2250	MNB3b	Hübner_2005	8.88897354207346	55.4173248731776	POINT (8.88897354207346 55.4173248731776)	Western Jutland	Northern Jutland
2473	987	Burial_mound	Stejlgård_Bramminge_Præstevej	Sneum	FHM_1329B	axe	K3	-2350	-2250	MNB3b	Hübner_2005	8.68256229	55.47695854	POINT (8.68256229 55.47695854)	Western Jutland	Northern Jutland
2474	759	Burial_mound	Stenagergård_Revsing	Gesten	NM_A33961	axe	K3	-2350	-2250	MNB3b	Hübner_2005	9.1785345268012	55.5096269205053	POINT (9.1785345268012 55.5096269205053)	Western Jutland	Northern Jutland
2490	1051	Burial_mound	Tinghøj_Langhale	Varde	NM_A38305	axe	L3b	-2350	-2250	MNB3b	Hübner_2005	8.465933525	55.61258706	POINT (8.465933525 55.61258706)	Western Jutland	Northern Jutland
2491	988	Burial_mound	Tømmerby	Sneum	NM_A28553	axe	K3	-2350	-2250	MNB3b	Hübner_2005	8.64822428261886	55.4695023308978	POINT (8.64822428261886 55.4695023308978)	Western Jutland	Northern Jutland
2496	831	Burial_mound	Torupgårde	Alslev	NM_A28283	axe	L3b	-2350	-2250	MNB3b	Hübner_2005	8.41478601134428	55.5918362465407	POINT (8.41478601134428 55.5918362465407)	Western Jutland	Northern Jutland
2497	905	Burial_mound	Tourup	Esbjerg	ESM_621xB2	axe	L2b	-2350	-2250	MNB3b	Hübner_2005	8.4595688809775	55.4767625532856	POINT (8.4595688809775 55.4767625532856)	Western Jutland	Northern Jutland
2501	982	Burial_mound	Tudegård	Nørre_Skast	NM_A9868	axe	L3b	-2350	-2250	MNB3b	Hübner_2005	8.556666697	55.51125551	POINT (8.556666697 55.51125551)	Western Jutland	Northern Jutland
2502	983	Burial_mound	Tudegård_Mark	Nørre_Skast	NM_A9866	axe	L3b	-2350	-2250	MNB3b	Hübner_2005	8.556666697	55.51125551	POINT (8.556666697 55.51125551)	Western Jutland	Northern Jutland
2507	907	Burial_mound	Veldbæk_Novrupvej_II	Esbjerg	ESM_1330x3	axe	L3b	-2350	-2250	MNB3b	Hübner_2005	8.49329434017493	55.4787957233607	POINT (8.49329434017493 55.4787957233607)	Western Jutland	Northern Jutland
2509	797	Burial_mound	Vittrup	Lindknud	NM_A12230	axe	K3	-2350	-2250	MNB3b	Hübner_2005	9.020455411	55.56465455	POINT (9.020455411 55.56465455)	Western Jutland	Northern Jutland
2510	798	Burial_mound	Vittrup	Lindknud	NM_A12231	axe	L3b	-2350	-2250	MNB3b	Hübner_2005	9.020455411	55.56465455	POINT (9.020455411 55.56465455)	Western Jutland	Northern Jutland
2511	806	Burial_mound	Vittrup	Lindknud	KMK_0_1603	axe	L3b	-2350	-2250	MNB3b	Hübner_2005	9.020455411	55.56465455	POINT (9.020455411 55.56465455)	Western Jutland	Northern Jutland
2582	1546	Burial_mound	Årre	Årre	NM_A11419	dagger	Ix	-2350	-1950	LNI	Lomborg_1973	8.66872197114304	55.5791565780217	POINT (8.66872197114304 55.5791565780217)	Western Jutland	Northern Jutland
2703	2265	Megalith	Bramminge_Hovedgård	Bramminge	NM_A17130-3	dagger	IA/B	-2350	-1950	LNI	Lomborg_1973	8.69672533038952	55.4855679849649	POINT (8.69672533038952 55.4855679849649)	Western Jutland	Northern Jutland
2805	1468	Burial_mound	Dontmosehøj_Pårup	Assing	NM_A621	dagger	IA/B	-2350	-1950	LNI	Lomborg_1973	8.84481473378705	56.0470282142267	POINT (8.84481473378705 56.0470282142267)	Western Jutland	Northern Jutland
2825	1469	Burial_mound	Dronningehøj	Engbjerg	NM_A40338	dagger	IA	-2350	-1950	LNI	Lomborg_1973	8.89349083379376	56.1772935736507	POINT (8.89349083379376 56.1772935736507)	Western Jutland	Northern Jutland
3369	1473	Burial_mound	Kirkegårde	Assing	NM_A17317-26	dagger	IC	-2350	-1950	LNI	Lomborg_1973	8.84481473378705	56.0470282142267	POINT (8.84481473378705 56.0470282142267)	Western Jutland	Northern Jutland
3470	2262	Megalith	Lille_Rudmose	Brejninge	NM_A19685	dagger	IA/B	-2350	-1950	LNI	Lomborg_1973	8.5008482820126	56.1144898326809	POINT (8.5008482820126 56.1144898326809)	Western Jutland	Northern Jutland
3631	1479	Burial_mound	Nørlund	Engbjerg	NM_A19940	dagger	IA/B	-2350	-1950	LNI	Lomborg_1973	8.89349083379376	56.1772935736507	POINT (8.89349083379376 56.1772935736507)	Western Jutland	Northern Jutland
3632	1480	Burial_mound	Nørre_Omme	Nørre_Omme	NM_A31760	dagger	1x	-2350	-1950	LNI	Lomborg_1973	8.52123392301144	56.1737835830719	POINT (8.52123392301144 56.1737835830719)	Western Jutland	Northern Jutland
3633	1481	Burial_mound	Nørre_Omme	Nørre_Omme	NM_A31763-4	dagger	IA/B	-2350	-1950	LNI	Lomborg_1973	8.521233923	56.17378358	POINT (8.521233923 56.17378358)	Western Jutland	Northern Jutland
3634	1482	Burial_mound	Nørre_Omme	Nørre_Omme	NM_A31763-4	dagger	IA/B	-2350	-1950	LNI	Lomborg_1973	8.521233923	56.17378358	POINT (8.521233923 56.17378358)	Western Jutland	Northern Jutland
3659	2544	Flat_grave	Nøvling_Plantage	Vildbjerg		dagger	Lanceolate_dagger	-2350	-1950	LNI	AUD	8.83502739528069	56.180091768694	POINT (8.83502739528069 56.180091768694)	Western Jutland	Northern Jutland
3697	2264	Megalith	Ølstrup	Ølstrup	NM_A37817-31	dagger	IA/B	-2350	-1950	LNI	Lomborg_1973	8.42329872671419	56.1101556875793	POINT (8.42329872671419 56.1101556875793)	Western Jutland	Northern Jutland
3724	1516	Burial_mound	Østerhøj	Ramme	NM_A30061-62	dagger	IA/B	-2350	-1950	LNI	Lomborg_1973	8.209593104	56.48596396	POINT (8.209593104 56.48596396)	Western Jutland	Northern Jutland
3807	1487	Burial_mound	Ramme	Ramme	NM_A12175-78	dagger	IA	-2350	-1950	LNI	Lomborg_1973	8.20959310429561	56.4859639649015	POINT (8.20959310429561 56.4859639649015)	Western Jutland	Northern Jutland
3808	1488	Burial_mound	Ramme	Ramme	NM_A12175-78	dagger	IB	-2350	-1950	LNI	Lomborg_1973	8.209593104	56.48596396	POINT (8.209593104 56.48596396)	Western Jutland	Northern Jutland
3809	1490	Burial_mound	Ramme	Ramme	NM_A15110	dagger	IA/B	-2350	-1950	LNI	Lomborg_1973	8.209593104	56.48596396	POINT (8.209593104 56.48596396)	Western Jutland	Northern Jutland
3940	1690	Stone_cist	Sdr.Lem	Lem	NM_A43908	dagger	IA/B	-2350	-1950	LNI	Lomborg_1973	8.40616660580799	56.0533491325724	POINT (8.40616660580799 56.0533491325724)	Western Jutland	Northern Jutland
3941	2263	Megalith	Sdr.Lem	Sdr.Lem	NM_16048-51	dagger	Ix	-2350	-1950	LNI	Lomborg_1973	8.4063597248584	56.052153868786	POINT (8.4063597248584 56.052153868786)	Western Jutland	Northern Jutland
3967	1499	Burial_mound	Skarrild_Overby	Skarrild	NM_A12456	dagger	IB	-2350	-1950	LNI	Lomborg_1973	8.89728850390483	55.9771320736658	POINT (8.89728850390483 55.9771320736658)	Western Jutland	Northern Jutland
4057	1536	Burial_mound	Stenagergård_Nørbølling	Folding	NM_A37939	dagger	IA/B	-2350	-1950	LNI	Lomborg_1973	8.99944034280114	55.467344743938	POINT (8.99944034280114 55.467344743938)	Western Jutland	Northern Jutland
4067	1500	Burial_mound	Store_Kvindvad	Sinding	NM_A44632-33	dagger	IA	-2350	-1950	LNI	Lomborg_1973	8.86364396615158	56.2080410507583	POINT (8.86364396615158 56.2080410507583)	Western Jutland	Northern Jutland
4068	1501	Burial_mound	Store_Kvindvad	Sinding	NM_A44634	dagger	IA	-2350	-1950	LNI	Lomborg_1973	8.863643966	56.20804105	POINT (8.863643966 56.20804105)	Western Jutland	Northern Jutland
4069	1502	Burial_mound	Store_Kvindvad	Sinding	NM_A44635-36	dagger	Ix	-2350	-1950	LNI	Lomborg_1973	8.863643966	56.20804105	POINT (8.863643966 56.20804105)	Western Jutland	Northern Jutland
4070	1503	Burial_mound	Store_Kvindvad	Sinding	NM_A44637-38	dagger	IC	-2350	-1950	LNI	Lomborg_1973	8.863643966	56.20804105	POINT (8.863643966 56.20804105)	Western Jutland	Northern Jutland
4071	1504	Burial_mound	Store_Kvindvad	Sinding	NM_A44639-40	dagger	IA/B	-2350	-1950	LNI	Lomborg_1973	8.863643966	56.20804105	POINT (8.863643966 56.20804105)	Western Jutland	Northern Jutland
4146	1505	Burial_mound	Tjørring	Tjørring	NM_A14666	dagger	IB	-2350	-1950	LNI	Lomborg_1973	8.91341490834953	56.1685525884223	POINT (8.91341490834953 56.1685525884223)	Western Jutland	Northern Jutland
4147	1506	Burial_mound	Tjørring	Tjørring	NM_A15005	dagger	IC	-2350	-1950	LNI	Lomborg_1973	8.913414908	56.16855259	POINT (8.913414908 56.16855259)	Western Jutland	Northern Jutland
4219	1508	Burial_mound	Ulvehøj	N.Vium	NM_A5535-7	dagger	IA/B	-2350	-1950	LNI	Lomborg_1973	8.71547048774648	56.0358588614334	POINT (8.71547048774648 56.0358588614334)	Western Jutland	Northern Jutland
4246	1511	Burial_mound	Vinding	Vinding	NM_A44282	dagger	Ix	-2350	-1950	LNI	Lomborg_1973	8.65619172036191	56.2750716539401	POINT (8.65619172036191 56.2750716539401)	Western Jutland	Northern Jutland
4352	1544	Burial_mound	Ål	Ål	Ribe_792	dagger	VA	-1950	-1700	LNII	Lomborg_1973	8.281171407	55.63160591	POINT (8.281171407 55.63160591)	Western Jutland	Northern Jutland
4416	2266	Megalith	Bramminge_Hovedgård	Bramminge	NM_A17130-3	dagger	IVD	-1950	-1700	LNII	Lomborg_1973	8.69672533	55.48556798	POINT (8.69672533 55.48556798)	Western Jutland	Northern Jutland
4417	2267	Megalith	Bramminge_Hovedgård	Bramminge	NM_A17130-3	dagger	VA	-1950	-1700	LNII	Lomborg_1973	8.69672533	55.48556798	POINT (8.69672533 55.48556798)	Western Jutland	Northern Jutland
4450	1520	Burial_mound	Donslund	Hejnsvig	NM_A34984	dagger	IVD	-1950	-1700	LNII	Lomborg_1973	8.94736397849707	55.657368142757	POINT (8.94736397849707 55.657368142757)	Western Jutland	Northern Jutland
4471	1521	Burial_mound	Esbjerg	Esbjerg	Esbjerg_343	dagger	VB	-1950	-1700	LNII	Lomborg_1973	8.46274152329128	55.4825581638797	POINT (8.46274152329128 55.4825581638797)	Western Jutland	Northern Jutland
4479	1470	Burial_mound	Finnerup_Rishøj	Hanning	NM_A12054-55	dagger	VA	-1950	-1700	LNII	Lomborg_1973	8.50521854283191	56.0579558874794	POINT (8.50521854283191 56.0579558874794)	Western Jutland	Northern Jutland
4486	1522	Burial_mound	Forum	Brøndum	NM_A28346	dagger	IVC	-1950	-1700	LNII	Lomborg_1973	8.47420492035932	55.5552466524075	POINT (8.47420492035932 55.5552466524075)	Western Jutland	Northern Jutland
4739	1515	Burial_mound	Østerhøj	Ramme	NM_A30060	dagger	VA	-1950	-1700	LNII	Lomborg_1973	8.209593104	56.48596396	POINT (8.209593104 56.48596396)	Western Jutland	Northern Jutland
4759	1489	Burial_mound	Ramme	Ramme	NM_A12779	dagger	VA	-1950	-1700	LNII	Lomborg_1973	8.209593104	56.48596396	POINT (8.209593104 56.48596396)	Western Jutland	Northern Jutland
4884	1507	Burial_mound	Ulbæk	Lyhne	Ribe_4455	dagger	Vx	-1950	-1700	LNII	Lomborg_1973	8.49442236581463	55.8053710907603	POINT (8.49442236581463 55.8053710907603)	Western Jutland	Northern Jutland
4934	1543	Burial_mound	Ål	Ål	NM_A781-83	dagger	VIB	-1700	-1100	EBA	Lomborg_1973	8.28117140738392	55.6316059078244	POINT (8.28117140738392 55.6316059078244)	Western Jutland	Northern Jutland
4935	1545	Burial_mound	Ål	Ål	Ribe_804	dagger	VIB	-1700	-1100	EBA	Lomborg_1973	8.281171407	55.63160591	POINT (8.281171407 55.63160591)	Western Jutland	Northern Jutland
4953	1517	Burial_mound	Andrup	Skast	Esbjerg_883	dagger	VIB	-1700	-1100	EBA	Lomborg_1973	8.53732291907267	55.501834616727	POINT (8.53732291907267 55.501834616727)	Western Jutland	Northern Jutland
4954	1518	Burial_mound	Andrup	Skast	Esbjerg_883	dagger	VIB	-1700	-1100	EBA	Lomborg_1973	8.53732291907267	55.501834616727	POINT (8.53732291907267 55.501834616727)	Western Jutland	Northern Jutland
4963	1547	Burial_mound	Åtte	Føvling	NM_A17965-71	dagger	VIC	-1700	-1100	EBA	Lomborg_1973	8.96262151204099	55.4461521951754	POINT (8.96262151204099 55.4461521951754)	Western Jutland	Northern Jutland
5056	1519	Burial_mound	Brørup	Brørup	Århus_5396	dagger	VIA	-1700	-1100	EBA	Lomborg_1973	8.9893463436092	55.5017184064396	POINT (8.9893463436092 55.5017184064396)	Western Jutland	Northern Jutland
5131	2565	Burial_mound	Engdal	Navr	-	dagger	VI	-1700	-1100	EBA	AUD	8.51766628619451	56.3704254563923	POINT (8.51766628619451 56.3704254563923)	Western Jutland	Northern Jutland
5190	1523	Burial_mound	Gammelby	Læborg	NM_A31009-10	dagger	VIA	-1700	-1100	EBA	Lomborg_1973	9.09157562122747	55.5137859705679	POINT (9.09157562122747 55.5137859705679)	Western Jutland	Northern Jutland
5200	2539	Stone_cist_of_unknown_type	Gjendrup	Brørup	NM_A7717	dagger	VIA	-1700	-1100	EBA	Lomborg_1973	9.02651083369798	55.5212185248327	POINT (9.02651083369798 55.5212185248327)	Western Jutland	Northern Jutland
5253	1524	Burial_mound	Gunderup	Årre	NM_A34970	dagger	VIA	-1700	-1100	EBA	Lomborg_1973	8.64345502041376	55.5709805352422	POINT (8.64345502041376 55.5709805352422)	Western Jutland	Northern Jutland
5338	1472	Burial_mound	Idom	Idom	NM_A21137	dagger	VIB	-1700	-1100	EBA	Lomborg_1973	8.48153658228395	56.3364376509233	POINT (8.48153658228395 56.3364376509233)	Western Jutland	Northern Jutland
5356	2538	Stone_cist_of_unknown_type	Jersild	Aulum	NM_A5882-84	dagger	VIA	-1700	-1100	EBA	Lomborg_1973	8.7832281506925	56.2510320372557	POINT (8.7832281506925 56.2510320372557)	Western Jutland	Northern Jutland
5481	1531	Burial_mound	Næsbjerg_Kirkegård	Næsbjerg	NM_A12569-70	dagger	VIA	-1700	-1100	EBA	Lomborg_1973	8.60210583806822	55.6238015203584	POINT (8.60210583806822 55.6238015203584)	Western Jutland	Northern Jutland
5483	1530	Burial_mound	Nebel	Vorbasse	Århus_3484	dagger	VIB	-1700	-1100	EBA	Lomborg_1973	9.00403610824261	55.6503312163877	POINT (9.00403610824261 55.6503312163877)	Western Jutland	Northern Jutland
5517	1421	Burial_mound	Nr.Omme	Nr.Omme	NM_A31757-9	dagger	VIA	-1700	-1100	EBA	Lomborg_1973	8.5268665619817	56.1988329601951	POINT (8.5268665619817 56.1988329601951)	Western Jutland	Northern Jutland
5621	1540	Burial_mound	Sædderup	Skads	NM_A9873	dagger	VIA	-1700	-1100	EBA	Lomborg_1973	8.55698856135044	55.5101603142445	POINT (8.55698856135044 55.5101603142445)	Western Jutland	Northern Jutland
5682	1532	Burial_mound	Skodborghus	Vejen	NM_A23363-4	dagger	VIB	-1700	-1100	EBA	Lomborg_1973	9.13563042795003	55.4503191120052	POINT (9.13563042795003 55.4503191120052)	Western Jutland	Northern Jutland
5688	1538	Burial_mound	Sønderskov_Hovedgård	Folding	NM_A9844-5	dagger	VIB	-1700	-1100	EBA	Lomborg_1973	9.03770778223714	55.4519092195975	POINT (9.03770778223714 55.4519092195975)	Western Jutland	Northern Jutland
5689	1539	Burial_mound	Sønderskov_Hovedgård	Folding	NM_A9844-5	dagger	VIB	-1700	-1100	EBA	Lomborg_1973	9.037707782	55.45190922	POINT (9.037707782 55.45190922)	Western Jutland	Northern Jutland
5704	1537	Burial_mound	Stenagergård_Nørbølling	Folding	NM_A37940	dagger	VIA	-1700	-1100	EBA	Lomborg_1973	8.999440343	55.46734474	POINT (8.999440343 55.46734474)	Western Jutland	Northern Jutland
77	2996	Single_Find	Ahneby	Schleswig-Flensburg	1091.	axe	C3	-2850	-2700	JN Ia-b	Schultrich_2019	9.742389	54.703873	POINT (9.742389 54.703873)	Eastern Jutland	Southern Jutland
81	2616	Single_Find	Ausacker	Schleswig-Flensburg	1095.	axe	A	-2850	-2700	JN Ia-b	Schultrich_2019	9.574676	54.737084	POINT (9.574676 54.737084)	Eastern Jutland	Southern Jutland
83	2887	Single_Find	Bad_Oldesloe	Stormarn	1541.	axe	C1	-2850	-2700	JN Ia-b	Schultrich_2019	10.378754	53.799518	POINT (10.378754 53.799518)	Eastern Jutland	Southern Jutland
84	2888	Single_Find	Bad_Oldesloe	Stormarn	1542.	axe	C1	-2850	-2700	JN Ia-b	Schultrich_2019	10.364612	53.801696	POINT (10.364612 53.801696)	Eastern Jutland	Southern Jutland
87	2909	Single_Find	Bekkate_(Rönne)	Plön	774.	axe	C1	-2850	-2700	JN Ia-b	Schultrich_2019	10.178501	54.263493	POINT (10.178501 54.263493)	Eastern Jutland	Southern Jutland
90	2913	Single_Find	Berend	Schleswig-Flensburg	1100.	axe	C1	-2850	-2700	JN Ia-b	Schultrich_2019	9.559742	54.557689	POINT (9.559742 54.557689)	Eastern Jutland	Southern Jutland
95	2999	Single_Find	Börnsen	Herzogtum_Lauenburg	196.	axe	C3	-2850	-2700	JNIa-b	Schultrich_2019	10.278803	53.470216	POINT (10.278803 53.470216)	Eastern Jutland	Southern Jutland
96	2898	Single_Find	Braak	Ostholstein	447.	axe	C1	-2850	-2700	JN Ia-b	Schultrich_2019	10.582695	54.103122	POINT (10.582695 54.103122)	Eastern Jutland	Southern Jutland
101	2967	Single_Find	Delingsdorf	Stormarn	1560.	axe	C3	-2850	-2700	JN Ia-b	Schultrich_2019	10.252801	53.704221	POINT (10.252801 53.704221)	Eastern Jutland	Southern Jutland
107	2972	Grave	Fahrenkrug	Segeberg	1423.	axe	C3	-2850	-2700	JN Ia-b	Schultrich_2019	10.251945	53.944034	POINT (10.251945 53.944034)	Eastern Jutland	Southern Jutland
109	2912	Single_Find	Finsterstern	Rendsburg-Eckernförde	920.	axe	C1	-2850	-2700	JN Ia-b	Schultrich_2019	9.754879	54.505595	POINT (9.754879 54.505595)	Eastern Jutland	Southern Jutland
111	2617	Single_Find	Flensburg	Flensburg	175.	axe	A	-2850	-2700	JN Ia-b	Schultrich_2019	9.440937	54.79551	POINT (9.440937 54.79551)	Eastern Jutland	Southern Jutland
116	2716	Single_Find	Gelting	Schleswig-Flensburg	1157.	axe	A2	-2850	-2700	JN Ia-b	Schultrich_2019	9.900645	54.744893	POINT (9.900645 54.744893)	Eastern Jutland	Southern Jutland
117	2963	Single_Find	Glinde	Stormarn	1566.	axe	C3	-2850	-2700	JN Ia-b	Schultrich_2019	10.217241	53.530806	POINT (10.217241 53.530806)	Eastern Jutland	Southern Jutland
119	2917	Single_Find	Havetoft	Schleswig-Flensburg	1197.	axe	C1	-2850	-2700	JN Ia-b	Schultrich_2019	9.51984	54.650162	POINT (9.51984 54.650162)	Eastern Jutland	Southern Jutland
120	2984	Single_Find	Heiligenhafen	Ostholstein	540.	axe	C3	-2850	-2700	JN Ia-b	Schultrich_2019	10.965	54.370002	POINT (10.965 54.370002)	Eastern Jutland	Southern Jutland
129	2712	Single_Find	Kaltenhof	Rendsburg-Eckernförde	985.	axe	A2	-2850	-2700	JN Ia-b	Schultrich_2019	10.088769	54.425795	POINT (10.088769 54.425795)	Eastern Jutland	Southern Jutland
130	2902	Single_Find	Kasseedorf	Ostholstein	562.	axe	C1	-2850	-2700	JN Ia-b	Schultrich_2019	10.719679	54.165692	POINT (10.719679 54.165692)	Eastern Jutland	Southern Jutland
134	2983	Single_Find	Kronsburg	Rendsburg-Eckernförde	1001.	axe	C3	-2850	-2700	JN Ia-b	Schultrich_2019	9.832335	54.30967	POINT (9.832335 54.30967)	Eastern Jutland	Southern Jutland
141	2719	Single_Find	Loit	Schleswig-Flensburg	1240.	axe	A3	-2850	-2700	JN Ia-b	Schultrich_2019	9.702124	54.609188	POINT (9.702124 54.609188)	Eastern Jutland	Southern Jutland
142	2708	Single_Find	Lübbersdorf_(Oldenburg)	Ostholstein	581.	axe	A2	-2850	-2700	JN Ia-b	Schultrich_2019	10.854435	54.284276	POINT (10.854435 54.284276)	Eastern Jutland	Southern Jutland
143	2694	Single_Find	Lübeck_(Elbe-Trave_Kanal)	Lübeck	275.	axe	A2	-2850	-2700	JN Ia-b	Schultrich_2019	10.643235	53.834347	POINT (10.643235 53.834347)	Eastern Jutland	Southern Jutland
146	2762	Grave	Malente	Ostholstein	586.	axe	B od. C1	-2850	-2700	JN Ia-b	Schultrich_2019	10.558282	54.17125	POINT (10.558282 54.17125)	Eastern Jutland	Southern Jutland
147	2980	Single_Find	Malente	Ostholstein	587.	axe	C3	-2850	-2700	JN Ia-b	Schultrich_2019	10.563368	54.171912	POINT (10.563368 54.171912)	Eastern Jutland	Southern Jutland
148	2899	Single_Find	Merkendorf_(Schashagen)	Ostholstein	614.	axe	C1	-2850	-2700	JN Ia-b	Schultrich_2019	10.843781	54.116035	POINT (10.843781 54.116035)	Eastern Jutland	Southern Jutland
149	2995	Single_Find?	Mohrkirchosterholz	Schleswig-Flensburg	1254.	axe	C3	-2850	-2700	JN Ia-b	Schultrich_2019	9.724212	54.672997	POINT (9.724212 54.672997)	Eastern Jutland	Southern Jutland
150	2918	Single_Find	Möllmark	Schleswig-Flensburg	1255.	axe	C1	-2850	-2700	JN Ia-b	Schultrich_2019	9.725867	54.691723	POINT (9.725867 54.691723)	Eastern Jutland	Southern Jutland
151	2691	Single_Find	Mölln	Herzogtum_Lauenburg	225.	axe	A1 od. A2	-2850	-2700	JN Ia-b	Schultrich_2019	10.690592	53.62069	POINT (10.690592 53.62069)	Eastern Jutland	Southern Jutland
152	2703	Single_Find	Neustadt	Ostholstein	622.	axe	A2	-2850	-2700	JN Ia-b	Schultrich_2019	10.818345	54.095509	POINT (10.818345 54.095509)	Eastern Jutland	Southern Jutland
155	2914	Single_Find	Nübelmoor_(Nübel)	Schleswig-Flensburg	1266.	axe	C1	-2850	-2700	JN Ia-b	Schultrich_2019	9.582473	54.564838	POINT (9.582473 54.564838)	Eastern Jutland	Southern Jutland
161	2992	Grave	Oersdorf_(Bendorf)	Rendsburg-Eckernförde	1034.	axe	C3	-2850	-2700	JN Ia-b	Schultrich_2019	9.801131	54.54384	POINT (9.801131 54.54384)	Eastern Jutland	Southern Jutland
167	2797	Single_Find?	Osterholm_(Sterup)	Schleswig-Flensburg	1272.	axe	B2	-2850	-2700	JN Ia-b	Schultrich_2019	9.768221	54.73855	POINT (9.768221 54.73855)	Eastern Jutland	Southern Jutland
170	2884	Single_Find	Papendorf	Stormarn	1586.	axe	C1	-2850	-2700	JN Ia-b	Schultrich_2019	10.283984	53.603507	POINT (10.283984 53.603507)	Eastern Jutland	Southern Jutland
172	2990	Single_Find	Petersdorf_(Westfehmarn)	Ostholstein	645.	axe	C3	-2850	-2700	JN Ia-b	Schultrich_2019	11.08239	54.480921	POINT (11.08239 54.480921)	Eastern Jutland	Southern Jutland
173	2911	Single_Find	Quarnbek	Rendsburg-Eckernförde	1044.	axe	C1	-2850	-2700	JN Ia-b	Schultrich_2019	9.989964	54.332023	POINT (9.989964 54.332023)	Eastern Jutland	Southern Jutland
176	2971	Single_Find	Ratekau	Ostholstein	668.	axe	C3	-2850	-2700	JN Ia-b	Schultrich_2019	10.74046	53.940186	POINT (10.74046 53.940186)	Eastern Jutland	Southern Jutland
177	2966	Single_Find	Ratzeburg	Herzogtum_Lauenburg	231.	axe	C3	-2850	-2700	JN Ia-b	Schultrich_2019	10.754759	53.697616	POINT (10.754759 53.697616)	Eastern Jutland	Southern Jutland
178	2968	Single_Find	Reinfeld	Stormarn	1595.	axe	C3	-2850	-2700	JN Ia-b	Schultrich_2019	10.471502	53.827915	POINT (10.471502 53.827915)	Eastern Jutland	Southern Jutland
181	2806	Single_Find	Rügge	Schleswig-Flensburg	1299.	axe	B3	-2850	-2700	JN Ia-b	Schultrich_2019	9.764379	54.688115	POINT (9.764379 54.688115)	Eastern Jutland	Southern Jutland
182	2714	Single_Find?	Schaalby	Schleswig-Flensburg	1311.	axe	A2	-2850	-2700	JN Ia-b	Schultrich_2019	9.640817	54.549118	POINT (9.640817 54.549118)	Eastern Jutland	Southern Jutland
183	2705	Single_Find	Schashagen	Ostholstein	682.	axe	A2	-2850	-2700	JN Ia-b	Schultrich_2019	10.885094	54.133614	POINT (10.885094 54.133614)	Eastern Jutland	Southern Jutland
184	2804	Single_Find	Schleswig	Schleswig-Flensburg	1323.	axe	B3	-2850	-2700	JN Ia-b	Schultrich_2019	9.527617	54.499646	POINT (9.527617 54.499646)	Eastern Jutland	Southern Jutland
185	2994	Single_Find	Schnarup	Schleswig-Flensburg	1334.	axe	C3	-2850	-2700	JN Ia-b	Schultrich_2019	9.657958	54.644319	POINT (9.657958 54.644319)	Eastern Jutland	Southern Jutland
186	2903	Single_Find	Schönwalde	Ostholstein	684.	axe	C1	-2850	-2700	JN Ia-b	Schultrich_2019	10.754972	54.191208	POINT (10.754972 54.191208)	Eastern Jutland	Southern Jutland
189	2697	Single_Find	Segeberg	Segeberg	1454.	axe	A2	-2850	-2700	JN Ia-b	Schultrich_2019	10.321791	53.939085	POINT (10.321791 53.939085)	Eastern Jutland	Southern Jutland
190	2964	Single_Find	Siek	Stormarn	1614.	axe	C3	-2850	-2700	JN Ia-b	Schultrich_2019	10.295018	53.635725	POINT (10.295018 53.635725)	Eastern Jutland	Southern Jutland
192	2919	Single_Find	Stoltebüll	Schleswig-Flensburg	1366.	axe	C1	-2850	-2700	JN Ia-b	Schultrich_2019	9.87774	54.699186	POINT (9.87774 54.699186)	Eastern Jutland	Southern Jutland
193	2796	Single_Find	Süderbrarup	Schleswig-Flensburg	1369.	axe	B2	-2850	-2700	JN Ia-b	Schultrich_2019	9.759326	54.639401	POINT (9.759326 54.639401)	Eastern Jutland	Southern Jutland
197	2886	Single_Find	Trenthorst	Stormarn	1628.	axe	C1	-2850	-2700	JN Ia-b	Schultrich_2019	10.526031	53.791388	POINT (10.526031 53.791388)	Eastern Jutland	Southern Jutland
199	2920	Single_Find	Umgebung_von_Flensburg	Flensburg	183.	axe	C1	-2850	-2700	JN Ia-b	Schultrich_2019	9.394993	54.781102	POINT (9.394993 54.781102)	Eastern Jutland	Southern Jutland
204	2897	Single_Find	Wieksberg_(Neustadt)	Ostholstein	725.	axe	C1	-2850	-2700	JN Ia-b	Schultrich_2019	10.808332	54.102294	POINT (10.808332 54.102294)	Eastern Jutland	Southern Jutland
206	2988	Single_Find	Windeby	Rendsburg-Eckernförde	1086.	axe	C3	-2850	-2700	JN Ia-b	Schultrich_2019	9.811834	54.461552	POINT (9.811834 54.461552)	Eastern Jutland	Southern Jutland
207	2910	Single_Find	Wittenberg	Plön	829.	axe	C1	-2850	-2700	JN Ia-b	Schultrich_2019	10.383669	54.263656	POINT (10.383669 54.263656)	Eastern Jutland	Southern Jutland
208	2696	Grave	Wittenborn	Segeberg	1475.	axe	A2	-2850	-2700	JN Ia-b	Schultrich_2019	10.224865	53.921905	POINT (10.224865 53.921905)	Eastern Jutland	Southern Jutland
209	2985	Single_Find	Wulfshagen	Rendsburg-Eckernförde	1089.	axe	C3	-2850	-2700	JN Ia-b	Schultrich_2019	10.016436	54.389981	POINT (10.016436 54.389981)	Eastern Jutland	Southern Jutland
210	2706	Single_Find	Zarnekau	Ostholstein	726.	axe	A2	-2850	-2700	JN Ia-b	Schultrich_2019	10.687582	54.137354	POINT (10.687582 54.137354)	Eastern Jutland	Southern Jutland
211	2969	Single_Find	Zarpen	Stormarn	1637.	axe	C3	-2850	-2700	JN Ia-b	Schultrich_2019	10.518028	53.869233	POINT (10.518028 53.869233)	Eastern Jutland	Southern Jutland
214	3087	Single_Find	Ahneby	Schleswig-Flensburg	1092.	axe	E4	-2800	-2700	JN Ib	Schultrich_2019	9.745573	54.70701	POINT (9.745573 54.70701)	Eastern Jutland	Southern Jutland
215	2629	Single_Find	Ahrensburg	Stormarn	1534.	axe	A1	-2800	-2700	JN Ib	Schultrich_2019	10.235348	53.674959	POINT (10.235348 53.674959)	Eastern Jutland	Southern Jutland
217	3157	Single_Find	Albersdorf_(Schashagen)	Ostholstein	429.	axe	F1	-2800	-2700	JN Ib	Schultrich_2019	10.930945	54.137499	POINT (10.930945 54.137499)	Eastern Jutland	Southern Jutland
228	2631	Grave	Bargteheide		1553.1	axe	A1	-2800	-2700	JN Ib	Schultrich_2019	10.262204	53.730684	POINT (10.262204 53.730684)	Eastern Jutland	Southern Jutland
242	2679	Single_Find	Boholzau_(Scholderup)	Schleswig-Flensburg	1106.	axe	A1	-2800	-2700	JN Ib	Schultrich_2019	9.665416	54.616296	POINT (9.665416 54.616296)	Eastern Jutland	Southern Jutland
244	3028	Single_Find	Böklundfeld_(Böklund)	Schleswig-Flensburg	1110.	axe	D1	-2800	-2700	JN Ib	Schultrich_2019	9.554962	54.612377	POINT (9.554962 54.612377)	Eastern Jutland	Southern Jutland
248	2658	Single_Find	Bothkamp	Plön	777.	axe	A1	-2800	-2700	JN Ib	Schultrich_2019	10.130914	54.184473	POINT (10.130914 54.184473)	Eastern Jutland	Southern Jutland
267	2661	Single_Find	Bruhnskoppel	Ostholstein	450.	axe	A1	-2800	-2700	JN Ib	Schultrich_2019	10.604286	54.196414	POINT (10.604286 54.196414)	Eastern Jutland	Southern Jutland
269	2630	Single_Find	Bünningstedt	Stormarn	1557.	axe	A1	-2800	-2700	JN Ib	Schultrich_2019	10.21587	53.693636	POINT (10.21587 53.693636)	Eastern Jutland	Southern Jutland
272	2680	Single_Find?	Buschau_(Boholzau)	Schleswig-Flensburg	1138.	axe	A1	-2800	-2700	JN Ib	Schultrich_2019	9.684295	54.620849	POINT (9.684295 54.620849)	Eastern Jutland	Southern Jutland
274	2648	Single_Find	Damsdorf_(Stocksee)	Segeberg	1420.	axe	A1	-2800	-2700	JN Ib	Schultrich_2019	10.310901	54.064702	POINT (10.310901 54.064702)	Eastern Jutland	Southern Jutland
276	2640	Single_Find	Dissau	Ostholstein	462.	axe	A1	-2800	-2700	JN Ib	Schultrich_2019	10.598336	53.938719	POINT (10.598336 53.938719)	Eastern Jutland	Southern Jutland
294	2687	Single_Find	Flensburg	Flensburg	174.	axe	A1	-2800	-2700	JN Ib	Schultrich_2019	9.437747	54.786863	POINT (9.437747 54.786863)	Eastern Jutland	Southern Jutland
295	3014	Grave	Flensburg-Weiche		172.2	axe	D oder E	-2800	-2700	JN Ib	Schultrich_2019	9.401141	54.757605	POINT (9.401141 54.757605)	Eastern Jutland	Southern Jutland
304	2672	Single_Find	Friederikenhof_(Wangels)	Ostholstein	479.	axe	A1	-2800	-2700	JN Ib	Schultrich_2019	10.736693	54.301746	POINT (10.736693 54.301746)	Eastern Jutland	Southern Jutland
305	3045	Single_Find	Friedrichshof	Rendsburg-Eckernförde	937.	axe	D3, E1 od. E2	-2800	-2700	JN Ib	Schultrich_2019	9.668578	54.39019	POINT (9.668578 54.39019)	Eastern Jutland	Southern Jutland
312	2684	Single_Find	Gelting	Schleswig-Flensburg	1158.	axe	A1	-2800	-2700	JN Ib	Schultrich_2019	9.899318	54.741558	POINT (9.899318 54.741558)	Eastern Jutland	Southern Jutland
314	3156	Single_Find	Glasau	Segeberg	1425.	axe	F1	-2800	-2700	JN Ib	Schultrich_2019	10.529926	54.051919	POINT (10.529926 54.051919)	Eastern Jutland	Southern Jutland
318	2654	Single_Find	Gothendorf	Ostholstein	493.	axe	A1	-2800	-2700	JN Ib	Schultrich_2019	10.617409	54.091792	POINT (10.617409 54.091792)	Eastern Jutland	Southern Jutland
320	3048	Single_Find	Gremersdorf	Ostholstein	499.	axe	D4, E3 od. E4	-2800	-2700	JN Ib	Schultrich_2019	10.930431	54.331972	POINT (10.930431 54.331972)	Eastern Jutland	Southern Jutland
321	2663	Grave	Grevenkrug		951.1	axe	A1	-2800	-2700	JN Ib	Schultrich_2019	10.010392	54.208954	POINT (10.010392 54.208954)	Eastern Jutland	Southern Jutland
322	2682	Single_Find	Grimsnis	Schleswig-Flensburg	1176.	axe	A1	-2800	-2700	JN Ib	Schultrich_2019	9.929865	54.6784829	POINT (9.929865 54.6784829)	Eastern Jutland	Southern Jutland
325	2666	Grave	GroßenFlintbek		958.4	axe	A1	-2800	-2700	JN Ib	Schultrich_2019	10.058694	54.244726	POINT (10.058694 54.244726)	Eastern Jutland	Southern Jutland
326	3249	Grave	Großharrie	Plön	788.	axe	G1	-2800	-2700	JN Ib	Schultrich_2019	10.065232	54.119508	POINT (10.065232 54.119508)	Eastern Jutland	Southern Jutland
327	3086	Single_Find	Großsoltholz	Schleswig-Flensburg	1189.	axe	E4	-2800	-2700	JN Ib	Schultrich_2019	9.514009	54.689445	POINT (9.514009 54.689445)	Eastern Jutland	Southern Jutland
329	3040	Single_Find	Güldenstein_(Harmsdorf)	Ostholstein	527.	axe	D2	-2800	-2700	JN Ib	Schultrich_2019	10.836161	54.222533	POINT (10.836161 54.222533)	Eastern Jutland	Southern Jutland
331	3019	Single_Find	Haffkrug	Ostholstein	528.	axe	D1	-2800	-2700	JN Ib	Schultrich_2019	10.743547	54.05183	POINT (10.743547 54.05183)	Eastern Jutland	Southern Jutland
333	3033	Single_Find	Hamberge	Stormarn	1570.	axe	D1 od. D2	-2800	-2700	JN Ib	Schultrich_2019	10.578691	53.840982	POINT (10.578691 53.840982)	Eastern Jutland	Southern Jutland
347	3042	Single_Find	Hohenstein_(Wangels)	Ostholstein	547.	axe	D3 od. E	-2800	-2700	JN Ib	Schultrich_2019	10.805584	54.287487	POINT (10.805584 54.287487)	Eastern Jutland	Southern Jutland
355	2685	Grave	Husby	Schleswig-Flensburg	1205.	axe	A1	-2800	-2700	JN Ib	Schultrich_2019	9.57813	54.766096	POINT (9.57813 54.766096)	Eastern Jutland	Southern Jutland
356	3032	Single_Find?	Husby	Schleswig-Flensburg	1206.	axe	D1	-2800	-2700	JN Ib	Schultrich_2019	9.579384	54.761526	POINT (9.579384 54.761526)	Eastern Jutland	Southern Jutland
362	3253	Single_Find	Kappeln	Schleswig-Flensburg	1215.	axe	G1	-2800	-2700	JN Ib	Schultrich_2019	9.932274	54.660133	POINT (9.932274 54.660133)	Eastern Jutland	Southern Jutland
363	2632	Single_Find	Kastorf	Herzogtum_Lauenburg	215.	axe	A1	-2800	-2700	JN Ib	Schultrich_2019	10.566239	53.750509	POINT (10.566239 53.750509)	Eastern Jutland	Southern Jutland
377	2635	Single_Find	Klein-Wesenberg	Stormarn	1576.	axe	A1	-2800	-2700	JN Ib	Schultrich_2019	10.550093	53.811732	POINT (10.550093 53.811732)	Eastern Jutland	Southern Jutland
385	3026	Single_Find	Kosel	Rendsburg-Eckernförde	996.	axe	D1	-2800	-2700	JN Ib	Schultrich_2019	9.752219	54.509148	POINT (9.752219 54.509148)	Eastern Jutland	Southern Jutland
387	2660	Single_Find	Krummsee	Ostholstein	574.	axe	A1	-2800	-2700	JN Ib	Schultrich_2019	10.599518	54.18911	POINT (10.599518 54.18911)	Eastern Jutland	Southern Jutland
401	2670	Single_Find	Lütjendorf_(Göhl)	Ostholstein	584.	axe	A1	-2800	-2700	JN Ib	Schultrich_2019	10.947148	54.272832	POINT (10.947148 54.272832)	Eastern Jutland	Southern Jutland
403	2662	Single_Find	Malkwitz	Ostholstein	607.	axe	A1	-2800	-2700	JN Ib	Schultrich_2019	10.588406	54.206142	POINT (10.588406 54.206142)	Eastern Jutland	Southern Jutland
406	2692	Single_Find	Meeschendorf	Ostholstein	610.	axe	A1?	-2800	-2700	JN Ib	Schultrich_2019	11.245938	54.424066	POINT (11.245938 54.424066)	Eastern Jutland	Southern Jutland
416	3021	Grave	Mühbrook	Rendsburg-Eckernförde	1024.	axe	D1	-2800	-2700	JN Ib	Schultrich_2019	10.015087	54.157513	POINT (10.015087 54.157513)	Eastern Jutland	Southern Jutland
422	2647	Single_Find	Neuenrade_(Seedorf)	Plön	797.	axe	A1	-2800	-2700	JN Ib	Schultrich_2019	10.358366	54.051631	POINT (10.358366 54.051631)	Eastern Jutland	Southern Jutland
423	2656	Single_Find	Neustadt	Ostholstein	621.	axe	A1	-2800	-2700	JN Ib	Schultrich_2019	10.819589	54.10414	POINT (10.819589 54.10414)	Eastern Jutland	Southern Jutland
424	3024	Single_Find	Niederselk_(Selk)	Schleswig-Flensburg	1261.	axe	D1	-2800	-2700	JN Ib	Schultrich_2019	9.58474	54.467235	POINT (9.58474 54.467235)	Eastern Jutland	Southern Jutland
427	3027	Grave	Norby_(Rieseby)	Rendsburg-Eckernförde	1033.	axe	D1	-2800	-2700	JN Ib	Schultrich_2019	9.800697	54.544432	POINT (9.800697 54.544432)	Eastern Jutland	Southern Jutland
443	3082	Grave	Oldenburg		636.1	axe	E3	-2800	-2700	JN Ib	Schultrich_2019	10.912281	54.291837	POINT (10.912281 54.291837)	Eastern Jutland	Southern Jutland
444	3159	Grave	Oldenburg		636.2	axe	F1	-2800	-2700	JN Ib	Schultrich_2019	10.912281	54.291837	POINT (10.912281 54.291837)	Eastern Jutland	Southern Jutland
451	2683	Single_Find	Osterbunsbüll_(Dammholm)	Schleswig-Flensburg	1270.	axe	A1	-2800	-2700	JN Ib	Schultrich_2019	9.955029	54.715435	POINT (9.955029 54.715435)	Eastern Jutland	Southern Jutland
453	2688	Single_Find	Oxbüll	Schleswig-Flensburg	1277.	axe	A1	-2800	-2700	JN Ib	Schultrich_2019	9.533031	54.795998	POINT (9.533031 54.795998)	Eastern Jutland	Southern Jutland
454	2689	Single_Find	Oxbüll	Schleswig-Flensburg	1275.	axe	A1	-2800	-2700	JN Ib	Schultrich_2019	9.535209	54.800634	POINT (9.535209 54.800634)	Eastern Jutland	Southern Jutland
457	2642	Single_Find	Pansdorf	Ostholstein	639.	axe	A1	-2800	-2700	JN Ib	Schultrich_2019	10.708475	53.985502	POINT (10.708475 53.985502)	Eastern Jutland	Southern Jutland
458	3043	Single_Find	Pansdorf	Ostholstein	640.	axe	D3 od. E1 od. E2	-2800	-2700	JN Ib	Schultrich_2019	10.711398	53.99244	POINT (10.711398 53.99244)	Eastern Jutland	Southern Jutland
461	2665	Single_Find	Preetz	Plön	808.	axe	A1	-2800	-2700	JN Ib	Schultrich_2019	10.275929	54.227107	POINT (10.275929 54.227107)	Eastern Jutland	Southern Jutland
462	3084	Single_Find?	Quern	Schleswig-Flensburg	1285.	axe	E3	-2800	-2700	JN Ib	Schultrich_2019	9.728293	54.783843	POINT (9.728293 54.783843)	Eastern Jutland	Southern Jutland
467	2641	Single_Find	Ratekau	Ostholstein	662.	axe	A1	-2800	-2700	JN Ib	Schultrich_2019	10.731571	53.948858	POINT (10.731571 53.948858)	Eastern Jutland	Southern Jutland
468	3154	Single_Find	Ratekau	Ostholstein	663.	axe	F1	-2800	-2700	JN Ib	Schultrich_2019	10.740992	53.94946	POINT (10.740992 53.94946)	Eastern Jutland	Southern Jutland
469	2637	Single_Find	Reinfeld	Stormarn	1592.	axe	A1	-2800	-2700	JN Ib	Schultrich_2019	10.490759	53.830684	POINT (10.490759 53.830684)	Eastern Jutland	Southern Jutland
470	2638	Single_Find	Reinfeld	Stormarn	1593.	axe	A1	-2800	-2700	JN Ib	Schultrich_2019	10.495244	53.842046	POINT (10.495244 53.842046)	Eastern Jutland	Southern Jutland
478	2627	Single_Find	Sachsenwald	Herzogtum_Lauenburg	239.	axe	A1	-2800	-2700	JN Ib	Schultrich_2019	10.367037	53.532756	POINT (10.367037 53.532756)	Eastern Jutland	Southern Jutland
479	2649	Single_Find	Schönböken_(Ruhwinkel)	Plön	813.	axe	A1	-2800	-2700	JN Ib	Schultrich_2019	10.198172	54.082686	POINT (10.198172 54.082686)	Eastern Jutland	Southern Jutland
480	3083	Grave	Schuby	Schleswig-Flensburg	1339.	axe	E3	-2800	-2700	JN Ib	Schultrich_2019	9.484016	54.514969	POINT (9.484016 54.514969)	Eastern Jutland	Southern Jutland
484	3025	Single_Find	Selk	Schleswig-Flensburg	1344.	axe	D1	-2800	-2700	JN Ib	Schultrich_2019	9.582948	54.472911	POINT (9.582948 54.472911)	Eastern Jutland	Southern Jutland
523	3030	Single_Find	Süderbrarup	Schleswig-Flensburg	1368.	axe	D1	-2800	-2700	JN Ib	Schultrich_2019	9.772562	54.637453	POINT (9.772562 54.637453)	Eastern Jutland	Southern Jutland
525	3031	Single_Find	Süderschmedeby	Schleswig-Flensburg	1374.	axe	D1	-2800	-2700	JN Ib	Schultrich_2019	9.456538	54.666902	POINT (9.456538 54.666902)	Eastern Jutland	Southern Jutland
526	3254	Single_Find	Süderschmedeby	Schleswig-Flensburg	1373.	axe	G1	-2800	-2700	JN Ib	Schultrich_2019	9.452514	54.66134	POINT (9.452514 54.66134)	Eastern Jutland	Southern Jutland
527	2650	Single_Find	Süsel	Ostholstein	699.	axe	A1	-2800	-2700	JN Ib	Schultrich_2019	10.70411	54.082885	POINT (10.70411 54.082885)	Eastern Jutland	Southern Jutland
551	3152	Single_Find	Tüschenbek	Herzogtum_Lauenburg	253.	axe	F1	-2800	-2700	JN Ib	Schultrich_2019	10.748402	53.786891	POINT (10.748402 53.786891)	Eastern Jutland	Southern Jutland
552	3022	Single_Find	Tüttendorf	Rendsburg-Eckernförde	1075.	axe	D1	-2800	-2700	JN Ib	Schultrich_2019	9.99511	54.391379	POINT (9.99511 54.391379)	Eastern Jutland	Southern Jutland
553	3029	Single_Find?	Ülsby	Schleswig-Flensburg	1392.	axe	D1	-2800	-2700	JN Ib	Schultrich_2019	9.597559	54.63084	POINT (9.597559 54.63084)	Eastern Jutland	Southern Jutland
554	2686	Single_Find	Umgebung_von_Flensburg	Flensburg	182.	axe	A1	-2800	-2700	JN Ib	Schultrich_2019	9.401114	54.777761	POINT (9.401114 54.777761)	Eastern Jutland	Southern Jutland
574	2673	Single_Find	Weißenhaus_(Wangels)	Ostholstein	721.	axe	A1	-2800	-2700	JN Ib	Schultrich_2019	10.768225	54.302369	POINT (10.768225 54.302369)	Eastern Jutland	Southern Jutland
575	3050	Single_Find	Windeby	Rendsburg-Eckernförde	1085.	axe	D4, E3, od. E4	-2800	-2700	JN Ib	Schultrich_2019	9.812864	54.461854	POINT (9.812864 54.461854)	Eastern Jutland	Southern Jutland
576	2639	Single_Find	Wittenborn	Segeberg	1477.	axe	A1	-2800	-2700	JN Ib	Schultrich_2019	10.22072	53.930293	POINT (10.22072 53.930293)	Eastern Jutland	Southern Jutland
578	2621	Single_Find?	Ahneby	Schleswig-Flensburg	1093.	axe	A?	-2850	-2600	JN I	Schultrich_2019	9.743813	54.706082	POINT (9.743813 54.706082)	Eastern Jutland	Southern Jutland
584	2819	Single_Find	Bad_Oldesloe	Stormarn	1540.	axe	B4	-2850	-2600	JN Ia-c	Schultrich_2019	10.377126	53.807023	POINT (10.377126 53.807023)	Eastern Jutland	Southern Jutland
587	2928	Single_Find	Barkau_(Süsel)	Ostholstein	439.	axe	C2	-2850	-2600	JN I	Schultrich_2019	10.628744	54.07432	POINT (10.628744 54.07432)	Eastern Jutland	Southern Jutland
590	2929	Single_Find	Bei_Bujendorf_(Süsel)	Ostholstein	451.	axe	C2	-2850	-2600	JN I	Schultrich_2019	10.710783	54.103535	POINT (10.710783 54.103535)	Eastern Jutland	Southern Jutland
592	2743	Single_Find	Blunk	Segeberg	1417.	axe	B	-2850	-2600	JN Ia-c	Schultrich_2019	10.312698	54.009668	POINT (10.312698 54.009668)	Eastern Jutland	Southern Jutland
593	2761	Single_Find	Bockholm	Schleswig-Flensburg	1102.	axe	B	-2850	-2600	JN Ia-c	Schultrich_2019	9.584806	54.844735	POINT (9.584806 54.844735)	Eastern Jutland	Southern Jutland
595	2809	Single_Find	Böklundfeld_(Böklund)	Schleswig-Flensburg	1109.	axe	B3	-2850	-2600	JN Ia-c	Schultrich_2019	9.558347	54.616233	POINT (9.558347 54.616233)	Eastern Jutland	Southern Jutland
596	2858	Single_Find?	Boren	Schleswig-Flensburg	1121.	axe	C	-2850	-2600	JN I	Schultrich_2019	9.820077	54.612033	POINT (9.820077 54.612033)	Eastern Jutland	Southern Jutland
601	2790	Single_Find	Bünningstedt	Stormarn	1558.	axe	B1	-2850	-2600	JN Ia-c	Schultrich_2019	10.222754	53.692434	POINT (10.222754 53.692434)	Eastern Jutland	Southern Jutland
602	2882	Single_Find	Bürau_(Neukirchen)	Ostholstein	452.	axe	C1	-2850	-2600	JN I	Schultrich_2019	11.001239	54.316401	POINT (11.001239 54.316401)	Eastern Jutland	Southern Jutland
604	2596	Single_Find?	Buschau	Schleswig-Flensburg	1132.	axe	?C	-2850	-2600	JN I	Schultrich_2019	9.687426	54.625765	POINT (9.687426 54.625765)	Eastern Jutland	Southern Jutland
605	2593	Single_Find?	Buschau_(Boholzau)	Schleswig-Flensburg	1140.	axe	?	-2850	-2600	JN I	Schultrich_2019	9.67876	54.608973	POINT (9.67876 54.608973)	Eastern Jutland	Southern Jutland
607	2879	Single_Find	Curau_(Stockelsdorf)	Ostholstein	457.	axe	C1	-2850	-2600	JN I	Schultrich_2019	10.620139	53.948917	POINT (10.620139 53.948917)	Eastern Jutland	Southern Jutland
608	2721	Single_Find	Dissau	Ostholstein	463.	axe	B	-2850	-2600	JN I	Schultrich_2019	10.595931	53.943602	POINT (10.595931 53.943602)	Eastern Jutland	Southern Jutland
611	2726	Single_Find	Drült	Schleswig-Flensburg	1151.	axe	B	-2850	-2600	JN I	Schultrich_2019	9.861458	54.686158	POINT (9.861458 54.686158)	Eastern Jutland	Southern Jutland
612	2748	Single_Find	Einfeld	Rendsburg-Eckernförde	914.	axe	B	-2850	-2600	JN Ia-c	Schultrich_2019	9.986543	54.124356	POINT (9.986543 54.124356)	Eastern Jutland	Southern Jutland
615	3987	Single_Find	Falshöft	Schleswig-Flensburg	1154.	axe		-2850	-2600	JN I	Schultrich_2019	9.959162	54.769803	POINT (9.959162 54.769803)	Eastern Jutland	Southern Jutland
617	3374	Single_Find	Fegetasche_(Umgebung)	Plön	783.	axe	I	-2850	-2600	JN I	Schultrich_2019	10.44715	54.146931	POINT (10.44715 54.146931)	Eastern Jutland	Southern Jutland
618	2867	Single_Find	Fehmarn	Ostholstein	475.	axe	C	-2850	-2600	JN Ia-JN IIa	Schultrich_2019	11.146572	54.468094	POINT (11.146572 54.468094)	Eastern Jutland	Southern Jutland
622	2932	Single_Find	Fresenburg	Stormarn	1563.	axe	C2	-2850	-2600	JN Ia-c	Schultrich_2019	10.390863	53.841057	POINT (10.390863 53.841057)	Eastern Jutland	Southern Jutland
623	2958	Single_Find	Friedrichshof_(Scharbeutz)	Ostholstein	480.	axe	C3	-2850	-2600	JN I	Schultrich_2019	10.732864	54.024875	POINT (10.732864 54.024875)	Eastern Jutland	Southern Jutland
624	2731	Single_Find	Fuhlenhagen	Herzogtum_Lauenburg	204.	axe	B	-2850	-2600	JN Ia-c	Schultrich_2019	10.528252	53.573029	POINT (10.528252 53.573029)	Eastern Jutland	Southern Jutland
625	3088	Single_Find	Gaarz_(Göhl)	Ostholstein	484.	axe	E5	-2850	-2600	JN I	Schultrich_2019	10.979535	54.262685	POINT (10.979535 54.262685)	Eastern Jutland	Southern Jutland
626	2760	Single_Find	Gelting	Schleswig-Flensburg	1164.	axe	B	-2850	-2600	JN Ia-c	Schultrich_2019	9.899089	54.751727	POINT (9.899089 54.751727)	Eastern Jutland	Southern Jutland
627	3223	Single_Find	Göhl	Ostholstein	492.	axe	F6?	-2850	-2600	JN I	Schultrich_2019	10.935454	54.278741	POINT (10.935454 54.278741)	Eastern Jutland	Southern Jutland
631	2780	Single_Find	Groß-Schenkenberg	Stormarn	1569.	axe	B?	-2850	-2600	JN I	Schultrich_2019	10.568383	53.794099	POINT (10.568383 53.794099)	Eastern Jutland	Southern Jutland
632	3066	Single_Find	Großenbrode	Ostholstein	519.	axe	E	-2850	-2600	JN I	Schultrich_2019	11.109884	54.37433	POINT (11.109884 54.37433)	Eastern Jutland	Southern Jutland
633	3145	Single_Find	Großenbrode	Ostholstein	514.	axe	EGK	-2850	-2600	JN I	Schultrich_2019	11.075947	54.358486	POINT (11.075947 54.358486)	Eastern Jutland	Southern Jutland
634	3210	Single_Find	Großenbrode	Ostholstein	515.	axe	F4	-2850	-2600	JN I	Schultrich_2019	11.07778	54.362023	POINT (11.07778 54.362023)	Eastern Jutland	Southern Jutland
635	3247	Single_Find	Großenbrode	Ostholstein	517.	axe	G1	-2850	-2600	JN I	Schultrich_2019	11.078041	54.371433	POINT (11.078041 54.371433)	Eastern Jutland	Southern Jutland
636	2855	Single_Find	Grube	Ostholstein	525.	axe	C	-2850	-2600	JN I	Schultrich_2019	11.03342	54.238056	POINT (11.03342 54.238056)	Eastern Jutland	Southern Jutland
638	2595	Single_Find	Hansühn_(Wangels)	Ostholstein	532.	axe	?C	-2850	-2600	JN I	Schultrich_2019	10.737942	54.259567	POINT (10.737942 54.259567)	Eastern Jutland	Southern Jutland
639	2730	Single_Find	Havekost	Herzogtum_Lauenburg	212.	axe	B	-2850	-2600	JN Ia-c	Schultrich_2019	10.474387	53.542137	POINT (10.474387 53.542137)	Eastern Jutland	Southern Jutland
643	2883	Single_Find	Heiligenhafen	Ostholstein	542.	axe	C1	-2850	-2600	JN I	Schultrich_2019	10.963713	54.369202	POINT (10.963713 54.369202)	Eastern Jutland	Southern Jutland
646	3001	Single_Find	Hessendorf_(Bosau)	Ostholstein	545.	axe	C4	-2850	-2600	JN I	Schultrich_2019	10.503783	54.071614	POINT (10.503783 54.071614)	Eastern Jutland	Southern Jutland
650	2733	Single_Find	Hoisdorf	Stormarn	1574.	axe	B	-2850	-2600	JN Ia-c	Schultrich_2019	10.312211	53.661588	POINT (10.312211 53.661588)	Eastern Jutland	Southern Jutland
651	2745	Single_Find	Holm_(Neustadt)	Ostholstein	550.	axe	B	-2850	-2600	JN Ia-c	Schultrich_2019	10.795128	54.093639	POINT (10.795128 54.093639)	Eastern Jutland	Southern Jutland
655	2864	Single_Find	Idstedt	Schleswig-Flensburg	1208.	axe	C	-2850	-2600	JN Ia-c	Schultrich_2019	9.518559	54.585259	POINT (9.518559 54.585259)	Eastern Jutland	Southern Jutland
656	3143	Single_Find	Jersbek	Stormarn	1575.	axe	EGK	-2850	-2600	JN I	Schultrich_2019	10.209036	53.741523	POINT (10.209036 53.741523)	Eastern Jutland	Southern Jutland
658	3002	Single_Find	Johannishof_(Lensahn)	Ostholstein	555.	axe	C4	-2850	-2600	JN I	Schultrich_2019	10.851371	54.227338	POINT (10.851371 54.227338)	Eastern Jutland	Southern Jutland
659	2816	Single_Find	Kabelhorst	Ostholstein	557.	axe	B4	-2850	-2600	JN I	Schultrich_2019	10.923896	54.216886	POINT (10.923896 54.216886)	Eastern Jutland	Southern Jutland
661	2962	Single_Find	Kalkberg,_Augustenhof_(Heringsdorf)	Ostholstein	558.	axe	C3	-2850	-2600	JN I	Schultrich_2019	11.019011	54.279941	POINT (11.019011 54.279941)	Eastern Jutland	Southern Jutland
665	2924	Single_Find	Kappeln	Schleswig-Flensburg	1216.	axe	C1	-2850	-2600	JN Ia-c	Schultrich_2019	9.934916	54.666557	POINT (9.934916 54.666557)	Eastern Jutland	Southern Jutland
668	2823	Single_Find	Klappholz	Schleswig-Flensburg	1224.	axe	B4	-2850	-2600	JN Ia-c	Schultrich_2019	9.533392	54.621844	POINT (9.533392 54.621844)	Eastern Jutland	Southern Jutland
669	2725	Single_Find	Kleinwittensee	Rendsburg-Eckernförde	992.	axe	B	-2850	-2600	JN I	Schultrich_2019	9.73177	54.392106	POINT (9.73177 54.392106)	Eastern Jutland	Southern Jutland
670	3988	Single_Find	Klempau	Herzogtum_Lauenburg	218.a	axe		-2850	-2600	JN I?	Schultrich_2019	10.664125	53.764206	POINT (10.664125 53.764206)	Eastern Jutland	Southern Jutland
671	2732	Single_Find	Koberg	Herzogtum_Lauenburg	219.	axe	B	-2850	-2600	JN Ia-c	Schultrich_2019	10.524843	53.635643	POINT (10.524843 53.635643)	Eastern Jutland	Southern Jutland
673	2801	Single_Find	Kröss_(Oldenburg)	Ostholstein	573.	axe	B3	-2850	-2600	JN I	Schultrich_2019	10.8828	54.317502	POINT (10.8828 54.317502)	Eastern Jutland	Southern Jutland
675	2957	Single_Find	Kükelühn	Ostholstein	575.	axe	C2 od. C3	-2850	-2600	JN Ia-c	Schultrich_2019	10.737125	54.257779	POINT (10.737125 54.257779)	Eastern Jutland	Southern Jutland
677	2868	Single_Find	Langballig	Schleswig-Flensburg	1234.	axe	C	-2850	-2600	JN Ia-JN IIa	Schultrich_2019	9.636983	54.801892	POINT (9.636983 54.801892)	Eastern Jutland	Southern Jutland
678	2738	Single_Find	Leezen	Segeberg	1436.	axe	B	-2850	-2600	JN Ia-c	Schultrich_2019	10.248056	53.866055	POINT (10.248056 53.866055)	Eastern Jutland	Southern Jutland
684	2723	Single_Find	Malente	Ostholstein	600.	axe	B	-2850	-2600	JN I	Schultrich_2019	10.554721	54.174442	POINT (10.554721 54.174442)	Eastern Jutland	Southern Jutland
685	2815	Single_Find	Malente	Ostholstein	602.	axe	B4	-2850	-2600	JN I	Schultrich_2019	10.569313	54.167273	POINT (10.569313 54.167273)	Eastern Jutland	Southern Jutland
686	2960	Single_Find	Malente	Ostholstein	601.	axe	C3	-2850	-2600	JN I	Schultrich_2019	10.549713	54.16631	POINT (10.549713 54.16631)	Eastern Jutland	Southern Jutland
687	2961	Single_Find	Malente	Ostholstein	598.	axe	C3	-2850	-2600	JN I	Schultrich_2019	10.556854	54.170993	POINT (10.556854 54.170993)	Eastern Jutland	Southern Jutland
688	3217	Single_Find	Malente	Ostholstein	603.	axe	F5	-2850	-2600	JN I	Schultrich_2019	10.564996	54.171829	POINT (10.564996 54.171829)	Eastern Jutland	Southern Jutland
689	3218	Single_Find	Malente	Ostholstein	599.	axe	F5	-2850	-2600	JN I	Schultrich_2019	10.558389	54.182922	POINT (10.558389 54.182922)	Eastern Jutland	Southern Jutland
692	2756	Single_Find	Mohrkirchosterholz	Schleswig-Flensburg	1253.	axe	B	-2850	-2600	JN Ia-c	Schultrich_2019	9.708216	54.669416	POINT (9.708216 54.669416)	Eastern Jutland	Southern Jutland
693	2758	Single_Find	Mohrkirchosterholz	Schleswig-Flensburg	1250.	axe	B	-2850	-2600	JN Ia-c	Schultrich_2019	9.709625	54.673089	POINT (9.709625 54.673089)	Eastern Jutland	Southern Jutland
694	2766	Single_Find	Muggesfelde_(Nehms)	Segeberg	1439.	axe	B od. C1	-2850	-2600	JN Ia-c	Schultrich_2019	10.33504	54.027904	POINT (10.33504 54.027904)	Eastern Jutland	Southern Jutland
695	2810	Grave	Mühlenbrück	Schleswig-Flensburg	1257.	axe	B3	-2850	-2600	JN Ia-c	Schultrich_2019	9.526561	54.707697	POINT (9.526561 54.707697)	Eastern Jutland	Southern Jutland
696	2767	Single_Find	Negenharrie	Plön	796.	axe	B od. C1	-2850	-2600	JN Ia-c	Schultrich_2019	10.068115	54.140696	POINT (10.068115 54.140696)	Eastern Jutland	Southern Jutland
697	2612	Single_Find	Neuenrade_(Seedorf)	Segeberg	1441.	axe	A	-2850	-2600	JN I	Schultrich_2019	10.357448	54.051356	POINT (10.357448 54.051356)	Eastern Jutland	Southern Jutland
699	2746	Single_Find	Neustadt	Ostholstein	623.	axe	B	-2850	-2600	JN Ia-c	Schultrich_2019	10.807364	54.098972	POINT (10.807364 54.098972)	Eastern Jutland	Southern Jutland
700	3693	Single_Find	Neustadt	Ostholstein	630.	axe	K2	-2850	-2600	JN I	Schultrich_2019	10.826061	54.117264	POINT (10.826061 54.117264)	Eastern Jutland	Southern Jutland
701	2594	Single_Find?	Nieby_(Beveroe)	Schleswig-Flensburg	1260.	axe	?B2	-2850	-2600	JN I	Schultrich_2019	9.90963	54.783097	POINT (9.90963 54.783097)	Eastern Jutland	Southern Jutland
706	2824	Single_Find	Översee	Schleswig-Flensburg	1273.	axe	B4	-2850	-2600	JN Ia-c	Schultrich_2019	9.436374	54.706297	POINT (9.436374 54.706297)	Eastern Jutland	Southern Jutland
708	2922	Single_Find	Petersdorf_(Lensahn)	Ostholstein	643.	axe	C1	-2850	-2600	JN Ia-c	Schultrich_2019	10.868067	54.238473	POINT (10.868067 54.238473)	Eastern Jutland	Southern Jutland
710	2817	Single_Find	Plügge_(Göhl)	Ostholstein	650.	axe	B4	-2850	-2600	JN I	Schultrich_2019	10.97096	54.277015	POINT (10.97096 54.277015)	Eastern Jutland	Southern Jutland
711	3220	Single_Find	Plügge_(Göhl)	Ostholstein	648.	axe	F6	-2850	-2600	JN I	Schultrich_2019	10.957104	54.271113	POINT (10.957104 54.271113)	Eastern Jutland	Southern Jutland
712	2622	Single_Find?	Pommerby	Schleswig-Flensburg	1282.	axe	A?	-2850	-2600	JN I	Schultrich_2019	9.938212	54.752615	POINT (9.938212 54.752615)	Eastern Jutland	Southern Jutland
713	2624	Single_Find	Pönitz_(Scharbeutz)	Ostholstein	654.	axe	A1	-2850	-2600	JN I	Schultrich_2019	10.667438	54.04398	POINT (10.667438 54.04398)	Eastern Jutland	Southern Jutland
716	2923	Single_Find	Putlos_(Oldenburg)	Ostholstein	660.	axe	C1	-2850	-2600	JN Ia-c	Schultrich_2019	10.85946	54.311633	POINT (10.85946 54.311633)	Eastern Jutland	Southern Jutland
717	2859	Single_Find	Ratekau	Ostholstein	669.	axe	C	-2850	-2600	JN Ia-c	Schultrich_2019	10.732073	53.944501	POINT (10.732073 53.944501)	Eastern Jutland	Southern Jutland
719	2610	Single_Find	Reinfeld	Stormarn	1594.	axe	A	-2850	-2600	JN I	Schultrich_2019	10.479079	53.835105	POINT (10.479079 53.835105)	Eastern Jutland	Southern Jutland
721	2925	Single_Find	Rensefeld	Ostholstein	674.	axe	C1 od. C2	-2850	-2600	JN Ia-c	Schultrich_2019	10.679518	53.920779	POINT (10.679518 53.920779)	Eastern Jutland	Southern Jutland
722	2862	Single_Find	Riepsdorf	Ostholstein	676.	axe	C	-2850	-2600	JN Ia-c	Schultrich_2019	10.971593	54.225189	POINT (10.971593 54.225189)	Eastern Jutland	Southern Jutland
724	2768	Single_Find	Schaalby	Schleswig-Flensburg	1308.	axe	B od. C1	-2850	-2600	JN Ia-c	Schultrich_2019	9.630598	54.548285	POINT (9.630598 54.548285)	Eastern Jutland	Southern Jutland
726	2611	Single_Find	Scharbeutz	Ostholstein	679.	axe	A	-2850	-2600	JN I	Schultrich_2019	10.747349	54.022628	POINT (10.747349 54.022628)	Eastern Jutland	Southern Jutland
728	2722	Single_Find	Schwochel_(Ahrensbök)	Ostholstein	689.	axe	B	-2850	-2600	JN I	Schultrich_2019	10.625719	53.995522	POINT (10.625719 53.995522)	Eastern Jutland	Southern Jutland
729	2854	Single_Find	Siblin_(Ahrensbök)	Ostholstein	691.	axe	C	-2850	-2600	JN I	Schultrich_2019	10.558948	54.048335	POINT (10.558948 54.048335)	Eastern Jutland	Southern Jutland
731	2620	Single_Find	Sirksrade	Herzogtum_Lauenburg	248.	axe	A od. C nach Struve, doch es ist eine flache Hammeraxt der Trichterbecherkultur	-2850	-2600	JN Ia-JN Ib	Schultrich_2019	10.599404	53.735307	POINT (10.599404 53.735307)	Eastern Jutland	Southern Jutland
732	1115	Burial_mound	Skakkenborg	Ketting	MSS_837	axe	E/F	-2850	-2600	MNB1	Hübner_2005	9.91055846898572	54.9577921288681	POINT (9.91055846898572 54.9577921288681)	Eastern Jutland	Southern Jutland
736	2798	Single_Find	Sörup	Schleswig-Flensburg	1350.	axe	B2	-2850	-2600	JN Ia-c	Schultrich_2019	9.6706	54.718255	POINT (9.6706 54.718255)	Eastern Jutland	Southern Jutland
737	2863	Single_Find	Stawedder	Ostholstein	695.	axe	C	-2850	-2600	JN Ia-c	Schultrich_2019	11.050448	54.258159	POINT (11.050448 54.258159)	Eastern Jutland	Southern Jutland
738	2765	Single_Find	Steinbek	Segeberg	1461.	axe	B od. C1	-2850	-2600	JN Ia-c	Schultrich_2019	10.404957	53.921223	POINT (10.404957 53.921223)	Eastern Jutland	Southern Jutland
739	2866	Single_Find	Steinberg	Schleswig-Flensburg	1361.	axe	C	-2850	-2600	JN Ia-c	Schultrich_2019	9.789475	54.758624	POINT (9.789475 54.758624)	Eastern Jutland	Southern Jutland
741	2927	Single_Find	Stocksee	Segeberg	1463.	axe	C1, D od. E	-2850	-2600	JN Ia-c	Schultrich_2019	10.342907	54.089036	POINT (10.342907 54.089036)	Eastern Jutland	Southern Jutland
742	2876	Single_Find	Südensee	Schleswig-Flensburg	1367.	axe	C?	-2850	-2600	JN I	Schultrich_2019	9.665897	54.701032	POINT (9.665897 54.701032)	Eastern Jutland	Southern Jutland
743	3148	Single_Find	Süssau_(Heringsdorf)	Ostholstein	702.	axe	F	-2850	-2600	JN I	Schultrich_2019	11.058658	54.273642	POINT (11.058658 54.273642)	Eastern Jutland	Southern Jutland
744	2930	Single_Find	Sütel/Seekamp_(Neukirchen)	Ostholstein	704.	axe	C2	-2850	-2600	JN I	Schultrich_2019	11.064192	54.33835	POINT (11.064192 54.33835)	Eastern Jutland	Southern Jutland
747	2613	Grave	Tensfelderau_(Seedorf)		1464.1	axe	A	-2850	-2600	JN I	Schultrich_2019	10.337534	54.05866	POINT (10.337534 54.05866)	Eastern Jutland	Southern Jutland
748	2814	Single_Find	Thürk_(Bosau)	Ostholstein	710.	axe	B4	-2850	-2600	JN I	Schultrich_2019	10.495242	54.107994	POINT (10.495242 54.107994)	Eastern Jutland	Southern Jutland
764	2818	Grave	Wahlstedt_(Segeberger_Staatsforst)		1472.1	axe	B4	-2850	-2600	JN I-c	Schultrich_2019	10.206582	53.952985	POINT (10.206582 53.952985)	Eastern Jutland	Southern Jutland
765	2740	Single_Find	Waldhusen	Lübeck	285.	axe	B	-2850	-2600	JN Ia-c	Schultrich_2019	10.790872	53.917176	POINT (10.790872 53.917176)	Eastern Jutland	Southern Jutland
766	2921	Single_Find	Wensin	Segeberg	1473.	axe	C1	-2850	-2600	JN Ia-c	Schultrich_2019	10.40995	53.981052	POINT (10.40995 53.981052)	Eastern Jutland	Southern Jutland
767	2739	Single_Find	Wittenborn	Segeberg	1478.	axe	B	-2850	-2600	JN Ia-c	Schultrich_2019	10.218946	53.915481	POINT (10.218946 53.915481)	Eastern Jutland	Southern Jutland
771	2933	Single_Find	Albsfelde	Herzogtum_Lauenburg	190.	axe	C2	-2800	-2600	JN Ib-c	Schultrich_2019	10.695397	53.680314	POINT (10.695397 53.680314)	Eastern Jutland	Southern Jutland
772	2836	Grave	Altmühl_(Selk)	Schleswig-Flensburg	1094.	axe	B4	-2800	-2600	JN Ib-c	Schultrich_2019	9.59427	54.459258	POINT (9.59427 54.459258)	Eastern Jutland	Southern Jutland
773	3062	Single_Find	Augustenhof_(Osdorf)	Rendsburg-Eckernförde	859.	axe	D5, E5 od. E6	-2800	-2600	JN Ib-c	Schultrich_2019	10.002377	54.422742	POINT (10.002377 54.422742)	Eastern Jutland	Southern Jutland
774	2828	Single_Find	Bad_Oldesloe	Stormarn	1550.	axe	B4	-2800	-2600	JN Ib-c	Schultrich_2019	10.368946	53.805269	POINT (10.368946 53.805269)	Eastern Jutland	Southern Jutland
775	2829	Single_Find	Bad_Oldesloe	Stormarn	1547.	axe	B4	-2800	-2600	JN Ib-c	Schultrich_2019	10.396978	53.814845	POINT (10.396978 53.814845)	Eastern Jutland	Southern Jutland
[truncated: 3,824 more rows]
