# Supplementary material for: Subsistence and population development from the Middle Neolithic B (2800–2350 BCE) to the Late Neolithic (2350–1700 BCE) in Southern Scandinavia
Source: PLoS One. 2024 Oct 28;19(10):e0301938. doi: 10.1371/journal.pone.0301938 (PMC11516014; doi:10.1371/journal.pone.0301938)
Supplement: S1 Supporting information — S1 File. SI_C01_SPD_KDE_models. R-script for analysing radiocarbon dates dates. The code performs the computation of over-regional and regional SPD and KDE models, as well as their export to CSV files (Rmd). S2 File. SI_C02_aoristic_dating. R-script for exporting aoristic time series derived from typochronological dated archaeological material as CSV files (Rmd). S3 File. SI_C03_vegetation_openness_score_example. R-script performing the computation of a vegetation openness score from pollen records and the export of the generated time series as CVS file (Rmd). S4 File. SI_C04_data_preparation. Jupyter Notebook performing the import and transformation of relevant data visualize plots exhibited in the paper (ipynb). S5 File. SI_C05_figures_extra. Jupyter Notebook visualizing the plots exhibited in the paper (ipynb). S1 Data. SI_D01_reg_data_no_dups. Spread sheet holding radiocarbon dates, with the information of laboratory identification, site name, geographical coordinates, site type, material, source and regional affiliation (csv). S2 Data. SI_D02_reg_axe_dagger_graves. Spread sheet holding entries of axes and daggers, with the information of context, site, parish, artefact identification, type, subtype, absolute dating, typochonological dating, references, geographical coordinates and regional affiliations (csv). S3 Data. SI_D03_pollen_example. Spread sheet holding sample entries of the pollen records from Krageholm (neotoma Site ID 3204) and Bjäresjöholmsjön (neotoma Site ID 3017) for example run of S3 File. Record can be access via the neotoma explorer (https://apps.neotomadb.org/explorer/) with their given IDs. Each entry holds the information of the records type, regional affiliation, absolute BP and BCE dating, as well as the counts of given plant taxa (csv). S4 Data. SI_D04_PAP_303600_TOC_LOI. Table holding sample entries of TOC content, LOI and SST reconstruction of sediment core PAP_303600 for correlations of population development with Baltic sea surface t [file pone.0301938.s001.zip › support_information/data/data_raw/SI_D03_pollen_example.csv]

site	type	data	region	cal_BP	CE	Abies	Acer	ACHILLEA TYPE	Allium-type	Alnus	Amaranthaceae	Anemone-type	Anthemis-type	Apiaceae	ARCTIUM	Artemisia	Aster-type	Asteroideae undiff.	Betula	Brassicaceae	BUXUS	Calluna vulgaris	Caltha	Campanula	CARDUUS CRISPUS	Carpinus	Caryophyllaceae	Castanea	Centaurea	Cerastium-type	Cerealia	Cichorioideae	Cirsium	Cornus	Corylus	Cyperaceae	Daucus carota	DIANTHUS TYPE	Dipsacaceae	Dryas octopetala	Echium	Ephedra	Epilobium	Ericaceae	Fabaceae undiff.	Fagopyrum	Fagus	Fallopia convolvulus	Filipendula
Krageholm	lake	count	South Scania	150,48	1799,52	0	0	0	0	52	0	0	0	0	0	3	0	0	54	0	0	2	0	0	0	0	0	0	0	1	22	0	0	0	12	14	0	0	0	0	0	0	0	0	0	0	61	0	2
Krageholm	lake	count	South Scania	173,97	1776,03	0	0	0	0	49	0	0	0	0	0	2	1	0	52	0	0	1	0	0	0	3	0	0	0	1	22	0	0	0	14	16	0	0	0	0	0	0	0	0	0	0	58	0	2
Krageholm	lake	count	South Scania	197,58	1752,42	0	0	0	0	51	0	0	0	0	0	3	0	0	50	0	0	3	0	0	0	4	0	0	0	1	26	0	0	0	14	13	0	0	0	0	0	0	0	0	0	0	75	0	2
Krageholm	lake	count	South Scania	221,39	1728,61	0	0	0	0	53	0	0	0	0	0	3	0	0	55	0	0	2	0	0	0	6	0	0	0	0	27	0	0	0	12	16	0	0	0	0	0	0	1	0	0	0	72	0	4
Krageholm	lake	count	South Scania	245,46	1704,54	0	0	0	0	56	0	0	0	0	0	5	0	0	49	0	0	2	0	0	0	8	0	0	0	0	33	0	0	0	15	17	0	0	0	0	0	0	1	0	0	0	74	0	3
Krageholm	lake	count	South Scania	269,9	1680,1	0	1	0	0	92	0	0	1	0	0	4	0	0	46	0	0	2	0	0	0	10	0	0	0	1	44	0	0	0	19	14	0	0	0	0	0	0	2	0	0	0	79	0	2
Krageholm	lake	count	South Scania	294,76	1655,24	0	0	0	0	51	0	0	0	0	0	4	0	0	42	0	0	3	0	0	0	9	0	0	1	1	46	0	0	0	19	18	0	0	0	0	0	0	0	0	0	0	75	0	3
Krageholm	lake	count	South Scania	320,13	1629,87	0	0	0	0	33	0	0	1	0	0	5	0	0	49	0	0	3	0	0	0	12	0	0	3	1	44	0	0	0	22	17	0	0	0	0	0	0	1	0	0	0	64	0	2
Krageholm	lake	count	South Scania	346,1	1603,9	0	0	0	0	41	0	0	0	0	0	5	0	0	37	0	0	3	0	0	0	0	0	0	1	1	49	0	0	0	18	16	0	0	0	0	0	0	0	0	0	0	85	0	2
Krageholm	lake	count	South Scania	372,73	1577,27	0	0	0	0	45	0	0	0	0	0	5	0	0	28	0	0	2	0	0	0	6	0	0	0	0	55	0	0	0	19	19	0	0	0	0	0	0	0	0	0	1	108	0	3
Krageholm	lake	count	South Scania	400,1	1549,9	0	0	0	0	52	0	0	0	0	0	4	0	0	34	0	0	3	0	0	0	5	0	0	0	0	46	0	0	0	19	15	0	0	0	0	0	0	0	0	0	1	81	0	0
Krageholm	lake	count	South Scania	428,31	1521,69	0	0	0	0	57	0	0	0	0	0	7	0	0	39	0	0	4	0	0	0	4	0	0	1	0	28	0	2	0	17	13	0	0	0	0	0	0	1	0	0	0	64	0	0
Krageholm	lake	count	South Scania	457,41	1492,59	0	0	0	0	48	0	0	0	0	0	3	0	0	35	0	0	3	0	0	0	4	0	0	1	0	24	0	0	0	21	19	0	0	0	0	0	0	0	0	0	0	74	0	0
Krageholm	lake	count	South Scania	487,5	1462,5	0	0	0	0	50	0	0	0	0	0	2	1	0	37	0	0	3	0	0	0	4	0	0	1	0	23	0	0	0	22	17	0	0	0	0	0	0	0	0	0	0	79	0	0
Krageholm	lake	count	South Scania	518,65	1431,35	0	0	0	0	37	0	0	0	0	0	6	0	0	32	0	0	2	0	0	0	6	0	0	0	0	14	0	0	0	19	18	0	0	0	0	0	0	0	0	0	0	65	0	1
Krageholm	lake	count	South Scania	550,95	1399,05	0	0	0	0	45	0	0	3	0	0	1	0	0	47	0	0	1	0	0	0	3	0	0	1	1	13	0	0	0	43	18	0	0	0	0	0	0	0	0	0	1	76	0	4
Krageholm	lake	count	South Scania	584,46	1365,54	0	0	0	0	43	0	0	0	0	0	1	1	0	38	0	0	9	0	0	0	4	0	0	0	0	19	0	0	0	54	12	0	0	0	0	0	0	0	0	0	0	83	0	0
Krageholm	lake	count	South Scania	619,26	1330,74	0	0	0	0	48	0	0	0	0	0	6	2	0	61	0	0	4	0	0	0	13	0	0	0	0	10	0	0	0	66	12	0	0	0	0	0	0	0	0	0	0	82	0	5
Krageholm	lake	count	South Scania	655,45	1294,55	0	0	0	0	69	0	0	1	0	0	6	0	0	88	0	0	5	0	0	0	10	0	0	0	0	21	0	0	0	75	28	0	0	0	0	0	0	0	0	0	0	105	0	0
Krageholm	lake	count	South Scania	693,09	1256,91	0	0	0	0	80	0	0	0	0	0	1	0	0	90	0	0	3	0	0	0	17	0	0	1	0	12	0	0	0	54	18	0	0	0	0	0	0	0	0	0	0	66	0	2
Krageholm	lake	count	South Scania	756,53	1193,47	0	0	0	0	102	0	0	0	0	0	3	1	0	69	0	0	6	0	0	0	16	0	0	1	1	8	0	0	0	50	24	0	0	0	0	0	0	0	0	0	0	80	0	5
Krageholm	lake	count	South Scania	798,32	1151,68	0	0	0	0	102	0	0	1	0	0	7	1	0	116	0	0	5	0	0	0	13	0	0	1	0	17	0	0	0	69	33	0	0	0	0	0	0	0	0	0	0	97	0	6
Krageholm	lake	count	South Scania	841,85	1108,15	0	2	0	0	132	0	0	0	0	0	6	0	0	106	0	0	4	0	0	0	18	0	0	0	0	10	0	1	0	71	23	0	0	0	0	0	0	0	0	0	0	118	0	9
Krageholm	lake	count	South Scania	887,2	1062,8	0	0	0	0	162	0	0	1	0	0	14	2	0	126	0	0	1	0	0	0	12	0	0	1	0	18	0	0	0	85	31	0	0	0	0	0	0	0	0	0	0	139	0	7
Krageholm	lake	count	South Scania	934,44	1015,56	0	0	0	0	194	0	0	0	0	0	16	1	0	115	0	0	4	0	0	0	13	0	0	2	0	10	0	0	0	99	21	0	0	0	0	0	0	0	0	0	0	169	0	9
Krageholm	lake	count	South Scania	983,66	966,34	0	2	0	0	143	0	0	0	0	0	8	0	0	124	0	0	2	0	0	0	13	0	0	0	0	9	0	0	0	92	16	0	0	0	0	0	0	0	0	0	0	149	0	7
Krageholm	lake	count	South Scania	1034,94	915,06	0	0	0	0	102	0	0	1	0	0	4	1	0	123	0	0	0	0	0	0	5	0	0	0	0	7	0	0	0	103	12	0	0	0	0	0	0	0	0	0	0	88	0	9
Krageholm	lake	count	South Scania	1088,41	861,59	0	1	0	0	111	0	0	0	0	0	10	0	0	117	0	0	6	0	1	0	17	0	0	0	0	14	0	0	0	99	27	0	0	0	0	0	0	0	0	0	0	99	0	4
Krageholm	lake	count	South Scania	1144,22	805,78	0	1	0	0	196	0	0	1	0	0	8	1	0	103	0	0	1	0	0	0	17	0	0	0	0	7	0	0	0	112	22	0	0	0	0	0	0	0	0	0	0	76	0	14
Krageholm	lake	count	South Scania	1202,49	747,51	0	1	0	0	187	0	0	0	0	0	14	0	0	79	0	0	0	0	0	0	28	0	0	0	0	7	0	0	0	118	29	0	0	0	0	0	0	0	0	0	0	68	0	12
Krageholm	lake	count	South Scania	1263,35	686,65	0	0	0	0	126	0	0	0	0	0	11	3	0	84	0	0	4	0	0	0	20	0	0	0	0	10	0	0	0	125	23	0	0	0	0	0	0	0	0	0	0	54	0	18
Krageholm	lake	count	South Scania	1326,95	623,05	0	0	0	0	165	0	0	0	0	0	8	1	0	82	0	0	7	0	0	0	22	0	0	0	0	10	0	0	0	134	26	0	0	0	0	0	0	0	0	0	0	36	0	9
Krageholm	lake	count	South Scania	1393,42	556,58	0	2	0	0	130	0	0	1	0	0	14	0	0	115	0	0	4	0	0	0	23	0	0	0	0	7	0	0	0	136	31	0	0	0	0	0	0	0	0	0	0	52	0	12
Krageholm	lake	count	South Scania	1462,89	487,11	0	1	0	0	175	0	0	0	0	0	11	0	0	111	0	0	7	0	0	0	12	0	0	0	0	12	0	0	0	104	32	0	0	0	0	0	0	0	0	0	0	37	1	11
Krageholm	lake	count	South Scania	1535,5	414,5	0	0	0	0	155	0	0	1	0	0	11	2	0	131	0	0	4	0	0	0	14	0	0	0	0	9	0	0	0	109	31	0	0	0	0	0	0	0	0	0	0	45	0	13
Krageholm	lake	count	South Scania	1611,39	338,61	0	0	0	0	160	0	0	0	0	0	8	2	0	121	0	0	4	0	0	0	8	0	0	3	0	12	0	0	0	129	20	0	0	0	0	0	0	0	1	0	0	34	0	6
Krageholm	lake	count	South Scania	1690,68	259,32	0	0	0	0	159	0	0	0	0	0	21	0	0	93	0	0	0	0	0	0	9	0	0	0	1	10	0	0	0	192	45	0	0	0	0	0	0	0	0	0	0	25	0	9
Krageholm	lake	count	South Scania	1773,51	176,49	0	0	0	0	184	0	0	0	0	0	16	0	0	106	0	0	3	0	0	0	6	0	0	1	0	7	0	0	0	191	31	0	0	0	0	0	0	0	0	0	0	29	0	7
Krageholm	lake	count	South Scania	1860,02	89,98	0	0	0	0	220	0	0	0	0	0	10	0	0	115	0	0	3	0	0	0	8	0	0	0	0	7	0	0	0	188	23	0	0	0	0	0	0	0	0	0	0	29	0	9
Krageholm	lake	count	South Scania	1950,34	-0,339999999999918	0	0	0	0	225	0	0	0	0	0	15	3	0	96	0	0	3	0	0	0	8	0	0	1	0	2	0	0	0	193	30	0	0	0	0	0	0	0	0	0	0	24	0	9
Krageholm	lake	count	South Scania	2044,61	-94,6099999999999	0	1	0	0	157	0	0	0	0	0	9	1	0	100	0	0	5	0	0	0	5	0	0	1	0	10	0	0	0	121	24	0	0	0	0	0	0	0	1	0	0	15	0	11
Krageholm	lake	count	South Scania	2142,97	-192,97	0	0	0	0	276	0	0	0	0	0	14	1	0	83	0	0	5	0	0	0	8	0	0	2	0	4	0	0	0	106	22	0	0	0	0	0	0	0	0	0	0	10	0	13
Krageholm	lake	count	South Scania	2245,54	-295,54	0	0	0	0	143	0	0	0	0	0	16	0	0	105	0	0	6	0	0	0	10	0	0	0	0	7	0	0	0	119	26	0	0	0	0	0	0	0	0	0	0	19	0	4
Krageholm	lake	count	South Scania	2352,46	-402,46	0	1	0	0	164	0	0	0	0	0	23	3	0	95	0	0	2	0	0	0	7	0	0	0	0	5	0	0	0	133	25	0	0	0	0	0	0	0	0	0	0	13	0	7
Krageholm	lake	count	South Scania	2463,86	-513,86	0	0	0	0	226	0	0	0	0	0	8	1	0	104	0	0	2	0	1	0	5	0	0	1	0	15	0	0	0	101	33	0	0	0	0	0	0	0	0	0	0	10	0	9
Krageholm	lake	count	South Scania	2579,9	-629,9	0	1	0	0	201	0	0	0	0	0	15	3	0	119	0	0	3	0	0	0	13	0	0	0	0	9	0	0	0	134	37	0	0	0	0	0	0	0	0	0	0	17	0	14
Krageholm	lake	count	South Scania	2700,68	-750,68	0	0	0	0	117	0	0	1	0	0	11	1	0	83	0	0	5	0	0	0	7	0	0	0	1	4	0	0	0	106	31	0	0	0	0	0	0	0	0	0	0	4	0	6
Krageholm	lake	count	South Scania	2826,36	-876,36	0	1	0	0	162	0	0	0	0	0	17	0	0	157	0	0	5	0	0	0	10	0	0	0	0	7	0	0	0	177	41	0	0	0	0	0	0	0	0	0	0	15	0	7
Krageholm	lake	count	South Scania	2957,07	-1007,07	0	0	0	0	139	0	0	1	0	0	15	3	0	118	0	0	5	0	0	0	6	0	0	0	0	11	0	0	0	145	39	0	0	0	0	0	0	0	1	0	0	7	0	10
Krageholm	lake	count	South Scania	3092,93	-1142,93	0	0	0	0	134	0	0	1	0	0	20	3	0	148	0	0	11	0	0	0	10	0	0	0	0	8	0	0	0	164	29	0	0	0	0	0	0	0	0	0	0	12	0	14
Krageholm	lake	count	South Scania	3234,1	-1284,1	0	1	0	0	110	0	0	0	0	0	15	1	0	102	0	0	3	0	0	0	1	0	0	0	0	4	0	0	0	116	37	0	0	0	0	0	0	0	0	0	0	8	0	10
Krageholm	lake	count	South Scania	3380,69	-1430,69	0	1	0	0	209	0	0	0	0	0	15	1	0	153	0	0	4	0	0	0	6	0	0	1	1	9	0	0	0	183	39	0	0	0	0	0	0	0	1	0	0	4	0	7
Krageholm	lake	count	South Scania	3532,75	-1582,75	0	2	0	0	256	0	0	0	0	0	7	0	0	79	0	0	0	0	0	0	3	0	0	0	0	0	0	0	0	200	6	0	0	0	0	0	0	0	0	0	0	6	0	3
Krageholm	lake	count	South Scania	3690	-1740	0	3	0	0	257	0	0	0	0	0	3	0	0	74	0	0	4	0	0	0	3	0	0	0	1	2	0	0	0	255	8	0	0	0	0	0	0	0	0	0	0	7	0	1
Krageholm	lake	count	South Scania	3852,11	-1902,11	0	3	0	0	253	0	0	1	0	0	11	1	0	69	0	0	1	0	0	0	2	0	0	0	0	1	0	0	0	200	17	0	0	0	0	0	0	0	0	0	0	0	0	1
Krageholm	lake	count	South Scania	4018,76	-2068,76	0	1	0	0	291	0	0	0	0	0	13	1	0	75	0	0	2	0	0	0	6	0	0	0	0	0	0	0	0	261	16	0	0	0	0	0	0	0	0	0	0	3	0	0
Krageholm	lake	count	South Scania	4189,61	-2239,61	0	3	0	0	267	0	0	0	0	0	3	0	0	60	0	0	1	0	1	0	3	0	0	0	0	0	0	0	0	322	14	0	0	0	0	0	0	0	0	0	0	0	0	1
Krageholm	lake	count	South Scania	4364,33	-2414,33	0	2	0	0	268	0	0	0	0	0	12	0	0	77	0	0	1	0	0	0	2	0	0	0	0	0	0	0	0	334	9	0	0	0	0	0	0	0	0	0	0	1	0	3
Krageholm	lake	count	South Scania	4542,61	-2592,61	0	0	0	0	277	0	0	1	0	0	11	0	0	58	0	0	4	0	0	0	0	0	0	0	0	0	0	0	0	287	24	0	0	0	0	0	0	0	0	0	0	5	0	1
Krageholm	lake	count	South Scania	4724,11	-2774,11	0	2	0	0	255	0	0	0	0	0	2	0	0	62	0	0	2	0	0	0	2	0	0	0	0	0	0	0	0	270	11	0	0	0	0	0	0	0	1	0	0	2	0	0
Krageholm	lake	count	South Scania	4908,49	-2958,49	0	0	0	0	275	0	0	0	0	0	0	1	0	51	0	0	0	0	0	0	0	0	0	0	0	0	0	0	0	225	7	0	0	0	0	0	0	0	0	0	0	2	0	0
Krageholm	lake	count	South Scania	5095,44	-3145,44	0	2	0	0	216	0	0	0	0	0	1	1	0	47	0	0	4	0	0	0	0	0	0	0	0	0	0	0	0	202	8	0	0	0	0	0	0	0	0	0	0	2	0	1
Krageholm	lake	count	South Scania	5284,63	-3334,63	0	0	0	0	303	0	0	0	0	0	4	1	0	55	0	0	0	0	0	0	0	0	0	0	0	0	0	0	0	225	8	0	0	0	0	0	0	0	0	0	0	0	0	0
Krageholm	lake	count	South Scania	5475,72	-3525,72	0	0	0	0	213	0	0	0	0	0	1	0	0	55	0	0	0	0	0	0	0	0	0	0	0	0	0	0	0	191	10	0	0	0	0	0	0	0	0	0	0	0	0	1
Krageholm	lake	count	South Scania	5668,38	-3718,38	0	0	0	0	296	0	0	0	0	0	5	0	0	115	0	0	0	0	0	0	0	0	0	0	0	0	0	0	0	258	13	0	0	0	0	0	0	0	0	0	0	1	0	2
Krageholm	lake	count	South Scania	5862,3	-3912,3	0	0	0	0	275	0	0	0	0	0	4	0	0	113	0	0	0	0	0	0	0	0	0	0	1	0	0	0	0	262	5	0	0	0	0	0	0	0	0	0	0	0	0	0
Krageholm	lake	count	South Scania	6057,17	-4107,17	0	0	0	0	282	0	0	0	0	0	4	0	0	68	0	0	4	0	0	0	0	0	0	0	0	0	0	0	0	258	9	0	0	0	0	0	0	0	0	0	0	0	0	1
Krageholm	lake	count	South Scania	6252,86	-4302,86	0	0	0	0	253	0	0	0	0	0	1	0	0	58	0	0	4	0	0	0	0	0	0	0	0	0	0	0	0	173	16	0	0	0	0	0	0	0	0	0	0	0	0	0
Krageholm	lake	count	South Scania	6449,23	-4499,23	0	0	0	0	194	0	0	0	0	0	1	0	0	47	0	0	2	0	0	0	0	0	0	0	0	0	0	0	0	179	9	0	0	0	0	0	0	0	0	0	0	0	0	1
Krageholm	lake	count	South Scania	6646,15	-4696,15	0	0	0	0	252	0	0	0	0	0	3	1	0	68	0	0	3	0	0	0	0	0	0	0	0	0	0	0	0	328	12	0	0	0	0	0	0	0	0	0	0	0	0	0
Krageholm	lake	count	South Scania	6843,49	-4893,49	0	0	0	0	229	0	0	0	0	0	0	1	0	51	0	0	2	0	0	0	0	0	0	0	0	0	0	0	0	314	11	0	0	0	0	0	0	0	0	0	0	1	0	0
Krageholm	lake	count	South Scania	7041,12	-5091,12	0	0	0	0	278	0	0	0	0	0	2	0	0	81	0	0	2	0	0	0	0	0	0	0	0	0	0	0	0	319	10	0	0	0	0	0	0	0	0	0	0	0	0	1
Krageholm	lake	count	South Scania	7238,92	-5288,92	0	0	0	0	272	0	0	0	0	0	2	0	0	58	0	0	0	0	0	0	0	0	0	0	0	0	0	0	0	382	10	0	0	0	0	0	0	0	0	0	0	0	0	0
Krageholm	lake	count	South Scania	7436,74	-5486,74	0	0	0	0	237	0	0	0	0	0	3	0	0	60	0	0	3	0	0	0	0	0	0	0	0	0	0	0	0	214	7	0	0	0	0	0	0	0	0	0	0	0	0	2
Krageholm	lake	count	South Scania	7634,47	-5684,47	0	0	0	0	273	0	0	0	0	0	1	1	0	103	0	0	3	0	0	0	0	0	0	0	0	0	0	0	0	291	17	0	0	0	0	0	0	0	0	0	0	0	0	0
Krageholm	lake	count	South Scania	7831,97	-5881,97	0	0	0	0	239	0	0	0	0	0	2	1	0	190	0	0	2	0	0	0	0	0	0	0	0	0	0	0	0	286	16	0	0	0	0	0	0	0	0	0	0	0	0	3
Krageholm	lake	count	South Scania	8107,84	-6157,84	0	0	0	0	225	0	0	0	0	0	1	1	0	158	0	0	2	0	0	0	0	0	0	0	0	0	0	0	0	316	28	0	0	0	0	0	0	0	0	0	0	0	0	3
Krageholm	lake	count	South Scania	8304,27	-6354,27	0	0	0	0	184	0	0	0	0	0	0	1	0	99	0	0	0	0	0	0	0	0	0	0	0	0	0	0	0	379	6	0	0	0	0	0	0	0	0	0	0	0	0	0
Krageholm	lake	count	South Scania	8500,03	-6550,03	0	0	0	0	243	0	0	0	0	0	2	0	0	119	0	0	0	0	0	0	0	0	0	0	0	0	0	0	0	418	10	0	0	0	0	0	0	0	0	0	0	0	0	0
Krageholm	lake	count	South Scania	8694,99	-6744,99	0	0	0	0	211	0	0	0	0	0	0	0	0	96	0	0	4	0	0	0	0	0	0	0	0	0	0	0	1	381	4	0	0	0	0	0	0	0	0	0	0	0	0	2
Krageholm	lake	count	South Scania	8889,02	-6939,02	0	0	0	0	273	0	0	0	0	0	1	0	0	109	0	0	3	0	0	0	0	0	0	0	0	0	0	0	0	511	10	0	0	0	0	0	0	0	0	0	0	0	0	1
Krageholm	lake	count	South Scania	9082	-7132	0	0	0	0	271	0	0	0	0	0	1	1	0	111	0	0	0	0	0	0	0	0	0	0	0	0	0	0	1	667	5	0	0	0	0	0	0	0	0	0	0	0	0	2
Krageholm	lake	count	South Scania	9273,78	-7323,78	0	0	0	0	177	0	0	0	0	0	0	0	0	134	0	0	2	0	0	0	0	0	0	0	0	0	0	0	0	629	10	0	0	0	0	0	0	0	0	0	0	0	0	2
Krageholm	lake	count	South Scania	9464,26	-7514,26	0	0	0	0	16	0	0	0	0	0	0	0	0	139	0	0	0	0	0	0	0	0	0	0	0	0	0	0	0	613	7	0	0	0	0	0	0	0	0	0	0	0	0	0
Krageholm	lake	count	South Scania	9653,47	-7703,47	0	0	0	0	11	0	0	0	0	0	3	0	0	180	0	0	3	0	0	0	0	0	0	0	0	0	0	0	0	679	7	0	0	0	0	0	0	0	0	0	0	0	0	0
Krageholm	lake	count	South Scania	9841,59	-7891,59	0	0	0	0	2	0	0	1	0	0	1	1	0	184	0	0	3	0	0	0	0	0	0	0	0	0	0	0	0	707	18	0	0	0	0	0	0	0	0	0	0	0	0	2
Krageholm	lake	count	South Scania	10028,82	-8078,82	0	0	0	0	0	0	0	0	0	0	1	0	0	194	0	0	0	0	0	0	0	0	0	0	0	0	0	0	0	464	6	0	0	0	0	0	0	0	0	0	0	0	0	1
Krageholm	lake	count	South Scania	10215,36	-8265,36	0	0	0	0	0	0	0	0	0	0	0	0	0	141	0	0	0	0	0	0	0	0	0	0	0	0	0	0	0	412	20	0	0	0	0	0	0	0	0	0	0	0	0	0
Krageholm	lake	count	South Scania	10401,41	-8451,41	0	0	0	0	0	0	0	0	0	0	1	1	0	236	0	0	0	0	0	0	0	0	0	0	0	0	0	0	0	382	8	0	0	0	0	0	0	0	0	0	0	0	0	2
Krageholm	lake	count	South Scania	10587,17	-8637,17	0	0	0	0	0	0	0	0	0	0	2	0	0	340	0	0	0	0	0	0	0	0	0	0	0	0	0	0	0	226	12	0	0	0	0	0	0	0	0	0	0	0	0	8
Krageholm	lake	count	South Scania	10772,82	-8822,82	0	0	0	0	1	0	0	0	0	0	2	4	0	414	0	0	1	0	0	0	0	0	0	0	0	0	0	0	0	53	18	0	0	0	0	0	0	0	0	0	0	0	0	11
Krageholm	lake	count	South Scania	10958,48	-9008,48	0	0	0	0	0	0	0	0	0	0	4	0	0	569	0	0	0	0	0	0	0	0	0	0	0	0	0	0	0	4	15	0	0	0	0	0	1	0	0	0	0	0	0	2
Krageholm	lake	count	South Scania	11144,13	-9194,13	0	0	0	0	1	0	0	0	0	0	5	3	0	335	0	0	0	0	0	0	0	0	0	0	0	0	0	0	0	1	46	0	0	0	0	0	0	0	0	0	0	0	0	22
Krageholm	lake	count	South Scania	11329,78	-9379,78	0	0	0	0	2	0	0	0	0	0	6	0	0	222	0	0	0	0	0	0	0	0	0	0	1	0	0	0	0	4	59	0	0	0	0	0	0	0	0	0	0	0	0	22
Krageholm	lake	count	South Scania	11515,43	-9565,43	0	0	0	0	2	0	0	1	0	0	9	0	0	216	0	0	0	0	0	0	0	0	0	0	0	0	0	0	0	2	70	0	0	0	0	0	0	0	0	0	0	0	0	8
Krageholm	lake	count	South Scania	11701,08	-9751,08	0	0	0	0	1	0	0	0	0	0	8	0	0	156	0	0	0	0	0	0	0	0	0	0	1	0	0	1	0	4	69	0	0	0	0	0	0	0	0	0	0	0	0	5
Bjäresjöholmsjön	lake	count	South Scania	64,25	1885,75	0	0	0	0	64	0	0	2	0	0	13	0	0	56	0	0	7	0	0	0	3	3	0	2	1	38	0	2	0	73	4	0	0	0	0	0	0	0	0	0	0	45	0	1
Bjäresjöholmsjön	lake	count	South Scania	188,44	1761,56	0	0	0	0	208	0	0	6	0	0	14	0	0	223	0	0	8	0	0	0	16	1	0	2	0	108	0	2	0	143	11	0	0	0	0	0	0	0	0	0	0	102	0	7
Bjäresjöholmsjön	lake	count	South Scania	312,62	1637,38	0	0	0	0	299	0	0	2	0	0	27	1	0	212	0	0	12	0	0	0	42	0	0	1	0	21	0	0	0	200	13	0	0	0	0	0	0	0	0	0	0	98	0	7
Bjäresjöholmsjön	lake	count	South Scania	374,71	1575,29	0	0	0	0	160	0	0	2	0	0	13	0	0	102	0	0	6	0	0	0	35	0	0	0	0	6	0	0	0	141	8	0	0	0	0	0	0	0	0	0	0	60	0	13
Bjäresjöholmsjön	lake	count	South Scania	436,8	1513,2	0	0	0	0	189	0	0	0	0	0	31	0	0	106	0	0	3	0	0	0	40	0	0	4	0	5	0	0	0	145	11	0	0	0	0	0	0	0	0	0	0	38	0	10
Bjäresjöholmsjön	lake	count	South Scania	498,9	1451,1	0	0	0	0	251	0	0	2	0	0	21	0	0	140	0	0	9	0	0	0	36	1	0	1	0	10	0	0	0	148	6	0	0	0	0	0	0	0	0	0	0	52	0	15
Bjäresjöholmsjön	lake	count	South Scania	560,99	1389,01	0	1	0	0	239	0	0	0	0	0	33	0	0	158	0	0	5	0	0	0	29	0	0	1	0	10	0	0	0	164	22	0	0	0	0	0	0	0	0	0	0	53	0	9
Bjäresjöholmsjön	lake	count	South Scania	623,08	1326,92	0	0	0	0	143	0	0	0	0	0	14	0	0	101	0	0	8	0	0	0	7	2	0	0	0	6	0	0	0	108	11	0	0	0	0	0	0	0	0	0	0	21	0	3
Bjäresjöholmsjön	lake	count	South Scania	685,17	1264,83	0	0	0	0	100	0	0	2	0	0	7	1	0	106	0	0	9	0	0	0	10	0	0	0	0	3	0	1	0	81	9	0	0	0	0	0	0	0	0	0	0	13	0	8
Bjäresjöholmsjön	lake	count	South Scania	747,26	1202,74	0	0	0	0	74	0	0	1	0	0	11	0	0	76	0	0	11	0	0	0	3	1	0	1	1	3	0	0	0	75	11	0	0	0	0	0	0	0	0	0	0	9	0	2
Bjäresjöholmsjön	lake	count	South Scania	809,36	1140,64	0	0	0	0	202	0	0	0	0	0	27	0	0	193	0	0	15	0	0	0	20	0	0	1	0	1	0	0	0	132	40	0	0	0	0	0	0	0	0	0	0	15	0	10
Bjäresjöholmsjön	lake	count	South Scania	871,45	1078,55	0	0	0	0	104	0	0	0	0	0	12	1	0	107	0	0	7	0	0	0	13	0	0	0	0	0	0	0	0	90	9	0	0	0	0	0	0	0	0	0	0	10	0	6
Bjäresjöholmsjön	lake	count	South Scania	933,54	1016,46	0	0	0	0	149	0	0	0	0	0	28	0	0	184	0	0	18	0	0	0	18	0	0	0	0	1	0	0	0	143	27	0	0	0	0	0	0	0	0	0	0	20	0	7
Bjäresjöholmsjön	lake	count	South Scania	995,63	954,37	0	0	0	0	108	0	0	0	0	0	11	0	0	112	0	0	10	0	0	0	11	1	0	0	0	6	0	0	0	99	22	0	0	0	0	0	0	0	0	0	0	1	0	8
Bjäresjöholmsjön	lake	count	South Scania	1057,72	892,28	0	0	0	0	154	0	0	1	0	0	17	0	0	148	0	0	16	0	0	0	4	1	0	1	1	1	0	0	0	141	42	0	0	0	0	0	0	0	0	0	0	7	0	13
Bjäresjöholmsjön	lake	count	South Scania	1119,82	830,18	0	0	0	0	123	0	0	1	0	0	23	0	0	144	0	0	7	0	0	0	4	0	0	0	0	2	0	0	0	112	26	0	0	0	0	0	0	0	0	0	0	4	0	8
Bjäresjöholmsjön	lake	count	South Scania	1181,91	768,09	0	0	0	0	91	0	0	0	0	0	13	0	0	88	0	0	4	0	0	0	7	1	0	0	0	2	0	0	0	102	18	0	0	0	0	0	0	0	0	0	0	6	0	3
Bjäresjöholmsjön	lake	count	South Scania	1244	706	0	1	0	0	115	0	0	0	0	0	12	1	0	135	0	0	7	0	0	0	1	1	0	0	0	1	0	0	0	121	15	0	0	0	0	0	0	0	0	0	0	16	0	6
Bjäresjöholmsjön	lake	count	South Scania	1306,09	643,91	0	0	0	0	142	0	0	0	0	0	18	0	0	134	0	0	10	0	0	0	12	0	0	0	0	4	0	0	0	156	27	0	0	0	0	0	0	0	0	0	0	5	0	6
Bjäresjöholmsjön	lake	count	South Scania	1368,18	581,82	0	0	0	0	132	0	0	2	0	0	18	0	0	126	0	0	6	0	0	0	4	0	0	1	0	2	0	0	0	142	21	0	0	0	0	0	0	0	0	0	0	10	0	7
Bjäresjöholmsjön	lake	count	South Scania	1430,28	519,72	0	1	0	0	130	0	0	0	0	0	36	0	0	162	0	0	6	0	0	0	2	0	0	0	0	4	0	0	0	159	37	0	0	0	0	0	0	0	0	0	0	6	0	4
Bjäresjöholmsjön	lake	count	South Scania	1492,37	457,63	0	0	0	0	149	0	0	0	0	0	34	0	0	126	0	0	8	0	0	0	6	0	0	0	0	8	0	0	0	184	7	0	0	0	0	0	0	0	0	0	0	8	0	5
Bjäresjöholmsjön	lake	count	South Scania	1554,46	395,54	0	0	0	0	165	0	0	0	0	0	27	0	0	161	0	0	5	0	0	0	5	0	0	0	0	2	0	0	0	191	8	0	0	0	0	0	0	0	0	0	0	11	0	6
Bjäresjöholmsjön	lake	count	South Scania	1616,55	333,45	0	0	0	0	136	0	0	0	0	0	26	0	0	152	0	0	7	0	0	0	8	0	0	0	0	7	0	0	0	173	10	0	0	0	0	0	0	0	0	0	0	15	0	7
Bjäresjöholmsjön	lake	count	South Scania	1678,64	271,36	0	0	0	0	186	0	0	1	0	0	11	2	0	99	0	0	2	0	0	0	5	1	0	0	0	5	0	0	0	287	12	0	0	0	0	0	0	0	0	0	0	10	0	4
Bjäresjöholmsjön	lake	count	South Scania	1740,74	209,26	0	1	0	0	196	0	0	1	0	0	18	0	0	162	0	0	4	0	0	0	2	0	0	0	0	14	0	0	0	326	8	0	0	0	0	0	0	0	0	0	0	17	0	1
Bjäresjöholmsjön	lake	count	South Scania	1802,83	147,17	0	1	0	0	198	0	0	0	0	0	12	0	0	170	0	0	2	0	0	0	7	0	0	0	0	18	0	0	0	326	1	0	0	0	0	0	0	0	0	0	0	27	0	2
Bjäresjöholmsjön	lake	count	South Scania	1864,92	85,0799999999999	0	2	0	0	131	0	0	1	0	0	8	0	0	113	0	0	2	0	0	0	7	0	0	0	0	8	0	0	0	303	2	0	0	0	0	0	0	0	0	0	0	21	0	4
Bjäresjöholmsjön	lake	count	South Scania	1927,01	22,99	0	0	0	0	141	0	0	0	0	0	9	0	0	94	0	0	0	0	0	0	5	1	0	0	1	7	0	0	0	312	1	0	0	0	0	0	0	0	0	0	0	6	0	1
Bjäresjöholmsjön	lake	count	South Scania	1989,1	-39,0999999999999	0	1	0	0	169	0	0	1	0	0	9	0	0	97	0	0	4	0	0	0	9	0	0	0	0	1	0	0	0	426	6	0	0	0	0	0	0	0	0	0	0	14	0	1
Bjäresjöholmsjön	lake	count	South Scania	2051,2	-101,2	0	0	0	0	229	0	0	0	0	0	10	0	0	97	0	0	0	0	0	0	13	1	0	0	0	2	0	0	0	496	18	0	0	0	0	0	0	0	0	0	0	15	0	0
Bjäresjöholmsjön	lake	count	South Scania	2113,29	-163,29	0	0	0	0	319	0	0	0	0	0	7	0	0	88	0	0	2	0	0	0	10	0	0	0	0	3	0	0	0	443	10	0	0	0	0	0	0	0	0	0	0	7	0	4
Bjäresjöholmsjön	lake	count	South Scania	2175,38	-225,38	0	1	0	0	196	0	0	0	0	0	12	0	0	82	0	0	4	0	0	0	12	0	0	0	0	6	0	0	0	451	4	0	0	0	0	0	0	0	0	0	0	9	0	0
Bjäresjöholmsjön	lake	count	South Scania	2237,47	-287,47	0	1	0	0	267	0	0	0	0	0	10	0	0	103	0	0	1	0	0	0	11	2	0	0	1	5	0	0	0	619	12	0	0	0	0	0	0	0	0	0	0	10	0	0
Bjäresjöholmsjön	lake	count	South Scania	2299,56	-349,56	0	2	0	0	291	0	0	1	0	0	7	0	0	97	0	0	2	0	0	0	4	0	0	0	0	2	0	0	0	421	4	0	0	0	0	0	0	0	0	0	0	4	0	1
Bjäresjöholmsjön	lake	count	South Scania	2361,66	-411,66	0	3	0	0	325	0	0	0	0	0	10	0	0	74	0	0	0	0	0	0	4	0	0	0	0	1	0	0	0	518	4	0	0	0	0	0	0	0	0	0	0	2	0	1
Bjäresjöholmsjön	lake	count	South Scania	2423,75	-473,75	0	2	0	0	319	0	0	0	0	0	15	0	0	114	0	0	0	0	0	0	3	1	0	0	0	3	0	0	0	521	7	0	0	0	0	0	0	0	0	0	0	1	0	1
Bjäresjöholmsjön	lake	count	South Scania	2485,84	-535,84	0	1	0	0	309	0	0	0	0	0	9	0	0	103	0	0	1	0	0	0	3	1	0	0	0	3	0	0	0	751	7	0	0	0	0	0	0	0	0	0	0	0	0	2
Bjäresjöholmsjön	lake	count	South Scania	2547,93	-597,93	0	2	0	0	306	0	0	0	0	0	9	0	0	68	0	0	0	0	0	0	3	0	0	0	0	1	0	0	0	482	4	0	0	0	0	0	0	0	0	0	0	0	0	1
Bjäresjöholmsjön	lake	count	South Scania	2610,02	-660,02	0	1	0	0	276	0	0	0	0	0	16	0	0	78	0	0	0	0	0	0	10	0	0	0	0	2	0	0	0	681	2	0	0	0	0	0	0	0	0	0	0	4	0	2
Bjäresjöholmsjön	lake	count	South Scania	2672,12	-722,12	0	1	0	0	349	0	0	0	0	0	17	0	0	60	0	0	0	0	0	0	4	0	0	0	0	1	0	0	0	450	3	0	0	0	0	0	0	0	0	0	0	5	0	1
Bjäresjöholmsjön	lake	count	South Scania	2734,21	-784,21	0	3	0	0	387	0	0	0	0	0	14	0	0	50	0	0	0	0	0	0	2	0	0	0	0	1	0	0	0	409	3	0	0	0	0	0	0	0	0	0	0	2	0	2
Bjäresjöholmsjön	lake	count	South Scania	2796,3	-846,3	0	1	0	0	377	0	0	2	0	0	9	0	0	68	0	0	0	0	0	0	1	0	0	0	0	1	0	0	0	412	2	0	0	0	0	0	0	0	0	0	0	4	0	1
Bjäresjöholmsjön	lake	count	South Scania	2858,39	-908,39	0	0	0	0	365	0	0	0	0	0	17	0	0	63	0	0	1	0	0	0	2	0	0	0	0	0	0	0	0	380	8	0	0	0	0	0	0	0	0	0	0	1	0	1
Bjäresjöholmsjön	lake	count	South Scania	2920,48	-970,48	0	2	0	0	382	0	0	0	0	0	27	0	0	62	0	0	1	0	0	0	0	0	0	0	0	5	0	0	0	388	6	0	0	0	0	0	0	0	0	0	0	3	0	0
Bjäresjöholmsjön	lake	count	South Scania	2982,58	-1032,58	0	2	0	0	292	0	0	0	0	0	4	0	0	55	0	0	1	0	0	0	1	0	0	0	0	0	0	0	0	526	7	0	0	0	0	0	0	0	0	0	0	1	0	1
Bjäresjöholmsjön	lake	count	South Scania	3044,67	-1094,67	0	4	0	0	308	0	0	0	0	0	6	0	0	77	0	0	0	0	0	0	3	0	0	0	0	0	0	0	0	463	1	0	0	0	0	0	0	0	0	0	0	3	0	1
Bjäresjöholmsjön	lake	count	South Scania	3106,76	-1156,76	0	1	0	0	287	0	0	0	0	0	2	0	0	71	0	0	0	0	0	0	4	0	0	0	0	0	0	0	0	359	1	0	0	0	0	0	0	0	0	0	0	1	0	2
Bjäresjöholmsjön	lake	count	South Scania	3168,85	-1218,85	0	4	0	0	275	0	0	0	0	0	3	0	0	94	0	0	0	0	0	0	1	0	0	0	0	0	0	0	0	331	5	0	0	0	0	0	0	0	0	0	0	0	0	0
Bjäresjöholmsjön	lake	count	South Scania	3230,94	-1280,94	0	3	0	0	277	0	0	0	0	0	2	0	0	68	0	0	0	0	0	0	1	0	0	0	0	0	0	0	0	446	3	0	0	0	0	0	0	0	0	0	0	0	0	1
Bjäresjöholmsjön	lake	count	South Scania	3293,04	-1343,04	0	5	0	0	374	0	0	0	0	0	4	0	0	88	0	0	0	0	0	0	0	0	0	0	0	1	0	0	0	533	5	0	0	0	0	0	0	0	0	0	0	1	0	0
Bjäresjöholmsjön	lake	count	South Scania	3355,13	-1405,13	0	4	0	0	217	0	0	0	0	0	5	0	0	69	0	0	0	0	0	0	0	0	0	0	0	0	0	0	0	355	1	0	0	0	0	0	0	0	0	0	0	1	0	0
Bjäresjöholmsjön	lake	count	South Scania	3417,22	-1467,22	0	5	0	0	335	0	0	0	0	0	9	0	0	82	0	0	0	0	0	0	1	0	0	0	0	0	0	0	0	476	1	0	0	0	0	0	0	0	0	0	0	1	0	1
Bjäresjöholmsjön	lake	count	South Scania	3479,31	-1529,31	0	2	0	0	263	0	0	0	0	0	2	0	0	78	0	0	0	0	0	0	0	0	0	0	0	0	0	0	0	376	2	0	0	0	0	0	0	0	0	0	0	0	0	2
Bjäresjöholmsjön	lake	count	South Scania	3541,4	-1591,4	0	4	0	0	280	0	0	0	0	0	3	0	0	76	0	0	0	0	0	0	1	0	0	0	0	2	0	0	0	408	3	0	0	0	0	0	0	0	0	0	0	0	0	0
Bjäresjöholmsjön	lake	count	South Scania	3603,5	-1653,5	0	1	0	0	333	0	0	1	0	0	4	0	0	82	0	0	0	0	0	0	2	0	0	0	0	0	0	0	0	393	1	0	0	0	0	0	0	0	0	0	0	1	0	2
Bjäresjöholmsjön	lake	count	South Scania	3665,59	-1715,59	0	0	0	0	326	0	0	0	0	0	4	0	0	80	0	0	0	0	1	0	1	1	0	0	0	0	0	0	0	443	3	0	0	0	0	0	0	0	0	0	0	2	0	1
Bjäresjöholmsjön	lake	count	South Scania	3727,68	-1777,68	0	1	0	0	369	0	0	0	0	0	4	0	0	95	0	0	0	0	0	0	2	0	0	0	0	0	0	0	0	504	3	0	0	0	0	0	0	0	0	0	0	3	0	1
Bjäresjöholmsjön	lake	count	South Scania	3789,77	-1839,77	0	4	0	0	378	0	0	0	0	0	15	0	0	90	0	0	1	0	0	0	0	0	0	0	0	0	0	0	0	530	4	0	0	0	0	0	0	0	0	0	0	3	0	0
Bjäresjöholmsjön	lake	count	South Scania	3851,86	-1901,86	0	1	0	0	416	0	0	0	0	0	7	0	0	81	0	0	1	0	0	0	1	1	0	0	0	0	0	0	0	518	5	0	0	0	0	0	0	0	0	0	0	1	0	0
Bjäresjöholmsjön	lake	count	South Scania	3913,95	-1963,95	0	1	0	0	358	0	0	0	0	0	3	0	0	99	0	0	1	0	0	0	1	0	0	0	0	0	0	0	0	414	1	0	0	0	0	0	0	0	0	0	0	2	0	0
Bjäresjöholmsjön	lake	count	South Scania	3976,05	-2026,05	0	3	0	0	332	0	0	0	0	0	5	0	0	82	0	0	2	0	0	0	0	0	0	0	0	0	0	0	0	336	4	0	0	0	0	0	0	0	0	0	0	2	0	0
Bjäresjöholmsjön	lake	count	South Scania	4038,14	-2088,14	0	2	0	0	348	0	0	0	0	0	7	0	0	85	0	0	0	0	0	0	1	0	0	0	0	6	0	0	0	436	3	0	0	0	0	0	0	0	0	0	0	7	0	1
Bjäresjöholmsjön	lake	count	South Scania	4100,23	-2150,23	0	1	0	0	341	0	0	0	0	0	3	0	0	71	0	0	2	0	0	0	0	0	0	0	0	1	0	0	0	357	2	0	0	0	0	0	0	0	0	0	0	0	0	0
Bjäresjöholmsjön	lake	count	South Scania	4162,32	-2212,32	0	3	0	0	340	0	0	1	0	0	4	0	0	81	0	0	1	0	0	0	0	0	0	0	0	1	0	0	0	351	9	0	0	0	0	0	0	0	0	0	0	2	0	0
Bjäresjöholmsjön	lake	count	South Scania	4224,41	-2274,41	0	2	0	0	348	0	0	0	0	0	3	0	0	79	0	0	0	0	0	0	1	0	0	0	0	0	0	0	0	281	0	0	0	0	0	0	0	0	0	0	0	2	0	0
Bjäresjöholmsjön	lake	count	South Scania	4286,51	-2336,51	0	4	0	0	350	0	0	2	0	0	1	0	0	88	0	0	0	0	0	0	1	0	0	0	0	0	0	0	0	318	1	0	0	0	0	0	0	0	0	0	0	0	0	1
Bjäresjöholmsjön	lake	count	South Scania	4348,6	-2398,6	0	2	0	0	365	0	0	0	0	0	3	0	0	73	0	0	1	0	0	0	0	0	0	0	0	1	0	0	0	372	4	0	0	0	0	0	0	0	0	0	0	1	0	0
Bjäresjöholmsjön	lake	count	South Scania	4410,69	-2460,69	0	5	0	0	369	0	0	0	0	0	3	0	0	84	0	0	1	0	0	0	0	0	0	0	0	0	0	0	0	473	4	0	0	0	0	0	0	0	0	0	0	0	0	1
Bjäresjöholmsjön	lake	count	South Scania	4472,78	-2522,78	0	4	0	0	252	0	0	0	0	0	6	0	0	79	0	0	0	0	0	0	1	0	0	0	0	0	0	0	0	403	4	0	0	0	0	0	0	0	0	0	0	2	0	1
Bjäresjöholmsjön	lake	count	South Scania	4534,88	-2584,88	0	3	0	0	351	0	0	0	0	0	4	0	0	132	0	0	0	0	0	0	0	0	0	0	0	0	0	0	0	410	1	0	0	0	0	0	0	0	0	0	0	3	0	0
Bjäresjöholmsjön	lake	count	South Scania	4596,97	-2646,97	0	2	0	0	312	0	0	0	0	0	4	0	0	125	0	0	0	0	0	0	0	1	0	0	0	0	0	0	0	524	4	0	0	0	0	0	0	0	0	0	0	3	0	0
Bjäresjöholmsjön	lake	count	South Scania	4659,06	-2709,06	0	0	0	0	275	0	0	0	0	0	3	0	0	88	0	0	0	0	0	0	0	1	0	0	0	0	0	0	0	397	2	0	0	0	0	0	0	0	0	0	0	0	0	1
Bjäresjöholmsjön	lake	count	South Scania	4721,15	-2771,15	0	2	0	0	292	0	0	0	0	0	1	0	0	118	0	0	0	0	0	0	0	0	0	0	0	1	0	0	0	489	2	0	0	0	0	0	0	0	0	0	0	1	0	0
Bjäresjöholmsjön	lake	count	South Scania	4783,24	-2833,24	0	1	0	0	271	0	0	0	0	0	2	0	0	145	0	0	0	0	0	0	0	0	0	0	0	1	0	0	0	547	6	0	0	0	0	0	0	0	0	0	0	1	0	0
Bjäresjöholmsjön	lake	count	South Scania	4845,34	-2895,34	0	2	0	0	221	0	0	0	0	0	3	0	0	115	0	0	0	0	0	0	0	0	0	0	0	0	0	0	0	523	1	0	0	0	0	0	0	0	0	0	0	0	0	0
Bjäresjöholmsjön	lake	count	South Scania	4907,43	-2957,43	0	2	0	0	236	0	0	0	0	0	6	0	0	161	0	0	0	0	0	0	0	1	0	0	0	0	0	0	0	558	2	0	0	0	0	0	0	0	0	0	0	2	0	0
Bjäresjöholmsjön	lake	count	South Scania	4969,52	-3019,52	0	1	0	0	263	0	0	0	0	0	4	0	0	216	0	0	0	0	0	0	0	0	0	0	0	0	0	0	0	594	8	0	0	0	0	0	0	0	0	0	0	0	0	0
Bjäresjöholmsjön	lake	count	South Scania	5031,61	-3081,61	0	3	0	0	244	0	0	0	0	0	6	0	0	260	0	0	0	0	0	0	0	0	0	0	0	0	0	0	0	712	1	0	0	0	0	0	0	0	0	0	0	0	0	0
Bjäresjöholmsjön	lake	count	South Scania	5093,7	-3143,7	0	1	0	0	240	0	0	0	0	0	2	0	0	273	0	0	0	0	0	0	0	0	0	0	0	0	0	0	0	546	3	0	0	0	0	0	0	0	0	0	0	0	0	0
Bjäresjöholmsjön	lake	count	South Scania	5155,8	-3205,8	0	2	0	0	216	0	0	0	0	0	5	0	0	326	0	0	0	0	0	0	0	0	0	0	0	0	0	0	0	494	1	0	0	0	0	0	0	0	0	0	0	0	0	0
Bjäresjöholmsjön	lake	count	South Scania	5217,89	-3267,89	0	1	0	0	222	0	0	0	0	0	7	0	0	289	0	0	0	0	0	0	0	0	0	0	0	0	0	0	0	593	2	0	0	0	0	0	0	0	0	0	0	0	0	0
Bjäresjöholmsjön	lake	count	South Scania	5279,98	-3329,98	0	0	0	0	413	0	0	0	0	0	15	0	0	472	0	0	0	0	0	0	0	0	0	0	0	1	0	0	0	871	2	0	0	0	0	0	0	0	0	0	0	1	0	0
Bjäresjöholmsjön	lake	count	South Scania	5342,07	-3392,07	0	0	0	0	298	0	0	0	0	0	13	0	0	279	0	0	1	0	0	0	0	1	0	0	0	0	0	0	0	616	4	0	0	0	0	0	0	0	0	0	0	2	0	0
Bjäresjöholmsjön	lake	count	South Scania	5404,16	-3454,16	0	0	0	0	252	0	0	0	0	0	14	0	0	241	0	0	0	0	0	0	1	0	0	0	0	0	0	0	0	536	4	0	0	0	0	0	0	0	0	0	0	0	0	0
Bjäresjöholmsjön	lake	count	South Scania	5466,25	-3516,25	0	1	0	0	278	0	0	0	0	0	15	0	0	272	0	0	0	0	0	0	0	0	0	0	0	0	0	0	0	538	7	0	0	0	0	0	0	0	0	0	0	1	0	0
Bjäresjöholmsjön	lake	count	South Scania	5528,35	-3578,35	0	0	0	0	316	0	0	0	0	0	6	0	0	240	0	0	0	0	0	0	1	0	0	0	0	0	0	0	0	398	3	0	0	0	0	0	0	0	0	0	0	0	0	0
Bjäresjöholmsjön	lake	count	South Scania	5590,44	-3640,44	0	0	0	0	260	0	0	0	0	0	5	0	0	232	0	0	0	0	0	0	0	0	0	0	0	0	0	0	0	425	3	0	0	0	0	0	0	0	0	0	0	0	0	0
Bjäresjöholmsjön	lake	count	South Scania	5652,53	-3702,53	0	0	0	0	386	0	0	0	0	0	6	0	0	284	0	0	0	0	0	0	0	0	0	0	0	0	0	0	0	556	1	0	0	0	0	0	0	0	0	0	0	1	0	0
Bjäresjöholmsjön	lake	count	South Scania	5714,62	-3764,62	0	0	0	0	341	0	0	0	0	0	9	0	0	171	0	0	1	0	0	0	0	0	0	0	0	0	0	0	0	479	2	0	0	0	0	0	0	0	0	0	0	0	0	0
Bjäresjöholmsjön	lake	count	South Scania	5776,72	-3826,72	0	0	0	0	293	0	0	0	0	0	1	0	0	84	0	0	2	0	0	0	0	1	0	0	0	0	0	0	0	453	3	0	0	0	0	0	0	0	0	0	0	0	0	1
Bjäresjöholmsjön	lake	count	South Scania	5838,81	-3888,81	0	3	0	0	278	0	0	0	0	0	2	0	0	73	0	0	0	0	0	0	0	1	0	0	0	0	0	0	0	385	4	0	0	0	0	0	0	0	0	0	0	0	0	1
Bjäresjöholmsjön	lake	count	South Scania	5900,9	-3950,9	0	0	0	0	253	0	0	0	0	0	4	0	0	81	0	0	0	0	0	0	0	0	0	0	0	0	0	0	0	451	3	0	0	0	0	0	0	0	0	0	0	0	0	0
Bjäresjöholmsjön	lake	count	South Scania	5962,99	-4012,99	0	1	0	0	237	0	0	0	0	0	2	0	0	58	0	0	0	0	0	0	0	0	0	0	0	0	0	0	0	349	0	0	0	0	0	0	0	0	0	0	0	1	0	0
Bjäresjöholmsjön	lake	count	South Scania	6025,08	-4075,08	0	1	0	0	231	0	0	0	0	0	0	0	0	60	0	0	0	0	0	0	0	0	0	0	0	0	0	0	0	322	2	0	0	0	0	0	0	0	0	0	0	0	0	1
Bjäresjöholmsjön	lake	count	South Scania	6087,18	-4137,18	0	2	0	0	247	0	0	0	0	0	1	0	0	99	0	0	0	0	0	0	0	0	0	0	0	0	0	0	0	451	2	0	0	0	0	0	0	0	0	0	0	0	0	0
Bjäresjöholmsjön	lake	count	South Scania	6149,27	-4199,27	0	3	0	0	216	0	0	0	0	0	4	0	0	92	0	0	2	0	0	0	0	0	0	0	0	0	0	0	0	343	1	0	0	0	0	0	0	0	0	0	0	0	0	0
Bjäresjöholmsjön	lake	count	South Scania	6211,36	-4261,36	0	0	0	0	242	0	0	0	0	0	4	0	0	95	0	0	0	0	0	0	0	0	0	0	0	0	0	0	0	292	1	0	0	0	0	0	0	0	0	0	0	0	0	0
Bjäresjöholmsjön	lake	count	South Scania	6273,45	-4323,45	0	1	0	0	254	0	0	0	0	0	1	0	0	80	0	0	1	0	0	0	0	0	0	0	0	0	0	0	0	264	3	0	0	0	0	0	0	0	0	0	0	0	0	0
Bjäresjöholmsjön	lake	count	South Scania	6335,54	-4385,54	0	0	0	0	193	0	0	0	0	0	0	0	0	84	0	0	0	0	0	0	0	0	0	0	0	0	0	0	0	247	1	0	0	0	0	0	0	0	0	0	0	0	0	1
Bjäresjöholmsjön	lake	count	South Scania	6397,64	-4447,64	0	1	0	0	277	0	0	0	0	0	4	0	0	119	0	0	4	0	0	0	0	1	0	0	0	0	0	0	0	291	3	0	0	0	0	0	0	0	0	0	0	0	0	1
Bjäresjöholmsjön	lake	count	South Scania	6459,73	-4509,73	0	0	0	0	250	0	0	0	0	0	2	0	0	101	0	0	1	0	0	0	0	0	0	0	0	0	0	0	0	292	3	0	0	0	0	0	0	0	0	0	0	0	0	0
Bjäresjöholmsjön	lake	count	South Scania	6521,82	-4571,82	0	0	0	0	231	0	0	0	0	0	0	0	0	63	0	0	0	0	0	0	0	0	0	0	0	0	0	0	0	304	4	0	0	0	0	0	0	0	0	0	0	0	0	0
Bjäresjöholmsjön	lake	count	South Scania	6646	-4696	0	0	0	0	196	0	0	0	0	0	2	0	0	82	0	0	2	0	0	0	0	0	0	0	0	0	0	0	0	355	3	0	0	0	0	0	0	0	0	0	0	0	0	0
Bjäresjöholmsjön	lake	count	South Scania	6770,19	-4820,19	0	0	0	0	249	0	0	0	0	0	2	0	0	85	0	0	3	0	0	0	0	0	0	0	0	0	0	0	0	397	1	0	0	0	0	0	0	0	0	0	0	0	0	0
Bjäresjöholmsjön	lake	count	South Scania	6894,37	-4944,37	0	1	0	0	285	0	0	0	0	0	2	0	0	82	0	0	0	0	0	0	0	0	0	0	0	0	0	0	0	437	2	0	0	0	0	0	0	0	0	0	0	0	0	0
Bjäresjöholmsjön	lake	count	South Scania	7018,56	-5068,56	0	0	0	0	263	0	0	0	0	0	0	0	0	75	0	0	1	0	0	0	0	0	0	0	0	0	0	0	0	432	3	0	0	0	0	0	0	0	0	0	0	0	0	0
Bjäresjöholmsjön	lake	count	South Scania	7080,65	-5130,65	0	0	0	0	263	0	0	0	0	0	1	0	0	81	0	0	1	0	0	0	0	0	0	0	0	0	0	0	0	422	0	0	0	0	0	0	0	0	0	0	0	0	0	1
Bjäresjöholmsjön	lake	count	South Scania	7142,74	-5192,74	0	0	0	0	258	0	0	0	0	0	3	0	0	54	0	0	0	0	0	0	0	0	0	0	0	0	0	0	0	447	1	0	0	0	0	0	0	0	0	0	0	0	0	0
Bjäresjöholmsjön	lake	count	South Scania	7266,92	-5316,92	0	0	0	0	264	0	0	0	0	0	1	0	0	84	0	0	1	0	0	0	0	0	0	0	0	0	0	0	0	465	3	0	0	0	0	0	0	0	0	0	0	0	0	0
Bjäresjöholmsjön	lake	count	South Scania	7391,11	-5441,11	0	0	0	0	269	0	0	0	0	0	0	0	0	73	0	0	3	0	0	0	0	0	0	0	0	0	0	0	0	424	2	0	0	0	0	0	0	0	0	0	0	0	0	0
Bjäresjöholmsjön	lake	count	South Scania	7515,29	-5565,29	0	0	0	0	227	0	0	0	0	0	1	0	0	119	0	0	0	0	0	0	0	0	0	0	0	0	0	0	0	525	3	0	0	0	0	0	0	0	0	0	0	0	0	0
Bjäresjöholmsjön	lake	count	South Scania	7577,38	-5627,38	0	1	0	0	214	0	0	0	0	0	2	0	0	119	0	0	1	0	0	0	0	0	0	0	0	0	0	0	0	527	5	0	0	0	0	0	0	0	0	0	0	0	0	1
Bjäresjöholmsjön	lake	count	South Scania	7639,47	-5689,47	0	0	0	0	254	0	0	0	0	0	1	0	0	91	0	0	2	0	0	0	0	0	0	0	0	0	0	0	0	549	2	0	0	0	0	0	0	0	0	0	0	1	0	2
Bjäresjöholmsjön	lake	count	South Scania	7701,57	-5751,57	0	0	0	0	184	0	0	0	0	0	1	0	0	80	0	0	2	0	0	0	0	0	0	0	0	1	0	0	0	493	2	0	0	0	0	0	0	0	0	0	0	0	0	0
Bjäresjöholmsjön	lake	count	South Scania	7763,66	-5813,66	0	0	0	0	292	0	0	0	0	0	14	0	0	86	0	0	0	0	0	0	0	0	0	0	0	0	0	0	0	513	0	0	0	0	0	0	0	0	0	0	0	1	0	0
Bjäresjöholmsjön	lake	count	South Scania	7825,75	-5875,75	0	0	0	0	244	0	0	0	0	0	1	0	0	81	0	0	1	0	0	0	0	0	0	0	0	0	0	0	0	403	3	0	0	0	0	0	0	0	0	0	0	0	0	0
Bjäresjöholmsjön	lake	count	South Scania	7949,93	-5999,93	0	0	0	0	255	0	0	0	0	0	2	0	0	102	0	0	1	0	0	0	0	0	0	0	0	0	0	0	0	448	2	0	0	0	0	0	0	0	0	0	0	1	0	1
Ageröds Mosse	bog	count	South Scania	18,65	1931,35	0	0	0	0	124	0	0	0	0	0	6	0	0	196	0	0	257	0	0	0	10	0	0	0	0	13	0	0	0	52	11	0	0	0	0	0	0	0	12	0	0	95	0	0
Ageröds Mosse	bog	count	South Scania	74,2	1875,8	0	0	0	0	83	0	0	0	0	0	1	0	0	151	0	0	356	0	0	0	8	0	0	0	0	13	0	0	0	64	3	0	0	0	0	0	0	3	41	0	0	161	0	0
Ageröds Mosse	bog	count	South Scania	129,72	1820,28	0	0	0	0	180	0	0	0	0	0	5	0	0	201	0	0	142	0	0	0	12	0	0	0	0	3	0	0	0	93	31	0	0	0	0	0	0	0	5	0	0	113	0	0
Ageröds Mosse	bog	count	South Scania	185,2	1764,8	0	0	0	0	73	0	0	0	0	0	5	0	0	231	0	0	201	0	0	0	20	0	0	0	0	2	0	0	0	111	2	0	0	0	0	0	0	0	6	0	0	128	0	0
Ageröds Mosse	bog	count	South Scania	240,61	1709,39	0	0	0	0	91	0	0	0	0	0	7	0	0	224	0	0	311	0	0	0	6	0	0	0	0	28	0	0	0	48	24	0	0	0	0	0	0	0	40	0	0	90	0	0
Ageröds Mosse	bog	count	South Scania	295,93	1654,07	0	0	0	0	77	0	0	0	0	0	7	0	0	71	0	0	157	0	0	0	4	0	0	0	0	12	0	0	0	15	44	0	0	0	0	0	0	0	26	0	0	249	0	0
Ageröds Mosse	bog	count	South Scania	351,13	1598,87	0	0	0	0	84	0	0	0	0	0	1	0	0	93	0	0	65	0	0	0	1	0	0	0	0	18	0	0	0	29	27	0	0	0	0	0	0	0	13	0	0	243	0	0
Ageröds Mosse	bog	count	South Scania	406,2	1543,8	0	0	0	0	103	0	0	0	0	0	10	0	0	164	0	0	66	0	0	0	11	0	0	0	0	5	0	0	0	66	46	0	0	0	0	0	0	0	5	0	1	178	0	0
Ageröds Mosse	bog	count	South Scania	461,12	1488,88	0	0	0	0	135	0	0	0	0	0	2	0	0	205	0	0	77	0	0	0	1	0	0	0	0	8	0	0	0	54	50	0	0	0	0	0	0	0	8	0	0	141	0	0
Ageröds Mosse	bog	count	South Scania	516,1	1433,9	0	0	0	0	149	0	0	0	0	0	4	0	0	260	0	0	139	0	0	0	19	0	0	0	0	3	0	0	0	94	6	0	0	0	0	0	0	0	7	0	0	126	0	0
Ageröds Mosse	bog	count	South Scania	571,39	1378,61	0	0	0	0	119	0	0	0	0	0	4	0	0	152	0	0	0	0	0	0	12	0	0	0	0	11	0	0	0	58	36	0	0	0	0	0	0	0	24	0	0	201	0	0
Ageröds Mosse	bog	count	South Scania	627,28	1322,72	0	0	0	0	145	0	0	0	0	0	7	0	0	168	0	0	92	0	0	0	12	0	0	1	0	4	0	0	0	51	29	0	0	0	0	0	0	0	11	0	0	188	0	0
Ageröds Mosse	bog	count	South Scania	684,02	1265,98	0	0	0	0	38	0	0	0	0	0	2	0	0	63	0	0	3	0	0	0	1	0	0	0	0	1	0	0	0	32	4	0	0	0	0	0	0	0	1	0	0	84	0	0
Ageröds Mosse	bog	count	South Scania	741,9	1208,1	0	0	0	0	102	0	0	0	0	0	6	0	0	77	0	0	37	0	0	0	11	0	0	0	0	6	0	0	0	38	2	0	0	0	0	0	0	0	5	0	0	223	0	0
Ageröds Mosse	bog	count	South Scania	801,17	1148,83	0	0	0	0	135	0	0	0	0	0	6	0	0	162	0	0	39	0	0	0	16	0	0	0	0	2	0	0	0	71	17	0	0	0	0	0	0	0	6	0	0	158	0	0
Ageröds Mosse	bog	count	South Scania	862,12	1087,88	0	0	0	0	174	0	0	0	0	0	6	0	0	171	0	0	173	0	0	0	17	1	0	0	0	8	0	0	0	106	7	0	0	0	0	0	0	0	12	0	0	146	0	0
Ageröds Mosse	bog	count	South Scania	925	1025	0	0	0	0	82	0	0	0	0	0	5	0	0	305	0	0	181	0	0	0	6	0	0	0	0	4	0	0	0	100	2	0	0	0	0	0	0	0	9	0	0	68	0	0
Ageröds Mosse	bog	count	South Scania	990,1	959,9	0	0	0	0	60	0	0	0	0	0	4	0	0	217	0	0	154	0	0	0	10	0	0	0	0	2	0	0	0	63	1	0	0	0	0	0	0	0	3	0	0	183	0	0
Ageröds Mosse	bog	count	South Scania	1057,64	892,36	0	0	0	0	40	0	0	0	0	0	5	0	0	280	0	0	131	0	0	0	8	0	0	0	0	0	0	0	0	180	6	0	0	0	0	0	0	0	19	0	0	121	0	0
Ageröds Mosse	bog	count	South Scania	1127,11	822,89	0	0	0	0	85	0	0	0	0	0	6	0	0	152	0	0	145	0	0	0	15	0	0	0	0	2	0	0	0	78	3	0	0	0	0	0	0	0	4	0	0	119	0	0
Ageröds Mosse	bog	count	South Scania	1197,25	752,75	0	0	0	0	154	0	0	0	0	0	0	0	0	186	0	0	113	0	0	0	22	0	0	0	0	5	0	0	0	105	18	0	0	0	0	0	0	0	15	0	0	105	0	0
Ageröds Mosse	bog	count	South Scania	1266,78	683,22	0	0	0	0	203	0	0	0	0	0	2	0	0	162	0	0	184	0	0	0	9	0	0	0	0	4	0	0	0	97	10	0	0	0	0	0	0	0	7	0	0	76	0	0
Ageröds Mosse	bog	count	South Scania	1334,5	615,5	0	0	0	0	221	0	0	0	0	0	6	0	0	152	0	0	242	0	0	0	21	0	0	0	0	14	0	0	0	96	11	0	0	0	0	0	0	0	19	0	0	59	0	0
Ageröds Mosse	bog	count	South Scania	1399,17	550,83	0	0	0	0	155	0	0	0	0	0	7	0	0	210	0	0	76	0	0	0	40	1	0	0	0	3	0	0	0	113	19	0	0	0	0	0	0	0	2	0	0	58	0	0
Ageröds Mosse	bog	count	South Scania	1459,57	490,43	0	0	0	0	233	0	0	0	0	0	4	0	0	203	0	0	49	0	0	0	17	0	0	0	0	2	0	0	0	129	23	0	0	0	0	0	0	0	0	0	0	31	0	0
Ageröds Mosse	bog	count	South Scania	1510,9	439,1	0	0	0	0	348	0	0	0	0	0	12	0	0	121	0	0	210	0	0	0	3	0	0	0	0	7	0	0	0	266	20	0	0	0	0	0	0	0	1	0	0	39	0	0
Ageröds Mosse	bog	count	South Scania	1543,13	406,87	0	0	0	0	262	0	0	0	0	0	1	0	0	153	0	0	263	0	0	0	3	0	0	0	0	1	0	0	0	315	11	0	0	0	0	0	0	0	1	0	0	27	0	0
Ageröds Mosse	bog	count	South Scania	1560,4	389,6	0	0	0	0	224	0	0	0	0	0	5	0	0	128	0	0	140	0	0	0	8	0	0	0	0	2	0	0	0	133	13	0	0	0	0	0	0	0	4	0	0	43	0	0
Ageröds Mosse	bog	count	South Scania	1569,81	380,19	0	0	0	0	216	0	0	0	0	0	3	0	0	133	0	0	315	0	0	0	10	0	0	0	0	0	0	0	0	138	6	0	0	0	0	0	0	0	201	0	0	18	0	0
Ageröds Mosse	bog	count	South Scania	1578,46	371,54	0	1	0	0	174	0	0	0	0	0	3	0	0	154	0	0	260	0	0	0	13	0	0	0	0	0	0	0	0	100	7	0	0	0	0	0	0	0	8	0	0	33	0	0
Ageröds Mosse	bog	count	South Scania	1593,46	356,54	0	0	0	0	230	0	0	0	0	0	3	0	0	224	0	0	68	0	0	0	23	0	0	0	0	0	0	0	0	151	43	0	0	0	0	0	0	0	7	0	0	23	0	0
Ageröds Mosse	bog	count	South Scania	1621,91	328,09	0	0	0	0	179	0	0	0	0	0	5	0	0	188	0	0	131	0	0	0	9	0	0	0	0	0	0	0	0	183	52	0	0	0	0	0	0	0	1	0	0	13	0	0
Ageröds Mosse	bog	count	South Scania	1670,91	279,09	0	0	0	0	237	0	0	0	0	0	1	0	0	117	0	0	203	0	0	0	3	0	0	0	0	0	0	0	0	264	0	0	0	0	0	0	0	0	8	0	0	49	0	0
Ageröds Mosse	bog	count	South Scania	1747,58	202,42	0	1	0	0	197	0	0	0	0	0	3	0	0	132	0	0	265	0	0	0	6	0	0	0	0	0	0	0	0	148	2	0	0	0	0	0	0	0	6	0	0	37	0	0
Ageröds Mosse	bog	count	South Scania	1859,01	90,99	0	0	0	0	205	0	0	0	0	0	3	0	0	148	0	0	124	0	0	0	8	0	0	0	0	0	0	0	0	117	15	0	0	0	0	0	0	0	93	0	0	23	0	0
Ageröds Mosse	bog	count	South Scania	2012	-62	0	0	0	0	213	0	0	0	0	0	3	0	0	158	0	0	223	0	0	0	9	0	0	0	0	0	0	0	0	129	22	0	0	0	0	0	0	0	13	0	0	16	0	0
Ageröds Mosse	bog	count	South Scania	2208,83	-258,83	0	0	0	0	183	0	0	0	0	0	2	0	0	223	0	0	47	0	0	0	12	1	0	0	0	0	0	0	0	138	37	0	0	0	0	0	0	0	0	0	0	12	0	0
Ageröds Mosse	bog	count	South Scania	2448,91	-498,91	0	1	0	0	219	0	0	0	0	0	7	0	0	196	0	0	193	0	0	0	4	0	0	0	0	2	0	0	0	255	65	0	0	0	0	0	0	0	12	0	0	15	0	0
Ageröds Mosse	bog	count	South Scania	2711,08	-761,08	0	0	0	0	198	0	0	0	0	0	3	0	0	100	0	0	109	0	0	0	2	0	0	0	0	0	0	0	0	197	9	0	0	0	0	0	0	0	0	0	0	12	0	0
Ageröds Mosse	bog	count	South Scania	2940,28	-990,28	0	0	0	0	237	0	0	0	0	0	6	0	0	135	0	0	254	0	0	0	3	0	0	0	0	0	0	0	0	190	7	0	0	0	0	0	0	0	4	0	0	6	0	0
Ageröds Mosse	bog	count	South Scania	3118,03	-1168,03	0	0	0	0	229	0	0	0	0	0	10	0	0	123	0	0	255	0	0	0	6	1	0	0	0	0	0	0	0	285	9	0	0	0	0	0	0	0	0	0	0	12	0	0
Ageröds Mosse	bog	count	South Scania	3256,72	-1306,72	0	0	0	0	245	0	0	0	0	0	3	0	0	83	0	0	166	0	0	0	6	0	0	0	0	0	0	0	0	258	6	0	0	0	0	0	0	0	0	0	0	8	0	0
Ageröds Mosse	bog	count	South Scania	3369,57	-1419,57	0	0	0	0	232	0	0	0	0	0	1	0	0	105	0	0	98	0	1	0	2	0	0	0	0	0	0	0	0	203	1	0	0	0	0	0	0	0	0	0	0	4	0	0
Ageröds Mosse	bog	count	South Scania	3469,73	-1519,73	0	0	0	0	242	0	0	0	0	0	3	0	0	153	0	0	298	0	0	0	3	0	0	0	0	0	0	0	0	204	3	0	0	0	0	0	0	0	1	0	0	2	0	0
Ageröds Mosse	bog	count	South Scania	3568,25	-1618,25	0	0	0	0	289	0	0	0	0	0	4	0	0	71	0	0	217	0	0	0	3	0	0	0	0	0	0	0	0	329	1	0	0	0	0	0	0	0	0	0	0	5	0	0
Ageröds Mosse	bog	count	South Scania	3671,93	-1721,93	0	0	0	0	205	0	0	0	0	0	1	0	0	95	0	0	90	0	0	0	4	0	0	0	0	0	0	0	0	330	0	0	0	0	0	0	0	0	0	0	0	2	0	0
Ageröds Mosse	bog	count	South Scania	3782,55	-1832,55	0	1	0	0	301	0	0	0	0	0	4	0	0	82	0	0	55	0	0	0	6	0	0	0	0	0	0	0	0	263	0	0	0	0	0	0	0	0	0	0	0	3	0	0
Ageröds Mosse	bog	count	South Scania	3899,74	-1949,74	0	0	0	0	256	0	0	0	0	0	5	0	0	114	0	0	134	0	0	0	4	0	0	0	0	0	0	0	0	325	0	0	0	0	0	0	0	0	1	0	0	4	0	0
Ageröds Mosse	bog	count	South Scania	4022,06	-2072,06	0	0	0	0	306	0	0	0	0	0	2	0	0	95	0	0	62	0	0	0	4	0	0	0	0	0	0	0	0	258	0	0	0	0	0	0	0	0	2	0	0	0	0	0
Ageröds Mosse	bog	count	South Scania	4146,23	-2196,23	0	0	0	0	279	0	0	0	0	0	2	0	0	58	0	0	274	0	0	0	0	0	0	0	0	0	0	0	0	397	0	0	0	0	0	0	0	0	7	0	0	3	0	0
Ageröds Mosse	bog	count	South Scania	4268,79	-2318,79	0	0	0	0	227	0	0	0	0	0	1	0	0	90	0	0	176	0	0	0	2	0	0	0	0	0	0	0	0	282	2	0	0	0	0	0	0	0	0	0	0	0	0	0
Ageröds Mosse	bog	count	South Scania	4386,29	-2436,29	0	0	0	0	260	0	0	0	0	0	8	0	0	114	0	0	381	0	0	0	0	1	0	0	0	0	0	0	0	466	2	0	0	0	0	0	0	0	2	0	0	2	0	0
Ageröds Mosse	bog	count	South Scania	4495,33	-2545,33	0	0	0	0	212	0	0	0	0	0	0	0	0	75	0	0	87	0	0	0	2	0	0	0	0	0	0	0	0	351	2	0	0	0	0	0	0	0	111	0	0	3	0	0
Ageröds Mosse	bog	count	South Scania	4594,93	-2644,93	0	0	0	0	199	0	0	0	0	0	1	0	0	51	0	0	253	0	0	0	3	0	0	0	0	0	0	0	0	296	1	0	0	0	0	0	0	0	109	0	0	1	0	0
Ageröds Mosse	bog	count	South Scania	4687,28	-2737,28	0	0	0	0	277	0	0	0	0	0	3	0	0	65	0	0	6	0	0	0	0	0	0	0	0	0	0	0	0	388	2	0	0	0	0	0	0	0	972	0	0	0	0	0
Ageröds Mosse	bog	count	South Scania	4774,74	-2824,74	0	0	0	0	113	0	0	0	0	0	0	0	0	41	0	0	72	0	0	0	1	0	0	0	0	0	0	0	0	131	0	0	0	0	0	0	0	0	112	0	0	0	0	0
Ageröds Mosse	bog	count	South Scania	4859,71	-2909,71	0	0	0	0	272	0	0	0	0	0	0	0	0	56	0	0	91	0	0	0	1	0	0	0	0	0	0	0	0	283	2	0	0	0	0	0	0	0	492	0	0	0	0	0
Ageröds Mosse	bog	count	South Scania	4944,57	-2994,57	0	0	0	0	278	0	0	0	0	0	0	0	0	61	0	0	200	0	0	0	0	0	0	0	0	0	0	0	0	323	0	0	0	0	0	0	0	0	218	0	0	0	0	0
Ageröds Mosse	bog	count	South Scania	5031,7	-3081,7	0	0	0	0	320	0	0	0	0	0	1	0	0	85	0	0	123	0	0	0	0	0	0	0	0	0	0	0	0	375	1	0	0	0	0	0	0	0	131	0	0	0	0	0
Ageröds Mosse	bog	count	South Scania	5123,48	-3173,48	0	0	0	0	286	0	0	0	0	0	1	0	0	79	0	0	217	0	0	0	4	0	0	0	0	0	0	0	0	483	0	0	0	0	0	0	0	0	61	0	0	2	0	0
Ageröds Mosse	bog	count	South Scania	5222,19	-3272,19	0	0	0	0	288	0	0	0	0	0	1	0	0	60	0	0	4	0	0	0	0	0	0	0	0	0	0	0	0	467	1	0	0	0	0	0	0	0	0	0	0	0	0	0
Ageröds Mosse	bog	count	South Scania	5327,51	-3377,51	0	0	0	0	255	0	0	0	0	0	2	0	0	95	0	0	158	0	0	0	0	0	0	0	0	0	0	0	0	477	0	0	0	0	0	0	0	0	389	0	0	1	0	0
Ageröds Mosse	bog	count	South Scania	5436,59	-3486,59	0	0	0	0	218	0	0	0	0	0	0	0	0	139	0	0	156	0	0	0	0	0	0	0	0	0	0	0	0	235	2	0	0	0	0	0	0	0	10	0	0	0	0	0
Ageröds Mosse	bog	count	South Scania	5546,43	-3596,43	0	0	0	0	295	0	0	0	0	0	4	0	0	74	0	0	427	0	0	0	0	0	0	0	0	0	0	0	0	463	0	0	0	0	0	0	0	0	10	0	0	0	0	0
Ageröds Mosse	bog	count	South Scania	5654,05	-3704,05	0	0	0	0	253	0	0	0	0	0	3	0	0	151	0	0	227	0	0	0	1	0	0	0	0	0	0	0	0	220	1	0	0	0	0	0	0	0	11	0	0	0	0	0
Ageröds Mosse	bog	count	South Scania	5756,47	-3806,47	0	0	0	0	268	0	0	0	0	0	2	0	0	115	0	0	794	0	0	0	1	0	0	0	0	0	0	0	0	368	0	0	0	1	0	0	0	0	0	0	0	0	0	0
Ageröds Mosse	bog	count	South Scania	5851,61	-3901,61	0	0	0	0	260	0	0	0	0	0	2	0	0	112	0	0	200	0	0	0	0	0	0	0	0	0	0	0	0	259	7	0	0	0	0	0	0	0	9	0	0	0	0	0
Ageröds Mosse	bog	count	South Scania	5949,02	-3999,02	0	1	0	0	239	0	0	0	0	0	0	0	0	82	0	0	158	0	0	0	0	0	0	0	0	0	0	0	0	320	0	0	0	0	0	0	0	0	0	0	0	0	0	0
Ageröds Mosse	bog	count	South Scania	6053,96	-4103,96	0	0	0	0	222	0	0	0	0	0	0	0	0	101	0	0	171	0	0	0	0	0	0	0	0	0	0	0	0	253	0	0	0	0	0	0	0	0	9	0	0	0	0	0
Ageröds Mosse	bog	count	South Scania	6165,39	-4215,39	0	0	0	0	255	0	0	0	0	0	2	0	0	63	0	0	279	0	0	0	0	0	0	0	0	0	0	0	0	321	0	0	0	0	0	0	0	0	4	0	0	0	0	0
Ageröds Mosse	bog	count	South Scania	6282,23	-4332,23	0	0	0	0	178	0	0	0	0	0	0	0	0	82	0	0	220	0	0	0	0	0	0	0	0	0	0	0	0	237	8	0	0	0	0	0	0	0	14	0	0	0	0	0
Ageröds Mosse	bog	count	South Scania	6403,39	-4453,39	0	0	0	0	192	0	0	0	0	0	1	0	0	76	0	0	292	0	0	0	0	0	0	0	0	0	0	0	0	412	2	0	0	0	0	0	0	0	10	0	0	0	0	0
Ageröds Mosse	bog	count	South Scania	6527,78	-4577,78	0	0	0	0	251	0	0	0	0	0	0	0	0	79	0	0	135	0	0	0	1	0	0	0	0	0	0	0	0	400	7	0	0	0	0	0	0	0	8	0	0	0	0	0
Ageröds Mosse	bog	count	South Scania	6654,34	-4704,34	0	0	0	0	201	0	0	0	0	0	2	0	0	73	0	0	223	0	0	0	0	0	0	0	0	0	0	0	0	472	2	0	0	1	0	0	0	0	13	0	0	0	0	0
Ageröds Mosse	bog	count	South Scania	6781,96	-4831,96	0	0	0	0	80	0	0	0	0	0	0	0	0	33	0	0	47	0	0	0	0	0	0	0	0	0	0	0	0	72	1	0	0	0	0	0	0	0	42	0	0	0	0	0
Ageröds Mosse	bog	count	South Scania	6909,38	-4959,38	0	0	0	0	245	0	0	0	0	0	0	0	0	75	0	0	153	0	0	0	0	0	0	0	0	0	0	0	0	233	0	0	0	0	0	0	0	0	15	0	0	0	0	0
Ageröds Mosse	bog	count	South Scania	7028,55	-5078,55	0	0	0	0	205	0	0	0	0	0	0	0	0	102	0	0	66	0	0	0	0	0	0	0	0	0	0	0	0	326	6	0	0	1	0	0	0	0	8	0	0	0	0	0
Ageröds Mosse	bog	count	South Scania	7132,96	-5182,96	0	0	0	0	214	0	0	0	0	0	2	0	0	140	0	0	117	0	0	0	1	0	0	0	0	0	0	0	0	377	5	0	0	0	0	0	0	0	6	0	0	0	0	0
Ageröds Mosse	bog	count	South Scania	7224,21	-5274,21	0	0	0	0	153	0	0	0	0	0	0	0	0	228	0	0	9	0	0	0	0	0	0	0	0	0	0	0	0	227	7	0	0	0	0	0	0	0	2	0	0	0	0	0
Ageröds Mosse	bog	count	South Scania	7304,11	-5354,11	0	0	0	0	22	0	0	0	0	0	0	0	0	16	0	0	3	0	0	0	0	1	0	0	0	0	0	0	0	36	1	0	0	0	0	0	0	0	0	0	0	0	0	0
Ageröds Mosse	bog	count	South Scania	7374,48	-5424,48	0	0	0	0	7	0	0	0	0	0	0	0	0	13	0	0	0	0	0	0	0	0	0	0	0	0	0	0	0	15	3	0	0	0	0	0	0	0	0	0	0	0	0	0
Ageröds Mosse	bog	count	South Scania	7437,12	-5487,12	0	0	0	0	57	0	0	0	0	0	0	0	0	34	0	0	0	0	0	0	0	0	0	0	0	0	0	0	0	79	4	0	0	0	0	0	0	0	0	0	0	0	0	0
Ageröds Mosse	bog	count	South Scania	7493,83	-5543,83	0	0	0	0	139	0	0	0	0	0	0	0	0	76	0	0	2	0	0	0	0	0	0	0	0	0	0	0	0	144	157	0	0	0	0	0	0	0	0	0	0	0	0	0
Ageröds Mosse	bog	count	South Scania	7545,99	-5595,99	0	0	0	0	91	0	0	0	0	0	0	0	0	66	0	0	0	0	0	0	0	0	0	0	0	0	0	0	0	99	160	0	0	0	0	0	0	0	0	0	0	0	0	0
Ageröds Mosse	bog	count	South Scania	7594,82	-5644,82	0	0	0	0	85	0	0	0	0	0	0	0	0	55	0	0	0	0	0	0	2	0	0	0	0	0	0	0	0	83	41	0	0	0	0	0	0	0	0	0	0	0	0	0
Ageröds Mosse	bog	count	South Scania	7641,49	-5691,49	0	0	0	0	54	0	0	0	0	0	0	0	0	36	0	0	0	0	0	0	0	0	0	0	0	0	0	0	0	50	71	0	0	0	0	0	0	0	0	0	0	0	0	0
Ageröds Mosse	bog	count	South Scania	7687,2	-5737,2	0	0	0	0	44	0	0	0	0	0	0	0	0	34	0	0	0	0	0	0	0	0	0	0	0	0	0	0	0	41	21	0	0	0	0	0	0	0	0	0	0	0	0	0
Ageröds Mosse	bog	count	South Scania	7732,79	-5782,79	0	0	0	0	134	0	0	0	0	0	0	0	0	61	0	0	0	0	0	0	0	0	0	0	0	0	0	0	0	152	71	0	0	0	0	0	0	0	0	0	0	0	0	0
Ageröds Mosse	bog	count	South Scania	7778,37	-5828,37	0	0	0	0	57	0	0	0	0	0	0	0	0	41	0	0	0	0	0	0	0	0	0	0	0	0	0	0	0	29	9	0	0	0	0	0	0	0	0	0	0	0	0	0
Ageröds Mosse	bog	count	South Scania	7823,94	-5873,94	0	0	0	0	71	0	0	0	0	0	0	0	0	65	0	0	0	0	0	0	0	0	0	0	0	0	0	0	0	29	23	0	0	0	0	0	0	0	0	0	0	0	0	0
Ageröds Mosse	bog	count	South Scania	7869,49	-5919,49	0	0	0	0	19	0	0	0	0	0	0	0	0	18	0	0	0	0	0	0	0	0	0	0	0	0	0	0	0	7	6	0	0	0	0	0	0	0	0	0	0	0	0	0
Ageröds Mosse	bog	count	South Scania	7915,04	-5965,04	0	0	0	0	21	0	0	0	0	0	0	0	0	16	0	0	0	0	0	0	0	0	0	1	0	0	0	0	0	8	4	0	0	0	0	0	0	0	0	0	0	0	0	0
Ageröds Mosse	bog	count	South Scania	7960,58	-6010,58	0	0	0	0	87	0	0	0	0	0	0	0	0	45	0	0	0	0	0	0	0	1	0	0	0	0	0	0	0	21	6	0	0	0	0	0	0	0	0	0	0	0	0	0
Ageröds Mosse	bog	count	South Scania	8006,12	-6056,12	0	0	0	0	292	0	0	0	0	0	0	0	0	88	0	0	0	0	0	0	0	0	0	0	0	0	0	0	0	106	0	0	0	0	0	0	0	0	1	0	0	0	0	0
Ageröds Mosse	bog	count	South Scania	8051,65	-6101,65	0	0	0	0	217	0	0	0	0	0	1	0	0	133	0	0	0	0	0	0	0	0	0	0	0	0	0	0	0	194	9	0	0	0	0	0	0	0	0	0	0	0	0	0
Ageröds Mosse	bog	count	South Scania	8097,18	-6147,18	0	0	0	0	112	0	0	0	0	0	0	0	0	84	0	0	0	0	0	0	0	0	0	0	0	0	0	0	0	141	19	0	0	0	0	0	0	0	1	0	0	0	0	0
Ageröds Mosse	bog	count	South Scania	8142,71	-6192,71	0	0	0	0	146	0	0	0	0	0	1	0	0	146	0	0	0	0	0	0	0	0	0	0	0	0	0	0	0	299	12	0	0	0	0	0	0	0	0	0	0	0	0	0
Ageröds Mosse	bog	count	South Scania	8188,24	-6238,24	0	0	0	0	136	0	0	0	0	0	0	0	0	145	0	0	0	0	0	0	0	0	0	0	0	0	0	0	0	338	2	0	0	0	0	0	0	0	3	0	0	0	0	0
Ageröds Mosse	bog	count	South Scania	8233,77	-6283,77	0	0	0	0	125	0	0	0	0	0	0	0	0	143	0	0	1	0	0	0	0	0	0	0	0	0	0	0	0	329	7	0	0	0	0	0	0	0	1	0	0	0	0	0
Ageröds Mosse	bog	count	South Scania	8256,53	-6306,53	0	0	0	0	133	0	0	0	0	0	2	0	0	170	0	0	0	0	0	0	0	0	0	0	0	0	0	0	0	381	1	0	0	0	0	0	0	0	1	0	0	0	0	0
Ageröds Mosse	bog	count	South Scania	8279,29	-6329,29	0	0	0	0	140	0	0	0	0	0	1	0	0	211	0	0	1	0	0	0	0	0	0	0	0	0	0	0	0	444	3	0	0	0	0	0	0	0	0	0	0	0	0	0
Ageröds Mosse	bog	count	South Scania	8302,06	-6352,06	0	0	0	0	148	0	0	0	0	0	0	0	0	132	0	0	0	0	0	0	0	0	0	0	0	0	0	0	0	342	4	0	0	0	0	0	0	0	1	0	0	0	0	0
Ageröds Mosse	bog	count	South Scania	8324,82	-6374,82	0	0	0	0	145	0	0	0	0	0	0	0	0	154	0	0	0	0	0	0	0	0	0	0	0	0	0	0	0	388	3	0	0	0	0	0	0	0	1	0	0	0	0	0
Ageröds Mosse	bog	count	South Scania	8347,59	-6397,59	0	0	0	0	124	0	0	0	0	0	0	0	0	97	0	0	2	0	0	0	0	0	0	0	0	0	0	0	0	346	3	0	0	0	0	0	0	0	0	0	0	0	0	0
Ageröds Mosse	bog	count	South Scania	8370,35	-6420,35	0	0	0	0	87	0	0	0	0	0	1	0	0	219	0	0	1	0	0	0	0	1	0	0	0	0	0	0	0	515	2	0	0	0	0	0	0	0	0	0	0	0	0	0
Ageröds Mosse	bog	count	South Scania	8393,11	-6443,11	0	0	0	0	143	0	0	0	0	0	0	0	0	94	0	0	1	0	0	0	0	0	0	0	0	0	0	0	0	405	3	0	0	0	0	0	0	0	2	0	0	0	0	0
Ageröds Mosse	bog	count	South Scania	8415,88	-6465,88	0	0	0	0	90	0	0	0	0	0	0	0	0	226	0	0	1	0	0	0	0	0	0	0	0	0	0	0	0	488	3	0	0	0	0	0	0	0	0	0	0	0	0	0
Ageröds Mosse	bog	count	South Scania	8438,64	-6488,64	0	0	0	0	5	0	0	0	0	0	0	0	0	124	0	0	2	0	0	0	0	0	0	0	0	0	0	0	0	286	3	0	0	0	0	0	0	0	0	0	0	0	0	0
Ageröds Mosse	bog	count	South Scania	8461,41	-6511,41	0	0	0	0	111	0	0	0	0	0	0	0	0	213	0	0	1	0	0	0	0	0	0	0	0	0	0	0	0	450	1	0	0	0	0	0	0	0	0	0	0	0	0	0
Ageröds Mosse	bog	count	South Scania	8484,17	-6534,17	0	0	0	0	99	0	0	0	0	0	1	0	0	109	0	0	0	0	0	0	0	0	0	0	0	0	0	0	0	353	3	0	0	0	0	0	0	0	0	0	0	0	0	0
Ageröds Mosse	bog	count	South Scania	8506,93	-6556,93	0	0	0	0	169	0	0	0	0	0	1	0	0	160	0	0	0	0	0	0	0	0	0	0	0	0	0	0	0	359	1	0	0	0	0	0	0	0	0	0	0	0	0	0
Ageröds Mosse	bog	count	South Scania	8529,7	-6579,7	0	0	0	0	134	0	0	0	0	0	0	0	0	137	0	0	0	0	0	0	0	0	0	0	0	0	0	0	0	305	3	0	0	0	0	0	0	0	0	0	0	0	0	0
Ageröds Mosse	bog	count	South Scania	8552,46	-6602,46	0	0	0	0	143	0	0	0	0	0	1	0	0	183	0	0	1	0	0	0	0	0	0	0	0	0	0	0	0	311	2	0	0	0	0	0	0	0	0	0	0	0	0	0
Ageröds Mosse	bog	count	South Scania	8575,23	-6625,23	0	0	0	0	131	0	0	0	0	0	0	0	0	160	0	0	0	0	0	0	0	0	0	0	0	0	0	0	0	313	0	0	0	0	0	0	0	0	1	0	0	0	0	0
Ageröds Mosse	bog	count	South Scania	8597,99	-6647,99	0	0	0	0	199	0	0	0	0	0	1	0	0	171	0	0	2	0	0	0	0	0	0	0	0	0	0	0	0	355	4	0	0	0	0	0	0	0	0	0	0	0	0	0
Ageröds Mosse	bog	count	South Scania	8620,75	-6670,75	0	0	0	0	159	0	0	0	0	0	0	0	0	147	0	0	0	0	0	0	0	0	0	0	0	0	0	0	0	360	1	0	0	0	0	0	0	0	1	0	0	0	0	0
Ageröds Mosse	bog	count	South Scania	8643,52	-6693,52	0	0	0	0	183	0	0	0	0	0	2	0	0	189	0	0	0	0	0	0	0	0	0	0	0	0	0	0	0	381	0	0	0	0	0	0	0	0	2	0	0	0	0	0
Ageröds Mosse	bog	count	South Scania	8666,28	-6716,28	0	0	0	0	151	0	0	0	0	0	0	0	0	144	0	0	0	0	0	0	0	0	0	0	0	0	0	0	0	281	2	0	0	0	0	0	0	0	2	0	0	0	0	0
Ageröds Mosse	bog	count	South Scania	8689,05	-6739,05	0	0	0	0	39	0	0	0	0	0	0	0	0	182	0	0	0	0	0	0	0	0	0	0	0	0	0	0	0	398	2	0	0	0	0	0	0	0	0	0	0	0	0	0
Ageröds Mosse	bog	count	South Scania	8711,81	-6761,81	0	0	0	0	16	0	0	0	0	0	1	0	0	146	0	0	0	0	0	0	0	0	0	0	0	0	0	0	0	318	1	0	0	0	0	0	0	0	0	0	0	0	0	0
Ageröds Mosse	bog	count	South Scania	8734,58	-6784,58	0	0	0	0	4	0	0	0	0	0	0	0	0	266	0	0	1	0	0	0	0	0	0	0	0	0	0	0	0	486	0	0	0	0	0	0	0	0	0	0	0	0	0	0
Ageröds Mosse	bog	count	South Scania	8757,34	-6807,34	0	0	0	0	6	0	0	0	0	0	0	0	0	212	0	0	2	0	0	0	0	0	0	0	0	0	0	0	0	435	4	0	0	0	0	0	0	0	1	0	0	0	0	0
Ageröds Mosse	bog	count	South Scania	8780,1	-6830,1	0	0	0	0	1	0	0	0	0	0	1	0	0	221	0	0	0	0	0	0	0	0	0	0	0	0	0	0	0	475	1	0	0	0	0	0	0	0	1	0	0	0	0	0
Ageröds Mosse	bog	count	South Scania	8802,87	-6852,87	0	0	0	0	0	0	0	0	0	0	0	0	0	152	0	0	0	0	0	0	0	0	0	0	0	0	0	0	0	425	1	0	0	0	0	0	0	0	1	0	0	0	0	0
Ageröds Mosse	bog	count	South Scania	8825,63	-6875,63	0	0	0	0	0	0	0	0	0	0	0	0	0	186	0	0	0	0	0	0	0	0	0	0	0	0	0	0	0	315	0	0	0	0	0	0	0	0	0	0	0	0	0	0
Ageröds Mosse	bog	count	South Scania	8848,4	-6898,4	0	0	0	0	0	0	0	0	0	0	1	0	0	201	0	0	0	0	0	0	0	0	0	0	0	0	0	0	0	255	2	0	0	0	0	0	0	0	1	0	0	0	0	0
Ageröds Mosse	bog	count	South Scania	8871,16	-6921,16	0	0	0	0	0	0	0	0	0	0	0	0	0	254	0	0	0	0	0	0	0	0	0	0	0	0	0	0	0	167	0	0	0	0	0	0	0	0	1	0	0	0	0	0
Ageröds Mosse	bog	count	South Scania	8893,92	-6943,92	0	0	0	0	0	0	0	0	0	0	0	0	0	232	0	0	1	0	0	0	0	0	0	0	0	0	0	0	0	65	2	0	0	0	0	0	0	0	0	0	0	0	0	0
Ageröds Mosse	bog	count	South Scania	8916,69	-6966,69	0	0	0	0	0	0	0	0	0	0	0	0	0	368	0	0	0	0	0	0	0	0	0	0	0	0	0	0	0	0	2	0	0	0	0	0	0	0	0	0	0	0	0	0
Ageröds Mosse	bog	count	South Scania	8939,45	-6989,45	0	0	0	0	0	0	0	0	0	0	0	0	0	230	0	0	0	0	0	0	0	0	0	0	0	0	0	0	0	0	2	0	0	0	0	0	0	0	0	0	0	0	0	0
Ageröds Mosse	bog	count	South Scania	8962,22	-7012,22	0	0	0	0	0	0	0	0	0	0	2	0	0	473	0	0	0	0	0	0	0	0	0	0	0	0	0	0	0	0	13	0	0	0	0	0	0	0	0	0	0	0	0	0
Ageröds Mosse	bog	count	South Scania	8984,98	-7034,98	0	0	0	0	0	0	0	0	0	0	0	0	0	185	0	0	0	0	0	0	0	0	0	0	0	0	0	0	0	2	20	0	0	0	0	0	0	0	27	0	0	0	0	0
Ageröds Mosse	bog	count	South Scania	9007,75	-7057,75	0	0	0	0	0	0	0	0	0	0	19	0	0	181	0	0	0	0	0	0	0	0	0	0	0	0	0	0	0	0	15	0	0	0	0	0	0	0	4	0	0	0	0	0
Ageröds Mosse	bog	count	South Scania	9053,27	-7103,27	0	0	0	0	0	0	0	0	0	0	23	0	0	250	0	0	0	0	0	0	0	0	0	0	0	0	0	0	0	6	18	0	0	0	0	0	0	0	4	0	0	0	0	0
Ageröds Mosse	bog	count	South Scania	9098,8	-7148,8	0	0	0	0	0	0	0	0	0	0	24	0	0	266	0	0	0	0	0	0	0	1	0	0	0	0	0	0	0	0	13	0	0	0	0	0	0	0	23	0	0	0	0	0
[truncated: 83 more columns]
