# Supplementary material for: Subsistence and population development from the Middle Neolithic B (2800–2350 BCE) to the Late Neolithic (2350–1700 BCE) in Southern Scandinavia
Source: PLoS One. 2024 Oct 28;19(10):e0301938. doi: 10.1371/journal.pone.0301938 (PMC11516014; doi:10.1371/journal.pone.0301938)
Supplement: S1 Supporting information — S1 File. SI_C01_SPD_KDE_models. R-script for analysing radiocarbon dates dates. The code performs the computation of over-regional and regional SPD and KDE models, as well as their export to CSV files (Rmd). S2 File. SI_C02_aoristic_dating. R-script for exporting aoristic time series derived from typochronological dated archaeological material as CSV files (Rmd). S3 File. SI_C03_vegetation_openness_score_example. R-script performing the computation of a vegetation openness score from pollen records and the export of the generated time series as CVS file (Rmd). S4 File. SI_C04_data_preparation. Jupyter Notebook performing the import and transformation of relevant data visualize plots exhibited in the paper (ipynb). S5 File. SI_C05_figures_extra. Jupyter Notebook visualizing the plots exhibited in the paper (ipynb). S1 Data. SI_D01_reg_data_no_dups. Spread sheet holding radiocarbon dates, with the information of laboratory identification, site name, geographical coordinates, site type, material, source and regional affiliation (csv). S2 Data. SI_D02_reg_axe_dagger_graves. Spread sheet holding entries of axes and daggers, with the information of context, site, parish, artefact identification, type, subtype, absolute dating, typochonological dating, references, geographical coordinates and regional affiliations (csv). S3 Data. SI_D03_pollen_example. Spread sheet holding sample entries of the pollen records from Krageholm (neotoma Site ID 3204) and Bjäresjöholmsjön (neotoma Site ID 3017) for example run of S3 File. Record can be access via the neotoma explorer (https://apps.neotomadb.org/explorer/) with their given IDs. Each entry holds the information of the records type, regional affiliation, absolute BP and BCE dating, as well as the counts of given plant taxa (csv). S4 Data. SI_D04_PAP_303600_TOC_LOI. Table holding sample entries of TOC content, LOI and SST reconstruction of sediment core PAP_303600 for correlations of population development with Baltic sea surface t [file pone.0301938.s001.zip › support_information/data/data_raw/SI_D05_vos_belau.csv]

	CE	score
0	-4785	-3.76717814974476
1	-4762	-3.23646841517866
2	-4738	-4.41113408096293
3	-4714	-4.16267020489362
4	-4689	-4.00119542970765
5	-4665	-4.2355072845094
6	-4641	-3.73071325892948
7	-4617	-3.28676285652981
8	-4590	-3.94407424085188
9	-4564	-3.29312975625735
10	-4538	-4.01229256322121
11	-4512	-3.18465785952945
12	-4487	-3.45241429699887
13	-4461	-3.83080501398047
14	-4436	-3.46168787107949
15	-4412	-4.22976701099967
16	-4387	-3.67415927129132
17	-4362	-3.98972102682625
18	-4338	-2.8222643910593
19	-4314	-4.0518048171531
20	-4290	-3.21255245918547
21	-4266	-3.92553769133861
22	-4243	-3.916550964788
23	-4220	-3.51553732308487
24	-4197	-3.59026459041973
25	-4174	-3.78914065604325
26	-4152	-4.24608692102098
27	-4129	-3.03131126357323
28	-4106	-3.27881931860951
29	-4083	-3.78763648058206
30	-4061	-3.28145155055288
31	-4039	-2.81157025395554
32	-4017	-2.18536703575508
33	-3995	-2.74249571907448
34	-3973	-3.8871030535381
35	-3951	-2.94328476378573
36	-3929	-2.43106421550247
37	-3907	-2.70630280946335
38	-3885	-2.16041043678598
39	-3863	-1.95948153534518
40	-3839	-1.80080637691051
41	-3816	-2.75281256117637
42	-3793	-2.1004280235386
43	-3769	-2.35376509518318
44	-3746	-2.23709953122895
45	-3722	-1.17780302082583
46	-3699	-1.02872845634263
47	-3676	-2.23780131809793
48	-3652	-1.25685929561516
49	-3629	-1.38786677963205
50	-3607	-0.95083039972259
51	-3585	-1.51243343189683
52	-3564	-1.565656282993
53	-3543	-0.499528384818476
54	-3522	-0.224681916432543
55	-3502	0.288569432345617
56	-3482	1.31633399985089
57	-3462	1.58215096464362
58	-3444	1.35051041193119
59	-3427	1.739873550956
60	-3409	1.49168816213861
61	-3392	1.78134825049838
62	-3374	2.50158826932455
63	-3356	1.35506395229964
64	-3339	2.02134634817781
65	-3321	2.13221635189204
66	-3302	2.13940875125121
67	-3283	1.71818458415275
68	-3264	0.876079617562072
69	-3244	1.07026775565108
70	-3225	0.631966365293955
71	-3206	0.228262993614747
72	-3187	1.86967641765708
73	-3167	1.30618853264118
74	-3148	1.6766415677625
75	-3129	2.46799444355357
76	-3110	0.748656159912033
77	-3091	-0.0475487283545258
78	-3072	0.314233476522846
79	-3053	-1.02611813928141
80	-3035	-1.20507082913509
81	-3016	-1.56893469858559
82	-2996	-1.05397588232841
83	-2975	-1.4292380581705
84	-2954	-0.869275172130805
85	-2933	-0.402929887489061
86	-2912	-0.72541597725919
87	-2891	0.177126759281771
88	-2870	0.778282785157049
89	-2849	0.314370654229554
90	-2829	-0.585495092809659
91	-2808	-1.31867528491986
92	-2788	-1.4358318884026
93	-2767	-1.67804875360193
94	-2747	-0.507023886068496
95	-2726	-0.5783471756624
96	-2706	-0.211676667723705
97	-2685	-0.205966311471922
98	-2663	-0.0768234905354263
99	-2639	-0.438491615280874
100	-2616	-0.884921591111715
101	-2592	0.28079903714502
102	-2568	0.375442199751995
103	-2545	0.670880761425031
104	-2521	0.499714689635074
105	-2497	-1.00191485400158
106	-2474	-0.29387369939562
107	-2450	1.35361564958638
108	-2429	1.53918995807677
109	-2414	-1.43540881266557
110	-2399	-0.314906195855673
111	-2383	-1.92682765660736
112	-2363	-2.20030664591607
113	-2342	-2.15126875128946
114	-2321	-1.05332720345752
115	-2300	-0.81735193156004
116	-2279	-0.896760533473927
117	-2258	-0.320041714364608
118	-2237	-1.28610734816693
119	-2216	-1.45634540460968
120	-2196	-1.55950599835677
121	-2176	-1.41924733208537
122	-2157	-0.670283501050862
123	-2139	0.0954873864274661
124	-2121	1.0878494183847
125	-2103	1.01697018714732
126	-2086	1.29449483196141
127	-2068	3.34735367000983
128	-2050	1.80381676514522
129	-2032	2.81091462162952
130	-2014	1.75696962917035
131	-1997	2.33336523467785
132	-1979	2.17588358984971
133	-1962	0.537137578884389
134	-1944	0.37126223719157
135	-1925	1.00182171398447
136	-1906	3.39932245139131
137	-1887	1.25282218195881
138	-1869	0.609723237390334
139	-1850	1.07345567365887
140	-1831	0.596545032400868
141	-1812	0.661203056008879
142	-1793	1.66753116494008
143	-1774	2.36171389587278
144	-1756	2.41553984842646
145	-1737	1.75106217724457
146	-1718	2.33428917364212
147	-1699	0.698160642034531
148	-1679	0.951352361650208
149	-1660	0.152627676552492
150	-1641	2.14029282275588
151	-1621	2.74743148471245
152	-1602	2.55591819401566
153	-1582	1.43096065985638
154	-1563	0.457593228630996
155	-1543	1.05059900866632
156	-1523	0.3560731414514
157	-1503	0.426599629265925
158	-1483	-0.685441362473834
159	-1463	-0.246989777109071
160	-1443	-0.01508087259137
161	-1423	1.01732591456765
162	-1403	1.13920253011203
163	-1384	1.45263120981889
164	-1366	2.19339918452274
165	-1348	1.00244760040383
166	-1330	1.79536650339724
167	-1311	0.901755497984831
168	-1293	1.22632723433408
169	-1275	3.63154981823865
170	-1257	2.02078382287627
171	-1239	2.7847875375588
172	-1220	1.92249131283792
173	-1202	1.27022864328794
174	-1184	1.44798351041604
175	-1165	1.06888966184272
176	-1146	1.45497885233275
177	-1130	1.73856346769434
178	-1115	1.00688043308827
179	-1099	1.71978558206389
180	-1084	0.777467956766868
181	-1068	0.498584372907474
182	-1050	-0.119116130710472
183	-1032	0.21263278147528
184	-1014	1.31839395204425
185	-999	1.00477667262797
186	-983	1.95537418993504
187	-968	2.18171555016415
188	-952	2.43266906725512
189	-937	3.41658483528403
190	-922	3.19264183557312
191	-906	4.23287400398096
192	-891	2.53383915125174
193	-876	3.46110933213068
194	-860	3.33448904554513
195	-845	1.05566458045189
196	-828	1.41473791020286
197	-810	1.75855373282612
198	-802	2.30683153362248
199	-789	2.70085557367745
200	-775	4.75799057168076
201	-761	4.61968306154264
202	-747	7.00368517181521
203	-732	6.20612388191806
204	-718	6.17863047320896
205	-704	8.71428855640858
