# Supplementary material for: Subsistence and population development from the Middle Neolithic B (2800–2350 BCE) to the Late Neolithic (2350–1700 BCE) in Southern Scandinavia
Source: PLoS One. 2024 Oct 28;19(10):e0301938. doi: 10.1371/journal.pone.0301938 (PMC11516014; doi:10.1371/journal.pone.0301938)
Supplement: S1 Supporting information — S1 File. SI_C01_SPD_KDE_models. R-script for analysing radiocarbon dates dates. The code performs the computation of over-regional and regional SPD and KDE models, as well as their export to CSV files (Rmd). S2 File. SI_C02_aoristic_dating. R-script for exporting aoristic time series derived from typochronological dated archaeological material as CSV files (Rmd). S3 File. SI_C03_vegetation_openness_score_example. R-script performing the computation of a vegetation openness score from pollen records and the export of the generated time series as CVS file (Rmd). S4 File. SI_C04_data_preparation. Jupyter Notebook performing the import and transformation of relevant data visualize plots exhibited in the paper (ipynb). S5 File. SI_C05_figures_extra. Jupyter Notebook visualizing the plots exhibited in the paper (ipynb). S1 Data. SI_D01_reg_data_no_dups. Spread sheet holding radiocarbon dates, with the information of laboratory identification, site name, geographical coordinates, site type, material, source and regional affiliation (csv). S2 Data. SI_D02_reg_axe_dagger_graves. Spread sheet holding entries of axes and daggers, with the information of context, site, parish, artefact identification, type, subtype, absolute dating, typochonological dating, references, geographical coordinates and regional affiliations (csv). S3 Data. SI_D03_pollen_example. Spread sheet holding sample entries of the pollen records from Krageholm (neotoma Site ID 3204) and Bjäresjöholmsjön (neotoma Site ID 3017) for example run of S3 File. Record can be access via the neotoma explorer (https://apps.neotomadb.org/explorer/) with their given IDs. Each entry holds the information of the records type, regional affiliation, absolute BP and BCE dating, as well as the counts of given plant taxa (csv). S4 Data. SI_D04_PAP_303600_TOC_LOI. Table holding sample entries of TOC content, LOI and SST reconstruction of sediment core PAP_303600 for correlations of population development with Baltic sea surface t [file pone.0301938.s001.zip › support_information/data/data_raw/SI_D05_vos_north.csv]

	x	y	ymin	ymax	se
1	-4750	-1.29225298699223	-2.09766163055991	-0.486844343424556	0.407652161049001
2	-4699.3670886076	-1.07637867120706	-1.49361762054278	-0.659139721871344	0.211182684378812
3	-4648.73417721519	-0.961564393623009	-1.40321130772016	-0.519917479525861	0.223536611371363
4	-4598.10126582278	-0.933849211104536	-1.37127101008114	-0.496427412127929	0.221398097806449
5	-4547.46835443038	-0.915528353072071	-1.53688605147179	-0.294170654672347	0.314496014613228
6	-4496.83544303797	-0.903480151898942	-1.52281795412111	-0.284142349676773	0.31347365776562
7	-4446.20253164557	-1.02621894846119	-1.53036165509723	-0.52207624182516	0.255168435897228
8	-4395.56962025316	-1.0726499951796	-1.57456460282711	-0.570735387532085	0.254040698598957
9	-4344.93670886076	-1.17044991851108	-1.67000959377083	-0.67089024325133	0.252848765429796
10	-4294.30379746835	-1.27455351436445	-1.77151338800905	-0.777593640719845	0.251532893350228
11	-4243.67088607595	-1.32157269015722	-1.81570614735498	-0.827439232959463	0.250102321699698
12	-4193.03797468354	-1.27270909965865	-1.76380834783322	-0.781609851484069	0.248566577235998
13	-4142.40506329114	-1.18998443146658	-1.67786104979897	-0.702107813134183	0.246935464843652
14	-4091.77215189873	-0.946046595241682	-1.43053206513465	-0.46156112534871	0.245219057898172
15	-4041.13924050633	-0.920449419835991	-1.40139563470595	-0.439503204966029	0.24342768780281
16	-3990.50632911392	-0.874158935437325	-1.35143868720169	-0.39687918367296	0.241571932193108
17	-3939.87341772152	-0.741769306607692	-1.21527674519073	-0.268261868024655	0.239662601280405
18	-3889.24050632911	-0.598647107673478	-1.06829816876009	-0.128996046586862	0.237710721780735
19	-3838.60759493671	-0.435747774712126	-0.901480569841146	0.0299850204168932	0.235727517853219
20	-3787.9746835443	-0.270879510657144	-0.732654672574691	0.190895651260403	0.233724388455266
21	-3737.3417721519	-0.233555662790359	-0.691356637799167	0.224245312218449	0.231712880514919
22	-3686.70886075949	-0.184111189136057	-0.637944467005858	0.269722088733744	0.229704657327818
23	-3636.07594936709	-0.0138367834124683	-0.463732054298408	0.436058487473471	0.227711461612801
24	-3585.44303797468	0.0598808354912779	-0.386129391307956	0.505891062290511	0.225745072711508
25	-3534.81012658228	0.12029239880662	-0.321908994914565	0.562493792527806	0.223817257499018
26	-3484.17721518987	0.147011503135975	-0.291480381960331	0.585503388232282	0.221939714689614
27	-3433.54430379747	0.0686596648749669	-0.366244891426587	0.503564221176521	0.220124012378429
28	-3382.91139240506	-0.0436522790496006	-0.47511414700925	0.387809588910049	0.218381518858396
29	-3332.27848101266	-0.103299703750831	-0.531485440270635	0.324886032768974	0.21672332699269
30	-3281.64556962025	-0.0977016893344565	-0.522799062545842	0.327395683876929	0.215160172702211
31	-3231.01265822785	-0.0858010160354985	-0.508018129125404	0.336416097054408	0.213702348438365
32	-3180.37974683544	-0.101246993189074	-0.520811229735847	0.318317243357699	0.212359612841421
33	-3129.74683544304	-0.214494489724609	-0.631651276036066	0.202662296586848	0.211141098117396
34	-3079.11392405063	-0.293909519283131	-0.708920902878935	0.121101864312674	0.210055216980732
35	-3028.48101265823	-0.318761126781382	-0.731904174348847	0.0943819207860836	0.209109571281992
36	-2977.84810126582	-0.314477481764612	-0.726042504507081	0.0970875409778563	0.20831086464377
37	-2927.21518987342	-0.402438898901944	-0.81272751800942	0.00784972020553298	0.20766482153965
38	-2876.58227848101	-0.389945589610754	-0.799268659390433	0.0193774801689254	0.20717611524972
39	-2825.94936708861	-0.352005467201013	-0.760680877960568	0.0566699435585413	0.206848306998237
40	-2775.3164556962	-0.325333678891703	-0.733684065711943	0.083016707928538	0.206683798320174
41	-2724.6835443038	-0.1666321590161	-0.574982545836341	0.241718227804141	0.206683798320174
42	-2674.05063291139	-0.0193121374204388	-0.427987548179993	0.389363273339116	0.206848306998237
43	-2623.41772151899	0.0243170486785812	-0.385006021101098	0.433640118458261	0.20717611524972
44	-2572.78481012658	0.1417035617577	-0.268585057349777	0.551992180865176	0.20766482153965
45	-2522.15189873418	0.19237939750552	-0.219185625236947	0.603944420247988	0.208310864643769
46	-2471.51898734177	0.199973931568374	-0.213169115999092	0.613116979135839	0.209109571281992
47	-2420.88607594937	0.127492768390671	-0.287518615205133	0.542504151986476	0.210055216980732
48	-2370.25316455696	-0.0571673372276956	-0.474324123539153	0.359989449083762	0.211141098117396
49	-2319.62025316456	-0.056438906698395	-0.476003143245168	0.363125329848378	0.212359612841421
50	-2268.98734177215	0.112567523753653	-0.309649589336253	0.534784636843559	0.213702348438365
51	-2218.35443037975	0.254070951258622	-0.171026421952766	0.67916832447001	0.215160172702212
52	-2167.72151898734	0.323062725396587	-0.105123011123217	0.751248461916392	0.21672332699269
53	-2117.08860759494	0.403512397887905	-0.0279494700717439	0.834974265847555	0.218381518858396
54	-2066.45569620253	0.569077766462597	0.134173210161044	1.00398232276415	0.220124012378429
55	-2015.82278481013	0.456916450027827	0.0184245649315173	0.895408335124136	0.221939714689616
56	-1965.18987341772	0.441266863695307	-0.000934530025878233	0.883468257416493	0.223817257499018
57	-1914.55696202532	0.383979925818848	-0.0620303009803856	0.829990152618081	0.225745072711508
58	-1863.92405063291	0.325679007920344	-0.124216262965596	0.775574278806283	0.227711461612801
59	-1813.29113924051	0.316833177212469	-0.137000100657331	0.77066645508227	0.229704657327818
60	-1762.6582278481	0.211879235268201	-0.245921739740604	0.669680210277006	0.231712880514918
61	-1712.0253164557	0.111467642580811	-0.350307519336736	0.573242804498358	0.233724388455266
62	-1661.39240506329	0.0248305869562876	-0.440902208172732	0.490563382085307	0.235727517853219
63	-1610.75949367089	-0.0407733054794259	-0.510424366566042	0.428877755607191	0.237710721780735
64	-1560.12658227848	-0.046965190226882	-0.520472628809916	0.426542248356152	0.239662601280403
65	-1509.49367088608	0.073750341192968	-0.403529410571397	0.551030092957333	0.241571932193108
66	-1458.86075949367	0.255863209231041	-0.225083005638923	0.736809424101006	0.243427687802811
67	-1408.22784810127	0.23744479680973	-0.247040673083242	0.721930266702703	0.245219057898172
68	-1357.59493670886	0.110171822411267	-0.37770479592113	0.598048440743663	0.246935464843652
69	-1306.96202531646	0.0774313449409927	-0.413667903233584	0.568530593115569	0.248566577235998
70	-1256.32911392405	0.0726907819553637	-0.421442675242399	0.566824239153126	0.2501023216997
71	-1205.69620253165	0.00899677640034055	-0.487963097244259	0.50595665004494	0.251532893350227
72	-1155.06329113924	-0.00271295985916621	-0.502272635118915	0.496846715400582	0.252848765429796
73	-1104.43037974684	-0.0870659222425132	-0.588980529890028	0.414848685405001	0.254040698598957
74	-1053.79746835443	-0.185846379585104	-0.68985338245681	0.318160623286603	0.255099750350788
75	-1003.16455696203	-0.105599674924813	-0.611419474124348	0.400220124274722	0.256017285004138
76	-952.53164556962	-0.0925003957422099	-0.599836958628735	0.414836167144315	0.256784984729911
77	-901.898734177215	-0.0766510197961665	-0.585192532708483	0.43189049311615	0.257394862070926
78	-851.26582278481	0.0636855353265197	-0.445734014284326	0.573105084937366	0.257839274432893
79	-800.632911392405	0.11519471026074	-0.394766434579715	0.625155855101195	0.258113399211075
80	-750	-0.304773018985032	-0.929562038531928	0.320016000561864	0.316232754704199
