# Supplementary material for: Subsistence and population development from the Middle Neolithic B (2800–2350 BCE) to the Late Neolithic (2350–1700 BCE) in Southern Scandinavia
Source: PLoS One. 2024 Oct 28;19(10):e0301938. doi: 10.1371/journal.pone.0301938 (PMC11516014; doi:10.1371/journal.pone.0301938)
Supplement: S1 Supporting information — S1 File. SI_C01_SPD_KDE_models. R-script for analysing radiocarbon dates dates. The code performs the computation of over-regional and regional SPD and KDE models, as well as their export to CSV files (Rmd). S2 File. SI_C02_aoristic_dating. R-script for exporting aoristic time series derived from typochronological dated archaeological material as CSV files (Rmd). S3 File. SI_C03_vegetation_openness_score_example. R-script performing the computation of a vegetation openness score from pollen records and the export of the generated time series as CVS file (Rmd). S4 File. SI_C04_data_preparation. Jupyter Notebook performing the import and transformation of relevant data visualize plots exhibited in the paper (ipynb). S5 File. SI_C05_figures_extra. Jupyter Notebook visualizing the plots exhibited in the paper (ipynb). S1 Data. SI_D01_reg_data_no_dups. Spread sheet holding radiocarbon dates, with the information of laboratory identification, site name, geographical coordinates, site type, material, source and regional affiliation (csv). S2 Data. SI_D02_reg_axe_dagger_graves. Spread sheet holding entries of axes and daggers, with the information of context, site, parish, artefact identification, type, subtype, absolute dating, typochonological dating, references, geographical coordinates and regional affiliations (csv). S3 Data. SI_D03_pollen_example. Spread sheet holding sample entries of the pollen records from Krageholm (neotoma Site ID 3204) and Bjäresjöholmsjön (neotoma Site ID 3017) for example run of S3 File. Record can be access via the neotoma explorer (https://apps.neotomadb.org/explorer/) with their given IDs. Each entry holds the information of the records type, regional affiliation, absolute BP and BCE dating, as well as the counts of given plant taxa (csv). S4 Data. SI_D04_PAP_303600_TOC_LOI. Table holding sample entries of TOC content, LOI and SST reconstruction of sediment core PAP_303600 for correlations of population development with Baltic sea surface t [file pone.0301938.s001.zip › support_information/data/data_raw/SI_D05_vos_vinge.csv]

	score	CE	site
532	-0.828589304596759	-3820	Vinge
531	-0.937540151550597	-3733	Vinge
530	-0.993246856031351	-3647	Vinge
529	-1.00570148917687	-3560	Vinge
528	-0.886594855774479	-3473	Vinge
527	-0.980140018109497	-3365	Vinge
526	-0.933574602676663	-3235	Vinge
525	-0.679976511344511	-3106	Vinge
524	-0.789546113749168	-2976	Vinge
523	-0.832876741666973	-2846	Vinge
522	-0.639738797808466	-2716	Vinge
521	-0.656649887677877	-2587	Vinge
520	-0.4929150055762	-2457	Vinge
519	-0.510556070446163	-2327	Vinge
518	-0.350613390403597	-2197	Vinge
517	-0.468947498155643	-2121	Vinge
516	0.242127555600314	-2099	Vinge
515	-0.013907814692892	-2076	Vinge
514	0.30155873083312	-2044	Vinge
513	-0.323166035981864	-2003	Vinge
512	0.282420148465479	-1962	Vinge
511	-0.159681913152822	-1894	Vinge
510	0.298757992853938	-1799	Vinge
509	-0.0505085503646608	-1704	Vinge
508	1.11208020231421	-1609	Vinge
507	0.664152720937932	-1514	Vinge
506	1.23414067484891	-1419	Vinge
505	0.612215082676544	-1324	Vinge
504	1.01818957269782	-1237	Vinge
503	0.548417275520959	-1157	Vinge
502	1.52588206161804	-1078	Vinge
501	1.06965580633361	-999	Vinge
500	1.29847880524828	-919	Vinge
499	0.690654436761733	-840	Vinge
498	1.63574054222617	-759	Vinge
