# Supplementary material for: Subsistence and population development from the Middle Neolithic B (2800–2350 BCE) to the Late Neolithic (2350–1700 BCE) in Southern Scandinavia
Source: PLoS One. 2024 Oct 28;19(10):e0301938. doi: 10.1371/journal.pone.0301938 (PMC11516014; doi:10.1371/journal.pone.0301938)
Supplement: S1 Supporting information — S1 File. SI_C01_SPD_KDE_models. R-script for analysing radiocarbon dates dates. The code performs the computation of over-regional and regional SPD and KDE models, as well as their export to CSV files (Rmd). S2 File. SI_C02_aoristic_dating. R-script for exporting aoristic time series derived from typochronological dated archaeological material as CSV files (Rmd). S3 File. SI_C03_vegetation_openness_score_example. R-script performing the computation of a vegetation openness score from pollen records and the export of the generated time series as CVS file (Rmd). S4 File. SI_C04_data_preparation. Jupyter Notebook performing the import and transformation of relevant data visualize plots exhibited in the paper (ipynb). S5 File. SI_C05_figures_extra. Jupyter Notebook visualizing the plots exhibited in the paper (ipynb). S1 Data. SI_D01_reg_data_no_dups. Spread sheet holding radiocarbon dates, with the information of laboratory identification, site name, geographical coordinates, site type, material, source and regional affiliation (csv). S2 Data. SI_D02_reg_axe_dagger_graves. Spread sheet holding entries of axes and daggers, with the information of context, site, parish, artefact identification, type, subtype, absolute dating, typochonological dating, references, geographical coordinates and regional affiliations (csv). S3 Data. SI_D03_pollen_example. Spread sheet holding sample entries of the pollen records from Krageholm (neotoma Site ID 3204) and Bjäresjöholmsjön (neotoma Site ID 3017) for example run of S3 File. Record can be access via the neotoma explorer (https://apps.neotomadb.org/explorer/) with their given IDs. Each entry holds the information of the records type, regional affiliation, absolute BP and BCE dating, as well as the counts of given plant taxa (csv). S4 Data. SI_D04_PAP_303600_TOC_LOI. Table holding sample entries of TOC content, LOI and SST reconstruction of sediment core PAP_303600 for correlations of population development with Baltic sea surface t [file pone.0301938.s001.zip › support_information/data/data_raw/SI_D05_vos_zealand.csv]

	x	y	ymin	ymax	se
1	-4650	-0.901348933500884	-2.21968182040596	0.41698395340419	0.661521542319654
2	-4601.26582278481	-0.994736170408166	-1.85929517811778	-0.130177162698556	0.433823971082952
3	-4552.53164556962	-1.09492034170921	-2.05658850605322	-0.133252177365199	0.48255202733357
4	-4503.79746835443	-1.04230847962321	-1.99367868004492	-0.0909382792014918	0.477384648863158
5	-4455.06329113924	-0.974365371686194	-1.91733730760536	-0.0313934357670264	0.473170513767449
6	-4406.32911392405	-0.943926704226849	-1.87665607733713	-0.0111973311165636	0.468030934823511
7	-4357.59493670886	-0.959880573917658	-1.88079949924803	-0.0389616485872873	0.462104612489858
8	-4308.86075949367	-0.98172516278846	-1.88956221563528	-0.0738881099416415	0.45554030650333
9	-4260.12658227848	-1.03660337709898	-1.93039894977127	-0.142807804426683	0.448494482407028
10	-4211.39240506329	-1.10879491175806	-1.98791501931179	-0.229674804204326	0.441130533274058
11	-4162.6582278481	-1.14727500375683	-2.01142295854377	-0.283127048969897	0.433617710307632
12	-4113.92405063291	-1.10375351341933	-1.95297861215775	-0.254528414680907	0.426129623765087
13	-4065.18987341772	-1.03928905723562	-1.87399114580313	-0.20458696866811	0.418842174454817
14	-4016.45569620253	-0.983441917471166	-1.80437045054884	-0.162513384393495	0.411930791327407
15	-3967.72151898734	-0.911690828629846	-1.71993687588959	-0.103444781370099	0.405566892146817
16	-3918.98734177215	-0.755719453950026	-1.55269909067026	0.0412601827702047	0.399913560313456
17	-3870.25316455696	-0.666468890347579	-1.45389662291106	0.120958842215903	0.395120544503393
18	-3821.51898734177	-0.710721773592076	-1.49057314805234	0.0691296008681868	0.391318830879019
19	-3772.78481012658	-0.679397262461662	-1.45386060008837	0.0950660751650453	0.388615187154727
20	-3724.05063291139	-0.519231453730207	-1.2906496892916	0.252186781831187	0.387087196284761
21	-3675.3164556962	-0.369346462448745	-1.14015118080998	0.401458255912496	0.386779341684063
22	-3626.58227848101	-0.27949677647654	-1.05213753721414	0.49314398426106	0.387700642818729
23	-3577.84810126582	-0.212935072899086	-0.989807757929738	0.563937612131567	0.389824164967898
24	-3529.11392405063	-0.13104001660611	-0.914418073720801	0.652338040508582	0.3930884723497
25	-3480.37974683544	0.0362584161591744	-0.755713634373615	0.828230466691964	0.397400821557624
26	-3431.64556962025	0.293254187801991	-0.509162245755956	1.09567062135994	0.402641671145772
27	-3382.91139240506	0.473575799186714	-0.340854294062233	1.28800589243566	0.408669962457196
28	-3334.17721518987	0.529023861198984	-0.298676135921711	1.35672385831968	0.41532862004123
29	-3285.44303797468	0.564254234979229	-0.277637430487844	1.4061459004463	0.422449806522912
30	-3236.70886075949	0.570013677228066	-0.286644827874276	1.42667218233041	0.429859606147681
31	-3187.9746835443	0.578153031724479	-0.293496622876579	1.44980268632554	0.437381961416248
32	-3139.24050632911	0.585193071248484	-0.301323179385771	1.47170932188274	0.444841817447005
33	-3090.50632911392	0.584047506232466	-0.316868708156239	1.48496372062117	0.452067523736221
34	-3041.77215189873	0.574377707175296	-0.34014006536537	1.48889547971596	0.458892600934863
35	-2993.03797468354	0.526917608707615	-0.400084372664963	1.45391959008019	0.465157007416078
36	-2944.30379746835	0.408981950478781	-0.529082583815609	1.34704648477317	0.470708046264855
37	-2895.56962025316	0.288224462393092	-0.659192658481198	1.23564158326738	0.47540104722119
38	-2846.83544303797	0.18693517916528	-0.767853405460623	1.14172376379118	0.479099947641985
39	-2798.10126582278	0.140211529988764	-0.819714578292193	1.10013763826972	0.481677887254774
40	-2749.3670886076	0.121916597253676	-0.84068004961056	1.08451324411791	0.483017927255279
41	-2700.6329113924	0.143617377868546	-0.818979268995691	1.10621402473278	0.483017927255279
42	-2651.89873417722	0.202072280300598	-0.757853827980359	1.16199838858156	0.481677887254774
43	-2603.16455696203	0.316665341722466	-0.638123242903437	1.27145392634837	0.479099947641985
44	-2554.43037974684	0.322202899777033	-0.625214221097256	1.26962002065132	0.47540104722119
45	-2505.69620253165	0.337279674766582	-0.600784859527808	1.27534420906097	0.470708046264855
46	-2456.96202531646	0.360635014752203	-0.566366966620375	1.28763699612478	0.465157007416078
47	-2408.22784810127	0.375990678633874	-0.538527093906791	1.29050845117454	0.458892600934863
48	-2359.49367088608	0.397183126199304	-0.503733088189401	1.29809934058801	0.452067523736221
49	-2310.75949367089	0.486862987085074	-0.39965326354918	1.37337923771933	0.444841817447004
50	-2262.0253164557	0.567914634279323	-0.303735020321735	1.43956428888038	0.437381961416248
51	-2213.29113924051	0.586183972960879	-0.270474532141463	1.44284247806322	0.429859606147681
52	-2164.55696202532	0.605207346309156	-0.236684319157918	1.44709901177623	0.422449806522912
53	-2115.82278481013	0.679296975332285	-0.148403021788416	1.50699697245299	0.415328620041233
54	-2067.08860759494	0.769938565282938	-0.0444915279660094	1.58436865853188	0.408669962457196
55	-2018.35443037975	0.886721873262923	0.0843054397049718	1.68913830682087	0.402641671145774
56	-1969.62025316456	0.973831162872696	0.181859112339906	1.76580321340549	0.397400821557624
57	-1920.88607594937	0.954477168104856	0.171099110990164	1.73785522521955	0.3930884723497
58	-1872.15189873418	0.889245126165064	0.112372441134414	1.66611781119571	0.389824164967897
59	-1823.41772151899	0.827571817189202	0.0549310564516012	1.6002125779268	0.387700642818729
60	-1774.6835443038	0.794596141882791	0.0237914235215505	1.56540086024403	0.386779341684063
61	-1725.94936708861	0.791396872322482	0.0199786367610876	1.56281510788388	0.387087196284761
62	-1677.21518987342	0.72733435827118	-0.0471289793555283	1.50179769589789	0.388615187154727
63	-1628.48101265823	0.639862709337036	-0.139988665123227	1.4197140837973	0.391318830879019
64	-1579.74683544304	0.651028819864489	-0.136398912698993	1.43845655242797	0.395120544503393
65	-1531.01265822785	0.705524977880341	-0.0914546588398892	1.50250461460057	0.399913560313456
66	-1482.27848101266	0.701583555516984	-0.106662491742763	1.50982960277673	0.405566892146817
67	-1433.54430379747	0.590445194325986	-0.230483338751685	1.41137372740366	0.411930791327407
68	-1384.81012658228	0.469631566256783	-0.36507052231073	1.30433365482429	0.418842174454817
69	-1336.07594936709	0.471029663836598	-0.378195434901822	1.32025476257502	0.426129623765087
70	-1287.3417721519	0.45351298277628	-0.410634972010651	1.31766093756321	0.43361771030763
71	-1238.60759493671	0.447655663601049	-0.43146444395268	1.32677577115478	0.441130533274058
72	-1189.87341772152	0.500665458701248	-0.39313011397104	1.39446103137354	0.448494482407026
73	-1141.13924050633	0.598741206045448	-0.30909584680137	1.50657825889227	0.45554030650333
74	-1092.40506329114	0.691044590983114	-0.229874334347257	1.61196351631348	0.462104612489858
75	-1043.67088607595	0.740558351772265	-0.192171021338024	1.67328772488255	0.468030934823513
76	-994.93670886076	0.753499385320949	-0.189472550598219	1.69647132124012	0.473170513767449
77	-946.20253164557	0.790867140600834	-0.160499598453182	1.74223387965485	0.477382911995845
78	-897.46835443038	0.868902953802756	-0.0887486833493715	1.82655459095488	0.480536588525105
79	-848.73417721519	0.947361898317021	-0.0151152421971011	1.90983903883114	0.48295796059145
80	-800	1.02213615924149	0.0591963265710752	1.98507599191191	0.483190133233043
