# Supplementary material for: Subsistence and population development from the Middle Neolithic B (2800–2350 BCE) to the Late Neolithic (2350–1700 BCE) in Southern Scandinavia
Source: PLoS One. 2024 Oct 28;19(10):e0301938. doi: 10.1371/journal.pone.0301938 (PMC11516014; doi:10.1371/journal.pone.0301938)
Supplement: S1 Supporting information — S1 File. SI_C01_SPD_KDE_models. R-script for analysing radiocarbon dates dates. The code performs the computation of over-regional and regional SPD and KDE models, as well as their export to CSV files (Rmd). S2 File. SI_C02_aoristic_dating. R-script for exporting aoristic time series derived from typochronological dated archaeological material as CSV files (Rmd). S3 File. SI_C03_vegetation_openness_score_example. R-script performing the computation of a vegetation openness score from pollen records and the export of the generated time series as CVS file (Rmd). S4 File. SI_C04_data_preparation. Jupyter Notebook performing the import and transformation of relevant data visualize plots exhibited in the paper (ipynb). S5 File. SI_C05_figures_extra. Jupyter Notebook visualizing the plots exhibited in the paper (ipynb). S1 Data. SI_D01_reg_data_no_dups. Spread sheet holding radiocarbon dates, with the information of laboratory identification, site name, geographical coordinates, site type, material, source and regional affiliation (csv). S2 Data. SI_D02_reg_axe_dagger_graves. Spread sheet holding entries of axes and daggers, with the information of context, site, parish, artefact identification, type, subtype, absolute dating, typochonological dating, references, geographical coordinates and regional affiliations (csv). S3 Data. SI_D03_pollen_example. Spread sheet holding sample entries of the pollen records from Krageholm (neotoma Site ID 3204) and Bjäresjöholmsjön (neotoma Site ID 3017) for example run of S3 File. Record can be access via the neotoma explorer (https://apps.neotomadb.org/explorer/) with their given IDs. Each entry holds the information of the records type, regional affiliation, absolute BP and BCE dating, as well as the counts of given plant taxa (csv). S4 Data. SI_D04_PAP_303600_TOC_LOI. Table holding sample entries of TOC content, LOI and SST reconstruction of sediment core PAP_303600 for correlations of population development with Baltic sea surface t [file pone.0301938.s001.zip › support_information/functions/SI_C06_func_multi_plotting.py]

import numpy as np
import pandas as pd

import matplotlib.pyplot as plt
import seaborn as sns

from scipy import signal
from scipy.stats import pearsonr
from scipy.spatial import distance


def kde_lst(file_lst,w1,w2,remove_word_lst,out_dir):
    
    """
    This function creates set of list objects holding data frame objects of 
    regional and over-regional KDE model's variable values and holding the 
    regions names.

    Parameters
    ----------
    file_lst : list
        List holding file names (string) in direction
    w1 : string 
        Part of file name defining KDE model's run (SI_C01)
    w2 : string
       Part of file name defining KDE model's region (SI_C01) 
    remove_word_lst : list
        List holding string objects of region names
    out_dir : string 
        Direction addition to define the output file

    Returns
    -------
    spd_lst : list
        List holding data frame objects of regional KDE model's variable values
    not_spd_lst : list
        List holding data frame objects of over-regional KDE model's variable 
        values
    r_name : list
        List holding data frame objects of regional names
    """
    
    # Check in file_lst for the appearance of word 1 and 2 and append them to
    # a new list (r_lst)
    r_lst = []
    for i in file_lst:
        if w1 in i:
            if w2 in i:
                r_lst.append(i)
            else:
                pass
        else:
            pass
    # Remove item from list that includes the string remove_word
    for i in r_lst:
        for j in remove_word_lst:
            if j in i:
                r_lst.remove(i)
            else:
                pass
        
    # Extract only region names for later plotting 
    r_name = []
    omit_len1 = len(w2)+1 #+1 because the _ need to be counted
    omit_len2 = len(w1)+5 #+5 because the _ and .csv need to be counted
    for r in r_lst:
        if "_not_" in r:
            pass
        else:
            r_name.append(r[omit_len1:len(r)-omit_len2])
        
    # Load the SPD files and transform dating and add smoothed SPD
    not_spd_lst = []
    spd_lst = []
    for i in r_lst:
        # Create ne df for export with needed measures only
        df_out = pd.DataFrame(
            columns=["calBP","calCE","mean","median","std","hi","lo"])
        # Load data, compute needed measures and write them in the output df
        df_in = pd.read_csv(out_dir+"table/"+i)
        df_out.loc[::,"mean"] = df_in.loc[::,"V2":].mean(axis=1)
        df_out.loc[::,"median"] = df_in.loc[::,"V2":].median(axis=1)
        df_out.loc[::,"std"] = df_in.loc[::,"V2":].std(axis=1)
        # "Envelope" method of Palmisano et al. 2021
        interval = 0.95
        df_out.loc[::,"lo"] = \
            df_in.loc[::,"V2":].quantile(q=(1-interval)/2,axis=1)
        df_out.loc[::,"hi"] = \
            df_in.loc[::,"V2":].quantile(q=interval+(1-interval)/2,axis=1)
        # Wirte chronology right
        df_out["calBP"] = df_in["V1"]
        df_out["calCE"] = (df_out["calBP"] - 1950) *-1
        # Append to output list
        if "_not_" in i:
            not_spd_lst.append(df_out)
        else:
            spd_lst.append(df_out)

    return spd_lst, not_spd_lst, r_name


def meta(file_lst,w1,w2,remove_word_lst,out_dir):
    
    """
    This function creates set of list objects holding data frame objects of 
    regional KDE model's meta data and holding the regions names.

    Parameters
    ----------
    file_lst : list
        List holding file names (string) in direction
    w1 : string 
        Part of file name defining KDE model's run (SI_C01)
    w2 : string
       Part of file name defining KDE model's region (SI_C01) 
    remove_word_lst : list
        List holding string objects of region names
    out_dir : string 
        Direction addition to define the output file

    Returns
    -------
    meta_lst : list
        List holding data frame objects of regional KDE model's meta data
    r_name : list
        List holding data frame objects of regional names
    """
    
    # Check in file_lst for the appearance of word 1 and 2 and append them to
    # a new list (r_lst)
    r_lst = []
    for i in file_lst:
        if w1 in i:
            if w2 in i:
                r_lst.append(i)
            else:
                pass
        else:
            pass
    # Remove item from list that includes the string remove_word
    for i in r_lst:
        for j in remove_word_lst:
            if j in i:
                r_lst.remove(i)
            else:
                pass

    # Extract only region names for later plotting 
    r_name = []
    omit_len1 = len(w2)+6 #+1 because the _ need to be counted
    omit_len2 = len(w1)+5 #+5 because the _ and .csv need to be counted
    for r in r_lst:
        if "_not_" in r:
            pass
        else:
            r_name.append(r[omit_len1:len(r)-omit_len2])
    
    # Load the meta files
    meta_lst = []
    for i in r_lst:
        if "_not_" in i:
            pass
        else:
            df_in = pd.read_csv(out_dir+"meta/"+i)
            meta_lst.append(df_in)

    return meta_lst, r_name


def sig_dev(spd_lst): 
    
    """
    This function creates set of list objects holding tupels of start and end
    dates of postive and negative deviations from a SPD against its exponential 
    model.

    Parameters
    ----------
    spd_lst : list
        List holding data frame objects of regional KDE model's variable values

    Returns
    -------
    pos_super : list
        List holding tupels of start and end dates of postive deviations from 
        a SPD against its exponential model
    neg_super : list
        List holding tupels of start and end dates of negative deviations from 
        a SPD against its exponential model
    """
    
    # Iterate list holding spd data frames and mask sections of SPD exceeding
    # repectively are lower than permutation envolop
    for i in spd_lst:
        mask1 = i.loc[::,"PrDens"] < i.loc[::,"env_min"]
        i.loc[mask1,"neg"] = 1
        mask2 = i.loc[::,"PrDens"] > i.loc[::,"env_max"]
        i.loc[mask2,"pos"] = 1
    # Iterate list holding spd data frames and mask sections of SPD exceeding
    # repectively are lower than permutation envolop
    neg_super = []
    # Iterate list holding spd data frames
    for i in spd_lst:
        # Subset masked df
        mask1 = i.loc[::,"neg"] == 1
        subset = i.loc[mask1,"CE"]
        neg_lst = []
        while len(subset > 0):
            # Create array that starts with the first date that is identified 
            # as negative deviation and hast the over all length of the mask
            x = np.arange(subset.values[0], 
                      (subset.values[0] + len(subset)))
            # Create subset of the df subset that is equal to the x array
            # -> idication of temproal break of the negative deviations
            # -> identification of an connected negative block
            sliceX = subset[subset.values == x]
            # Identify the start date and the end date of the negative block
            neg_lst.append((sliceX.values[0],sliceX.values[-1]))
            # Drop the identified negative block and start procedere again
            subset = subset.drop(sliceX.index)
        neg_super.append(neg_lst)
            
    pos_super = []
    # Iterate list holding spd data frames
    for i in spd_lst:
        # Subset masked df
        mask1 = i.loc[::,"pos"] == 1
        subset = i.loc[mask1,"CE"]
        pos_lst = []
        while len(subset > 0):
            # Create array that starts with the first date that is identified 
            # as positive deviation and hast the over all length of the mask
            x = np.arange(subset.values[0], 
                      (subset.values[0] + len(subset)))
            # Create subset of the df subset that is equal to the x array
            # -> idication of temproal break of the positive deviations
            # -> identification of an connected positive block
            sliceX = subset[subset.values == x]
            # Identify the start date and the end date of the negative block
            pos_lst.append((sliceX.values[0],sliceX.values[-1]))
            # Identify the start date and the end date of the negative block
            subset = subset.drop(sliceX.index)
        pos_super.append(pos_lst)   
    
    return neg_super, pos_super


def sig_dev_super_df(df, col_lst): 
    
    """
    This function creates set of list objects holding tupels of start and end
    dates of postive and negative "events" from a KDE based on the deviation 
    from the mean and one standart deviation.

    Parameters
    ----------
    df : pandas data frame
        Pandas data frame holding all regional KDE model's variable values
    col_lst : list
        List object holding df column name to perform "event" detection over
    
    Returns
    -------
    df : pandas data frame
        Updated df, with added boolean columns of positive and negative 
        devations
    pos_super : list
        List holding tupels of start and end dates of postive deviations from 
        KDE model based on choosen method
    neg_super : list
        List holding tupels of start and end dates of negative deviations from 
        KDE model based on choosen method
    
    """
    
    # Get Real start and end date
    for i in col_lst:
        mask1 = pd.notna(df.loc[::,i])
        s_idx = df.loc[mask1,"CE"][df.loc[mask1,"CE"] == \
                     df.loc[mask1,"CE"].min()].index.values[0]
        e_idx = df.loc[mask1,"CE"][df.loc[mask1,"CE"] == \
                     df.loc[mask1,"CE"].max()].index.values[0]
    
    std_lst = []
    for i in col_lst:
        mean = df.loc[s_idx:e_idx,i].mean()
        std = df.loc[s_idx:e_idx,i].std()
        std_lst.append((std, mean))    
        mask1 = df.loc[::,i] < -std
        df.loc[mask1,i+"_neg"] = 1
        mask2 = df.loc[::,i] > std
        df.loc[mask2,i+"_pos"] = 1
    
    neg_super = []
    # Iterate list holding spd data frames
    for i in col_lst:
        # Subset masked df
        mask1 = df.loc[s_idx:e_idx,::]
        new_df = df.loc[s_idx:e_idx,::]
        mask2 = new_df.loc[::,i+"_neg"] == 1
        subset = new_df.loc[mask2,"CE"]
        neg_lst = []
        while len(subset > 0):
            # Create array that starts with the first date that is identified 
            # as negative deviation and hast the over all length of the mask
            x = np.arange(subset.values[0], 
                      (subset.values[0] + len(subset)))
            # Create subset of the df subset that is equal to the x array
            # -> idication of temproal break of the negative deviations
            # -> identification of an connected negative block
            sliceX = subset[subset.values == x]
            # Identify the start date and the end date of the negative block
            neg_lst.append((sliceX.values[0],sliceX.values[-1]))
            # Drop the identified negative block and start procedere again
            subset = subset.drop(sliceX.index)
        neg_super.append(neg_lst)
            
    pos_super = []
    # Iterate list holding spd data frames
    for i in col_lst:
        # Subset masked df
        mask1 = df.loc[s_idx:e_idx,::]
        new_df = df.loc[s_idx:e_idx,::]
        mask2 = new_df.loc[::,i+"_pos"] == 1
        subset = new_df.loc[mask2,"CE"]
        pos_lst = []
        while len(subset > 0):
            # Create array that starts with the first date that is identified 
            # as positive deviation and hast the over all length of the mask
            x = np.arange(subset.values[0], 
                      (subset.values[0] + len(subset)))
            # Create subset of the df subset that is equal to the x array
            # -> idication of temproal break of the positive deviations
            # -> identification of an connected positive block
            sliceX = subset[subset.values == x]
            # Identify the start date and the end date of the negative block
            pos_lst.append((sliceX.values[0],sliceX.values[-1]))
            # Identify the start date and the end date of the negative block
            subset = subset.drop(sliceX.index)
        pos_super.append(pos_lst)
    
    return df, neg_super, pos_super


def plot_dev_kde(df, neg_kde, pos_kde, mask):
    
    """
    This function plots boxes enclosing positive and negative "events" for KDE
    models.

    Parameters
    ----------
    df : pandas data frame
        Pandas data frame holding all regional KDE model's variable values
    pos_super : list
        List holding tupels of start and end dates of postive deviations from 
        KDE model based on choosen method
    neg_super : list
        List holding tupels of start and end dates of negative deviations from 
        KDE model based on choosen method
    mask : pandas series
        Pandas series with boolean values of the wanted overall time frame to 
        plot on.
    
    Returns
    -------
    Plotting of boxes enclosing positive and negative "events".
    
    """
    
    for n in np.arange(0,len(neg_kde[0])):
        if neg_kde[0][n][0] < df.loc[mask,"CE"].min() or \
            neg_kde[0][n][0] > df.loc[mask,"CE"].max():
               pass
        elif n == np.arange(0,len(neg_kde[0]))[-1]:
            plt.axvspan(neg_kde[0][n][0], neg_kde[0][n][1], facecolor="blue", 
                        alpha=0.15, label="negative deviation")
        else:
            plt.axvspan(neg_kde[0][n][0], neg_kde[0][n][1], facecolor="blue", 
                        alpha=0.15)
    for p in np.arange(0,len(pos_kde[0])):
        if pos_kde[0][p][0] < df.loc[mask,"CE"].min() or \
            pos_kde[0][p][0] > df.loc[mask,"CE"].max():
               pass
        elif p == np.arange(0,len(pos_kde[0]))[-1]:
            plt.axvspan(pos_kde[0][p][0], pos_kde[0][p][1], facecolor="red", 
                        alpha=0.15, label="positive deviation")
        else:
            plt.axvspan(pos_kde[0][p][0], pos_kde[0][p][1], facecolor="red", 
                        alpha=0.15)


def plot_dev_vos(df, neg_vos, pos_vos, mask):
    
    """
    This function plots boxes enclosing positive and negative "events" for VOS
    models.

    Parameters
    ----------
    df : pandas data frame
        Pandas data frame holding all regional KDE model's variable values
    pos_super : list
        List holding tupels of start and end dates of postive deviations from 
        VOS model based on choosen method
    neg_super : list
        List holding tupels of start and end dates of negative deviations from 
        VOS model based on choosen method
    mask : pandas series
        Pandas series with boolean values of the wanted overall time frame to 
        plot on.
    
    Returns
    -------
    Plotting of boxes enclosing positive and negative "events".
    
    """
    
    for n in np.arange(0,len(neg_vos[0])):
        if neg_vos[0][n][0] < df.loc[mask,"CE"].min() or\
            neg_vos[0][n][0] > df.loc[mask,"CE"].max():
                pass
        else:
            plt.axvspan(neg_vos[0][n][0], neg_vos[0][n][1], 
                        facecolor="green", alpha=0.15, 
                        label = "negative 'event'")
    for p in np.arange(0,len(pos_vos[0])):
        if pos_vos[0][p][0] < df.loc[mask,"CE"].min() or\
            pos_vos[0][p][0] > df.loc[mask,"CE"].max():
                pass
        else:
            plt.axvspan(pos_vos[0][p][0], pos_vos[0][p][1],
                        facecolor="orange", alpha=0.15, 
                        label = "positive 'event'")


def plot_c_cor_reg_reg(df, dat_lst, name_lst, method_tst = "noName"):
    
    """
    This function plots correlation matrices for each given time slice of
    time series in yearly precision.

    Parameters
    ----------
    df : pandas data frame
        Pandas data frame holding all regional KDE model's variable values
    dat_lst : list
        List holding tupels of start and end date of time slices to plot
    name_lst : list
        List holding regional names
    method_tst : "detrend", "growth" 
        Variable that defines the columns to perfom correlation on.
        - "detrend": Uses detrended column to perfom correlation on
        - "growth": Uses growth column to perfom correlation on
    
    Returns
    -------
    Plots correlation matrices for each given time slice.
    
    """
    
    # Create a df representing a correlation matrix
    dfRR = pd.DataFrame(np.zeros((len(name_lst), len(name_lst))), 
                        index=name_lst, columns=name_lst)
    # Create a list where correlation dfs in number of the given correlation 
    # windows inserted 
    rr_lst = [dfRR.copy(), dfRR.copy(), dfRR.copy()]
    
    rows = 1
    cols = len(dat_lst) #Hard coded as a 2 column plot is wanted
    fig, axs = plt.subplots(rows, cols)
    fig.subplots_adjust(hspace=1) #Make a little extra space between the subplots
    fig.set_size_inches(w=30,h=10) #Set figure size 
    
    if method_tst == "detrend":
        fig.suptitle("Cross-correlation regional KDE models (detrended)", 
                     fontsize=16)
    else:
        fig.suptitle("Correlation regional KDE models' growth rate", 
                     fontsize=16)
    
    # Iterate over correlation windows
    for ent in np.arange(0,len(dat_lst)):
        
        # subset df to correlation window min and max date
        mask1 = np.logical_and(df.loc[::,"CE"] >= dat_lst[ent][0], 
                               df.loc[::,"CE"] < dat_lst[ent][1])
        # Iterate over the regions and correlate their (detrended?) KDE
        for reg in rr_lst[ent].index:
            for reg1 in rr_lst[ent].index:
                if method_tst == "detrend":
                    rr_lst[ent].loc[reg,reg1] = \
                    float(pearsonr(
                    signal.detrend(df.loc[mask1,"kde_all_mean_"+reg]), 
                    signal.detrend(df.loc[mask1,"kde_all_mean_"+reg1]))[0])
                elif method_tst == "growth":
                    rr_lst[ent].loc[reg,reg1] = \
                    float(pearsonr(
                    df.loc[mask1,"kde_all_mean_"+reg].pct_change().dropna(), 
                    df.loc[mask1,"kde_all_mean_"+reg1].pct_change().dropna())[0])
                else:
                    print("No or wrong method was chosen")
                    break
        # Create mask for upper triange fpr sns heatmap/corraltion plot
        mask_tri = np.triu(np.ones_like(rr_lst[ent], dtype=bool))
        # Plot it
        sns.heatmap(rr_lst[ent], square=True, ax=axs[ent], annot=True, 
                    mask=mask_tri, vmin=-1, vmax=1, center=0, 
                    linewidths=.5, cmap='PRGn_r',
                    cbar_kws={"shrink": .85}).set(title="Time slice: "+\
                    str(dat_lst[ent][0]*-1)+' - '+str(dat_lst[ent][1]*-1)+\
                    " BCE")
   
    plt.savefig('./data/data_derived/figure/cor_kde_kde_'+method_tst+'_'+str(dat_lst[ent][0]*-1)+' - '+str(dat_lst[ent][1]*-1)+" BCE"+'.png', dpi=500, bbox_inches="tight")
    plt.show()


def plot_b_cor_vos_kde(df, dat_lst, name_lst, method_tst = "noName"):

    """
    This function plots correlation matrices for each given time slice of
    time series in adjusted temporal precision (bins).

    Parameters
    ----------
    df : pandas data frame
        Pandas data frame holding all regional KDE model's variable values
    dat_lst : list
        List holding tupels of start and end date of time slices to plot
    name_lst : list
        List holding regional names
    method_tst : "detrend", "growth" 
        Variable that defines the columns to perfom correlation on.
        - "detrend": Uses detrended column to perfom correlation on
        - "growth": Uses growth column to perfom correlation on 
    
    Returns
    -------
    Plots correlation matrices for each given time slice of time series in 
    adjusted temporal precision (bins).
    
    """    

    dat_str_lst = []
    for t in np.arange(0,len(dat_lst)):
        dat_str_lst.append(str(dat_lst[t][0]*-1)+"-"+str(dat_lst[t][1]*-1)+" BCE")
    
    dfCOR = pd.DataFrame(index=dat_str_lst, columns=name_lst) 
    dfSIG = pd.DataFrame(index=dat_str_lst, columns=name_lst) 
    
    for d in np.arange(0,len(dat_lst)):
        # Iterare over all "relevant" proxies
        
        temp = np.logical_and(df.loc[::,"CE"] >= dat_lst[d][0],
                              df.loc[::,"CE"] < dat_lst[d][1])
    
        bin_lst = []
        
        for p in np.arange(0,len(name_lst)):
            # -----------------------------------------------------------------------------
            # Find start and end date index in df of given proxy  -------------------------
            mask1 = pd.notna(df.loc[::,"VOS_mean_"+name_lst[p]])
            x_df = df.loc[mask1,["VOS_mean_"+name_lst[p],"CE"]]
            x_df = x_df.loc[temp,::]
            x_lst = []
            # ----------------------------------------------------------------------------- 
            # Iterate over subset df and measure the distance of each dating 
            # its predating date
            for i in np.arange(0,len(list(x_df.index))):
                if i == len(list(x_df.index))-1:
                    pass
                else:
                    x_lst.append(x_df.loc[list(x_df.index)[i],"CE"] - \
                                 x_df.loc[list(x_df.index)[i+1],"CE"])
                   
            # Calculate a max (here min, because of negative chronological 
            # scheme) distance between measures with a date and assigne a 
            # "good" bin size for "Palmisano correlation".
            if (np.min(x_lst)*-1) <= 25:
                binS = 25
            elif 25 < (np.min(x_lst)*-1) <= 50:
                binS = 50
            elif 50 < (np.min(x_lst)*-1) <= 100:
                binS = 100
            elif 100 < (np.min(x_lst)*-1) <= 150:
                binS = 150
            elif 150 < (np.min(x_lst)*-1) <= 200:
                binS = 200  
            elif 200 < (np.min(x_lst)*-1) <= 250:
                binS = 250
            elif 250 < (np.min(x_lst)*-1) <= 300:
                binS = 300
            else:
                binS = 0
            # ----------------------------------------------------------------------------- 
        
            s_idx = df.loc[::,"CE"][df.loc[::,"CE"] == dat_lst[d][0]].index.values[0]
            e_idx = df.loc[::,"CE"][df.loc[::,"CE"] == dat_lst[d][1]].index.values[0]        
    
            # Prepare breaks and window for binned window correlation
            # write the tuples into a list
            if binS > 0:
                brks = np.arange(s_idx, e_idx, binS)
                
                # Correlate bins over full duration of proxy
                prox_bin = []
                regi_bin = []
                for j in brks:
                    prox_bin.append(
                        df.loc[j:j+binS,"VOS_mean_"+name_lst[p]+"_"+method_tst].mean(skipna=True))
                    regi_bin.append(
                        df.loc[j:j+binS,"kde_all_"+method_tst+"_"+name_lst[p]].mean(skipna=True))
                # Write correlation (full len) and significance into given 
                # cells of dfs
                dfCOR.loc[dat_str_lst[d],name_lst[p]] = pearsonr(prox_bin,regi_bin)[0]
                dfSIG.loc[dat_str_lst[d],name_lst[p]] = pearsonr(prox_bin,regi_bin)[1]
            else:
                pass
            
            bin_lst.append((binS, len(prox_bin)))
            
        # Make all coulmns to dtype numeric
        for col in dfCOR.columns.tolist():
            dfCOR[col] = pd.to_numeric(dfCOR[col])
            dfSIG[col] = pd.to_numeric(dfSIG[col])
        
    sns.heatmap(dfCOR, square=True, annot=True, vmin=-1, vmax=1, center=0, 
                linewidths=.5, cmap='PRGn_r', cbar_kws={"shrink": .85}).set(
                    title="Correlation VOS vs. binned KDE models ("+method_tst+")")
    plt.savefig('./data/data_derived/figure/cor_vos_kde_'+method_tst+'.png', dpi=500, bbox_inches="tight")
    plt.show()
